# Supplementary material for: The Gb3-synthase A4GALT is an epigenetically regulated driver of tumor invasiveness in gastrointestinal cancer
Source: BMC Cancer. 2026 Jan 27;26:274. doi: 10.1186/s12885-026-15600-7 (PMC12917973; doi:10.1186/s12885-026-15600-7)
Supplement: Supplementary file 1 — Supplementary Material 1: Supplementary Fig. 1: Genetic alterations in TCGA patients and A4GALT accessibility in DLD1 and HCT116. Supplementary Fig. 2: Generation of A4GALT deficiency. Supplementary Fig. 3: Direct quantification of Gb3 and other lipid species by MALDI2 mass spectrometry. Supplementary Fig. 4: Detailed Gene expression analysis and signatures. Supplementary Fig. 5: Methylation levels. Supplementary Fig. 6: Patient-derived Organoids. Supplementary Fig. 7: Kaplan-Meier survival analysis details. Supplementary Fig. 8: Disease free survival . Supplementary Fig. 9: Progression free survival. Supplementary Fig. 10: Single cell RNAseq analysis. Supplementary Fig. 11: Survival analysis for esophageal adenocarcinoma (EAC). [file 12885_2026_15600_MOESM1_ESM.zip]

Archive with 29 entries (29 files):
- Suppl 4 Patients_CRC_Hallmarks_A4GALT.pdf
- Suppl 4 Patients_CRC_Hallmarks_aGLA.pdf
- Suppl 4 Patients_CRC_Vulcano_A4GALT.pdf
- Suppl 4 Patients_CRC_Vulcano_aGLA.pdf
- Suppl 4 Patients_GC_Hallmarks_A4GALT.pdf
- Suppl 4 Patients_GC_Hallmarks_aGLA.pdf
- Suppl 4 Patients_GC_Vulcano_A4GALT.pdf
- Suppl 4 Patients_GC_Vulcano_aGLA.pdf
- Suppl 4 Patients_PC_Hallmarks_A4GALT.pdf
- Suppl 4 Patients_PC_Hallmarks_aGLA.pdf
- Suppl 4 Patients_PC_Vulcano_A4GALT.pdf
- Suppl 4 Patients_PC_Vulcano_aGLA.pdf
- Suppl 4a_Patients_all_gene_expression_A4GALT.tsv
- Suppl 4a_Patients_all_gene_expression_aGLA.tsv
- Suppl 4a_Patients_all_Hallmarks_enrichment_A4GALT.tsv
- Suppl 4a_Patients_all_Hallmarks_enrichment_aGLA.tsv
- Supplement 1.tiff
- Supplement 11 EAC.tif
- Supplement 2.tiff
- Supplement 3.pdf
- Supplement 5.pdf
- Supplement 6.tiff
- Supplement 7.pdf
- Supplement 8 DFS.tiff
- Supplement 9 PFS.tiff
- Supplementary 10 ScRNAseq.pdf
- Supplementary 4a Patients_all_Hallmarks_aGLA.pdf
- Supplementary 4a_Patients_all_Hallmarks_A4GALT-2.pdf
- Figure Legends Supplement.odt
