# Supplementary material for: The Gb3-synthase A4GALT is an epigenetically regulated driver of tumor invasiveness in gastrointestinal cancer
Source: BMC Cancer. 2026 Jan 27;26:274. doi: 10.1186/s12885-026-15600-7 (PMC12917973; doi:10.1186/s12885-026-15600-7)
Supplement: Supplementary file 1 — Supplementary Material 1: Supplementary Fig. 1: Genetic alterations in TCGA patients and A4GALT accessibility in DLD1 and HCT116. Supplementary Fig. 2: Generation of A4GALT deficiency. Supplementary Fig. 3: Direct quantification of Gb3 and other lipid species by MALDI2 mass spectrometry. Supplementary Fig. 4: Detailed Gene expression analysis and signatures. Supplementary Fig. 5: Methylation levels. Supplementary Fig. 6: Patient-derived Organoids. Supplementary Fig. 7: Kaplan-Meier survival analysis details. Supplementary Fig. 8: Disease free survival . Supplementary Fig. 9: Progression free survival. Supplementary Fig. 10: Single cell RNAseq analysis. Supplementary Fig. 11: Survival analysis for esophageal adenocarcinoma (EAC). [file 12885_2026_15600_MOESM1_ESM.zip › Suppl 4a_Patients_all_gene_expression_A4GALT.tsv]

hgnc_symbol	GENENAME	gene_biotype	baseMean	log2FoldChange	pvalue	padj	ENSEMBL	ENTREZID	lfcSE	stat
A4GALT	alpha 1,4-galactosyltransferase (P1PK blood group)	protein_coding	665.6873010047037	1.910166353268452	1.9466081705660123e-303	8.373335045689702e-299	ENSG00000128274	53947	0.051302109928362184	37.2336801729167
CST6	cystatin E/M	protein_coding	225.45839585882635	3.6242992945694184	7.075120786511899e-105	1.5216816031590466e-100	ENSG00000175315	1474	0.16664285466203688	21.748903077301126
CAVIN1	caveolae associated protein 1	protein_coding	7854.234614627346	1.335455256059523	4.741552675069102e-104	6.798596277269914e-100	ENSG00000177469	284119	0.061651262251994333	21.66144223618589
COL6A2	collagen type VI alpha 2 chain	protein_coding	24416.258365950955	1.4182542041377713	4.449177053790738e-94	4.784533774220215e-90	ENSG00000142173	1292	0.06892562587086806	20.576587970269085
AOC3	amine oxidase copper containing 3	protein_coding	1724.3041370970477	1.828371130740581	2.229786822714181e-91	1.9182856035810099e-87	ENSG00000131471	8639	0.09018780954389213	20.27292978937202
GGT5	gamma-glutamyltransferase 5	protein_coding	1832.5149571331738	1.3361357159712315	4.405442781958143e-91	2.992565395179653e-87	ENSG00000099998	2687	0.06601658396908319	20.239394946532965
IGFBP6	insulin like growth factor binding protein 6	protein_coding	824.4642560369817	1.5942293646048344	4.869919276126368e-91	2.992565395179653e-87	ENSG00000167779	3489	0.07878786254062221	20.234453800328268
ITGA5	integrin subunit alpha 5	protein_coding	5028.5156103557465	1.361769331539787	1.3138447389587433e-90	7.064378930788792e-87	ENSG00000161638	3678	0.0674628651545157	20.18546541746805
MRGPRF	MAS related GPR family member F	protein_coding	486.5727259528682	1.8917395469379505	3.1733307890025334e-90	1.5166758209882663e-86	ENSG00000172935	116535	0.09392089574627471	20.141838851797626
CAV1	caveolin 1	protein_coding	3033.495813518968	1.4674976071688406	5.157043891907685e-90	2.190598174339426e-86	ENSG00000105974	857	0.0729453220509368	20.117775422858582
ANGPTL2	angiopoietin like 2	protein_coding	2840.7216880621336	1.4401697897161636	5.601901643085827e-90	2.190598174339426e-86	ENSG00000136859	23452	0.07160153434430526	20.113672184605996
EMILIN1	elastin microfibril interfacer 1	protein_coding	5164.025244604103	1.3928503570475392	1.1413443040741732e-89	4.091243769979214e-86	ENSG00000138080	11117	0.06937077535996115	20.07834494886521
TSHZ3	teashirt zinc finger homeobox 3	protein_coding	457.5813519139	1.3345900076023134	3.5846319203504895e-89	1.186099554260587e-85	ENSG00000121297	57616	0.06665815686377059	20.021405787288984
TAGLN	transgelin	protein_coding	11969.935408919326	1.9121041444599005	1.0599937301080081e-88	3.256830735756855e-85	ENSG00000149591	6876	0.09576170331297199	19.96731551662871
SYNC	syncoilin, intermediate filament protein	protein_coding	125.77435848664972	1.8782900696386942	3.0686161398102937e-88	8.799768216929319e-85	ENSG00000162520	81493	0.09431940529452844	19.91414241611695
DACT3	dishevelled binding antagonist of beta catenin 3	protein_coding	398.0699437066208	1.7348732597650243	1.3776515057357205e-87	3.703729969951376e-84	ENSG00000197380	147906	0.08744859222678629	19.83877859652516
TNC	tenascin C	protein_coding	7003.787154902181	1.90008501379488	4.291093017297486e-87	1.08577274199442e-83	ENSG00000041982	3371	0.09605329081207896	19.781571227083237
SSC5D	scavenger receptor cysteine rich family member with 5 domains	protein_coding	1023.5195473364532	1.8295388225032987	4.637802936660084e-87	1.1083060740024085e-83	ENSG00000179954	284297	0.09250535581317143	19.77765294150459
A2ML1	alpha-2-macroglobulin like 1	protein_coding	643.0425908093737	4.120858305941101	1.421552705060954e-86	3.081992327594874e-83	ENSG00000166535	144568	0.20895701089313343	19.721081806863257
COL18A1	collagen type XVIII alpha 1 chain	protein_coding	6395.394756403719	1.1673803966610872	1.4329849250702657e-86	3.081992327594874e-83	ENSG00000182871	80781	0.05919575761090918	19.720676679809074
SYDE1	synapse defective Rho GTPase homolog 1	protein_coding	736.2266314201019	1.0978305463508329	1.5683248014757327e-86	3.212451968356126e-83	ENSG00000105137	85360	0.05568189987734589	19.71611149707706
EHD2	EH domain containing 2	protein_coding	4243.857407484306	1.2112759076811221	5.900512661995194e-86	1.1536843279805603e-82	ENSG00000024422	30846	0.06164579058273625	19.648963801598757
TIMP2	TIMP metallopeptidase inhibitor 2	protein_coding	10854.110858297387	1.2539363135590684	9.370783741333117e-86	1.752540272319322e-82	ENSG00000035862	7077	0.06389331619420249	19.625469270490726
MAP1A	microtubule associated protein 1A	protein_coding	1044.8584910195211	1.4252156275301595	4.844363000784051e-85	8.682511436613582e-82	ENSG00000166963	4130	0.07293164637683154	19.541799730753272
MMP2	matrix metallopeptidase 2	protein_coding	14996.604208966897	1.5213249083775522	1.5749982473074393e-84	2.7099419843171797e-81	ENSG00000087245	4313	0.07809062530758874	19.481530624005796
DNAJB5	DnaJ heat shock protein family (Hsp40) member B5	protein_coding	493.8071728762006	1.5344330167338183	1.2097603037447257e-83	2.0014553640607454e-80	ENSG00000137094	25822	0.07918888345618146	19.37687399750856
BOC	BOC cell adhesion associated, oncogene regulated	protein_coding	751.1561439877345	1.8056755841622174	3.666340768863171e-83	5.841024006394418e-80	ENSG00000144857	91653	0.09346282393154906	19.31971995073325
TNS1	tensin 1	protein_coding	9468.593495444436	1.7081785932030384	1.6566461373202812e-82	2.545022628458282e-79	ENSG00000079308	7145	0.08877479879241963	19.241706164800654
AEBP1	AE binding protein 1	protein_coding	15903.06246358586	1.5471005002917484	2.003454750962105e-82	2.971676072849481e-79	ENSG00000106624	165	0.08044469795639922	19.231851689346538
GALNT15	polypeptide N-acetylgalactosaminyltransferase 15	protein_coding	189.90821699732786	1.7546411026392221	2.28145826060569e-82	3.271230902665125e-79	ENSG00000131386	117248	0.09126818603336546	19.22511204504237
SPARCL1	SPARC like 1	protein_coding	7658.224378727962	1.6191237149277082	2.901455893498493e-82	4.0260040406076665e-79	ENSG00000152583	8404	0.084273892063737	19.212637215131256
VSTM4	V-set and transmembrane domain containing 4	protein_coding	556.386081685071	1.3158621725877166	5.281195880814228e-82	7.09908252541325e-79	ENSG00000165633	196740	0.06860051020973167	19.181521661642808
CCDC80	coiled-coil domain containing 80	protein_coding	5680.074014395814	1.8881658604282778	1.252710318153629e-81	1.6328889192538894e-78	ENSG00000091986	151887	0.09866798348435787	19.13656075405265
TWIST2	twist family bHLH transcription factor 2	protein_coding	111.28588173813012	1.6533033032034592	2.09199465552311e-81	2.646680885509605e-78	ENSG00000233608	117581	0.08651591304190849	19.109817432113275
EFS	embryonal Fyn-associated substrate	protein_coding	195.6397400768398	1.3439557159311544	1.3152471928289377e-80	1.6164387999867645e-77	ENSG00000100842	10278	0.07068380011378551	19.01363132383486
MRC2	mannose receptor C-type 2	protein_coding	3654.0133848979995	1.2811070829056006	4.7970580238039664e-80	5.731818080386878e-77	ENSG00000011028	9902	0.06762014680156006	18.945641846433322
COL14A1	collagen type XIV alpha 1 chain	protein_coding	3243.2734432204006	1.7200531588409964	7.034111955599451e-80	8.177630426219199e-77	ENSG00000187955	7373	0.09088555968382814	18.925483485217033
FBLN2	fibulin 2	protein_coding	2786.2818563948813	1.674425583061177	7.455389922164139e-80	8.439305197418169e-77	ENSG00000163520	2199	0.0884889845086414	18.922418336687553
TIE1	tyrosine kinase with immunoglobulin like and EGF like domains 1	protein_coding	906.8963926566688	1.1005341822336234	8.403978649438491e-80	9.269157477066583e-77	ENSG00000066056	7075	0.05817974467355234	18.9161053973121
FBXL7	F-box and leucine rich repeat protein 7	protein_coding	414.5579189447871	1.2170337005893077	1.154962399239044e-79	1.242017690081687e-76	ENSG00000183580	23194	0.06439557887395811	18.899336287843855
NXN	nucleoredoxin	protein_coding	1272.9491150248011	1.2962633223077236	4.2049121059338117e-79	4.411568152115681e-76	ENSG00000167693	64359	0.06883655480014275	18.83103136220634
MYL9	myosin light chain 9	protein_coding	15174.709822423585	1.762896032306158	4.4531401550233826e-79	4.560757708769781e-76	ENSG00000101335	10398	0.09363164500667912	18.82799380679901
MMRN2	multimerin 2	protein_coding	977.3369768198068	1.0315472818274654	8.962938251535481e-79	8.966064857902295e-76	ENSG00000173269	79812	0.054896079409703175	18.79090989592845
GFPT2	glutamine-fructose-6-phosphate transaminase 2	protein_coding	598.3678735884298	1.6868284845861747	2.0258896645989768e-78	1.9805373618801133e-75	ENSG00000131459	9945	0.08997578107360563	18.74758367705913
FLNA	filamin A	protein_coding	54490.089200792936	1.5228857452065756	2.6660642063306904e-78	2.548461151895881e-75	ENSG00000196924	2316	0.08129439958949605	18.73297241749167
MGP	matrix Gla protein	protein_coding	5405.429365485613	1.7924830025645537	5.025989810205602e-78	4.699846775782478e-75	ENSG00000111341	4256	0.09585884447263801	18.699192676750876
FGFR1	fibroblast growth factor receptor 1	protein_coding	2294.740420632308	1.2881404919837252	9.550186721543624e-78	8.740452804834021e-75	ENSG00000077782	2260	0.06901395052352455	18.6649290790076
PDLIM4	PDZ and LIM domain 4	protein_coding	829.1407856313799	1.41072229323178	1.0974034162291327e-77	9.83433498939503e-75	ENSG00000131435	8572	0.07561152618501704	18.657503219546502
SERPINF1	serpin family F member 1	protein_coding	4522.196530291737	1.3431874399273023	1.1579559823600484e-77	1.0165199302289282e-74	ENSG00000132386	5176	0.07200288939292032	18.654632491170155
CLIP3	CAP-Gly domain containing linker protein 3	protein_coding	776.3992801992181	1.345537867570964	2.6927715123709184e-77	2.3165913320927008e-74	ENSG00000105270	25999	0.07230393996296447	18.609468145998342
LMOD1	leiomodin 1	protein_coding	1919.186361087516	2.106456192524219	2.972584736925034e-77	2.5071712246829477e-74	ENSG00000163431	25802	0.11322494736485544	18.604170207616754
SRPX	sushi repeat containing protein X-linked	protein_coding	442.5588143304817	1.580976664492427	3.904761652534533e-77	3.2300638939187103e-74	ENSG00000101955	8406	0.08504654980257893	18.589544998149776
RASL12	RAS like family 12	protein_coding	388.16269475785134	1.1285226344071164	4.4270193926051166e-77	3.592985644771869e-74	ENSG00000103710	51285	0.0607293841513333	18.582810449632067
ARHGEF25	Rho guanine nucleotide exchange factor 25	protein_coding	103.20897881323214	1.480987523874984	4.862789776659613e-77	3.873572263759505e-74	ENSG00000240771	115557	0.0797182528176124	18.577771984834378
MAP7D1	MAP7 domain containing 1	protein_coding	3920.807963711204	0.699902941792997	1.5221204351043706e-76	1.1691787592145447e-73	ENSG00000116871	55700	0.03779902983104905	18.516426080811193
MXRA8	matrix remodeling associated 8	protein_coding	4085.618457473711	1.3212478154147251	1.5030197700940884e-76	1.1691787592145447e-73	ENSG00000162576	54587	0.07135282418586318	18.51710609201784
PTGIR	prostaglandin I2 receptor	protein_coding	170.3572866646005	1.1228679236859938	1.8410736892018615e-76	1.3893646445792645e-73	ENSG00000160013	5739	0.06067529919243556	18.506178603664512
TGFB1I1	transforming growth factor beta 1 induced transcript 1	protein_coding	1942.9310825760906	1.1651658423683073	2.2847065265845804e-76	1.6944250213971677e-73	ENSG00000140682	7041	0.06300052096267153	18.494542974631596
EFEMP2	EGF containing fibulin extracellular matrix protein 2	protein_coding	1838.7124670093408	1.165156166644854	3.5793870541309894e-76	2.609615832770246e-73	ENSG00000172638	30008	0.06308261045004165	18.47032261874452
TUBB6	tubulin beta 6 class V	protein_coding	1873.837499674115	1.1870087384276569	3.7453953724822684e-76	2.685136365788746e-73	ENSG00000176014	84617	0.06427424559489757	18.46787507875297
MSRB3	methionine sulfoxide reductase B3	protein_coding	1376.192648601152	1.6174215923373416	4.15739322052414e-76	2.931643760341736e-73	ENSG00000174099	253827	0.08760700862023466	18.462239697609817
PDLIM7	PDZ and LIM domain 7	protein_coding	3838.184638358398	1.1089987780318307	5.574361645647922e-76	3.8674381643152475e-73	ENSG00000196923	9260	0.060120087682155904	18.446393223757553
SHISAL1	shisa like 1	protein_coding	239.81919475566457	1.9440588058232322	7.965551313448595e-76	5.4387014245712917e-73	ENSG00000138944	85352	0.10550004984917295	18.42708897865485
JPH2	junctophilin 2	protein_coding	603.4015976095963	2.074826284588012	2.0616224201732574e-75	1.3856357563086354e-72	ENSG00000149596	57158	0.11291226394484517	18.375561804353804
GNAO1	G protein subunit alpha o1	protein_coding	499.29406280872126	1.948699956684007	2.349732381978992e-75	1.55498059093579e-72	ENSG00000087258	2775	0.10608944166501666	18.368462743324976
CERCAM	cerebral endothelial cell adhesion molecule	protein_coding	2253.1175647610494	1.26524943287913	6.800492885356259e-75	4.432169719145447e-72	ENSG00000167123	51148	0.06909895596184856	18.310688132215905
SLIT3	slit guidance ligand 3	protein_coding	1113.2225700085608	1.6267555520330708	7.488175654591695e-75	4.807520534063608e-72	ENSG00000184347	6586	0.08886731857099456	18.305442070174358
VASN	vasorin	protein_coding	970.9128397454836	1.1267716836428259	1.2978572437068642e-74	8.20990137324276e-72	ENSG00000168140	114990	0.06165489388500618	18.275462216257985
GPR68	G protein-coupled receptor 68	protein_coding	403.40765739131365	1.1952143977062357	1.7422341394528332e-74	1.0861188624429509e-71	ENSG00000119714	8111	0.06545751691398131	18.259391037959546
AXL	AXL receptor tyrosine kinase	protein_coding	2061.3055588012035	1.1477973839728177	1.9874193172321806e-74	1.221269170439175e-71	ENSG00000167601	558	0.062885426443811	18.25220005462459
AMOTL1	angiomotin like 1	protein_coding	1454.6012679801122	1.3098751841291605	3.2713366526391757e-74	1.981923184694002e-71	ENSG00000166025	154810	0.07187260814683953	18.224956877215536
P4HA3	prolyl 4-hydroxylase subunit alpha 3	protein_coding	180.87319737868577	1.43755659811136	3.3235620288499488e-74	1.985597509319174e-71	ENSG00000149380	283208	0.07888221396859692	18.22409039740762
NPR1	natriuretic peptide receptor 1	protein_coding	293.6804364996956	1.2395788712441984	3.534456366215089e-74	2.0826663094896173e-71	ENSG00000169418	4881	0.06803126221584749	18.220724279836244
JAM2	junctional adhesion molecule 2	protein_coding	423.60674256168727	1.3776463957879492	3.946883407531289e-74	2.2942593212832215e-71	ENSG00000154721	58494	0.07563383388447739	18.21468415698928
ECRG4	ECRG4 augurin precursor	protein_coding	167.1382506667158	2.613223552591092	4.248012007923441e-74	2.4363764869443576e-71	ENSG00000119147	84417	0.14349966816085855	18.21065920279169
CHST15	carbohydrate sulfotransferase 15	protein_coding	1310.3527973100483	1.2415419132055974	5.4099514906773005e-74	3.061961360151106e-71	ENSG00000182022	51363	0.06822627241249818	18.197416761965187
PDGFRB	platelet derived growth factor receptor beta	protein_coding	6883.12930909421	1.1262564530902666	6.207007108075967e-74	3.4674598799206198e-71	ENSG00000113721	5159	0.061916633487471374	18.18988516741888
HSPB8	heat shock protein family B (small) member 8	protein_coding	880.6939490622237	1.8758709739925747	6.433086030525002e-74	3.547681994910679e-71	ENSG00000152137	26353	0.10313826670233475	18.187924171796368
NRP2	neuropilin 2	protein_coding	2342.163649981169	1.2988995316823901	9.08509135365424e-74	4.946774741486546e-71	ENSG00000118257	8828	0.07148990337174306	18.16899268877443
COL6A1	collagen type VI alpha 1 chain	protein_coding	18149.871294805493	1.2140477922724455	1.7819820256902587e-73	9.58149460438331e-71	ENSG00000142156	1291	0.06695613191016613	18.131988178488452
DPYSL3	dihydropyrimidinase like 3	protein_coding	6144.332910998173	1.5135221185344558	2.3420797093309454e-73	1.243759983911983e-70	ENSG00000113657	1809	0.08354175474201747	18.116953889804126
C14orf132	chromosome 14 open reading frame 132	protein_coding	548.357364666421	1.5583925355741008	2.7053122683187664e-73	1.4191342344113628e-70	ENSG00000227051	56967	0.08605615914851623	18.109018006306993
MFAP4	microfibril associated protein 4	protein_coding	3761.543433905359	1.6541931953057818	2.905005493625015e-73	1.505527847087711e-70	ENSG00000166482	4239	0.09136616166556141	18.105096735494097
ACTA2	actin alpha 2, smooth muscle	protein_coding	7528.605879207158	1.5458759822993835	3.5299852384393363e-73	1.807646607517477e-70	ENSG00000107796	59	0.08543411785254612	18.0943634833038
C1R	complement C1r	protein_coding	8548.188772581987	1.1704832480131335	3.8122521429032394e-73	1.929223834435092e-70	ENSG00000159403	715	0.06470288532147603	18.090124454227848
PLIN4	perilipin 4	protein_coding	763.7875933062895	2.827209553942629	5.236681729734991e-73	2.6192542395877983e-70	ENSG00000167676	729359	0.15643606535372334	18.07261993933382
PLPP7	phospholipid phosphatase 7 (inactive)	protein_coding	87.11591736747022	1.2744588454226145	2.6448122645804127e-72	1.307662063918695e-69	ENSG00000160539	84814	0.07086996288772517	17.98306071419368
RGMA	repulsive guidance molecule BMP co-receptor a	protein_coding	1051.096765173817	1.9650845027294281	8.123319312263991e-72	3.970733866102677e-69	ENSG00000182175	56963	0.10965417573171199	17.920744829064688
CRYAB	crystallin alpha B	protein_coding	798.9115286903923	1.630218727555078	1.356469179782965e-71	6.556013681838679e-69	ENSG00000109846	1410	0.09111337776375526	17.892199450469455
BGN	biglycan	protein_coding	22009.178178556347	1.3480017541284062	1.6119524297363305e-71	7.704237085012029e-69	ENSG00000182492	633	0.07538071042690903	17.882582248086685
NCCRP1	NCCRP1, F-box associated domain containing	protein_coding	240.80405732339247	2.8937336583394293	2.198033907856503e-71	1.0389937202906317e-68	ENSG00000188505	342897	0.1619752233123212	17.865285808309842
KANK2	KN motif and ankyrin repeat domains 2	protein_coding	3418.849376531035	1.0359422153458149	2.861377175486601e-71	1.3378493391690885e-68	ENSG00000197256	25959	0.058034148309986856	17.850562910174453
MEDAG	mesenteric estrogen dependent adipogenesis	protein_coding	416.7372336747854	1.710953617776952	3.577756613853693e-71	1.6548086101603935e-68	ENSG00000102802	84935	0.0959157912110325	17.838080634840797
LHFPL6	LHFPL tetraspan subfamily member 6	protein_coding	1151.8590745812132	1.1560885970943302	7.037939605126486e-71	3.220606086324636e-68	ENSG00000183722	10186	0.06494795881887915	17.80022987817559
COPZ2	COPI coat complex subunit zeta 2	protein_coding	360.97731810373136	1.2058638678707554	2.0908235856027706e-70	9.467029108916123e-68	ENSG00000005243	51226	0.06797755392343975	17.739147678495005
CRISPLD2	cysteine rich secretory protein LCCL domain containing 2	protein_coding	3516.597074495643	1.2153502859028449	2.5277871979240483e-70	1.1209563538010611e-67	ENSG00000103196	83716	0.06855355472356121	17.72847944652446
ADAMTS10	ADAM metallopeptidase with thrombospondin type 1 motif 10	protein_coding	311.41384663881945	1.2131639730036698	2.5032077094999294e-70	1.1209563538010611e-67	ENSG00000142303	81794	0.06842811200999115	17.729028865015838
EVC	EvC ciliary complex subunit 1	protein_coding	594.2695020669381	1.3912342965151698	3.044946952064895e-70	1.3365142157456272e-67	ENSG00000072840	2121	0.07852091147799847	17.718010022145414
GPIHBP1	glycosylphosphatidylinositol anchored high density lipoprotein binding protein 1	protein_coding	43.05258201094034	1.7459531258945509	3.165569795644968e-70	1.3754240884814979e-67	ENSG00000277494	338328	0.09855331095538697	17.71582414602902
ANXA8	annexin A8	protein_coding	146.90221920907285	3.5002311933483337	6.856494526971675e-70	2.9493211207768656e-67	ENSG00000265190	653145	0.19806332760207665	17.67228308099795
FRMD6	FERM domain containing 6	protein_coding	1054.189519076688	1.321263498999593	9.616526087148798e-70	4.076901782100064e-67	ENSG00000139926	122786	0.07484558881002622	17.653191323716307
SEMA6B	semaphorin 6B	protein_coding	685.3275983534221	1.0765530329615052	9.667417918730829e-70	4.076901782100064e-67	ENSG00000167680	10501	0.060984509220719546	17.65289327926157
CLMP	CXADR like membrane protein	protein_coding	743.5658574461768	1.5388351105100795	1.3350503605865195e-69	5.5754554621970037e-67	ENSG00000166250	79827	0.08726198388150593	17.63465649141878
TNXB	tenascin XB	protein_coding	1067.9875755166343	1.776234333056701	2.2990597785658794e-69	9.509043882212625e-67	ENSG00000168477	7148	0.1009000108931878	17.603906256630765
SCARF2	scavenger receptor class F member 2	protein_coding	749.9230484975517	1.3598667502511215	2.5011812798707226e-69	1.0246505976537061e-66	ENSG00000244486	91179	0.07726895688271278	17.59913431101801
CALHM2	calcium homeostasis modulator family member 2	protein_coding	582.816780482814	0.9654374998505826	3.979877093132203e-69	1.6150416335951104e-66	ENSG00000138172	51063	0.054939289309121286	17.57280649224372
BHMT2	betaine--homocysteine S-methyltransferase 2	protein_coding	103.79378770503857	1.6011396028478349	4.1932104636691024e-69	1.685709795277817e-66	ENSG00000132840	23743	0.09112998203809491	17.56984438094713
LYNX1	Ly6/neurotoxin 1	protein_coding	254.3545129057461	1.5263013805080226	4.2751911487236313e-69	1.7027532153921017e-66	ENSG00000180155	66004	0.08687594388513352	17.568745871999763
GYPC	glycophorin C (Gerbich blood group)	protein_coding	716.5118538563169	1.1880638761528477	4.421693716705998e-69	1.7449463782028303e-66	ENSG00000136732	2995	0.06763107515017329	17.566834084993893
NTNG2	netrin G2	protein_coding	112.13143397621455	1.1786580919232401	4.899643921548013e-69	1.9159834844126165e-66	ENSG00000196358	84628	0.06711790236706112	17.561009065469246
PYGM	glycogen phosphorylase, muscle associated	protein_coding	92.66826133791038	1.759141504681157	5.094250762299825e-69	1.9741369057687113e-66	ENSG00000068976	5837	0.1001857586266408	17.558798064672004
DIPK2B	divergent protein kinase domain 2B	protein_coding	505.3005414436285	0.98747218172534	5.708391607061607e-69	2.1923791515870986e-66	ENSG00000147113	79742	0.05625873534200567	17.552335219096943
SFRP1	secreted frizzled related protein 1	protein_coding	579.421307857554	2.4461375481290872	8.594519239588155e-69	3.271621637972429e-66	ENSG00000104332	6422	0.13954738113290302	17.529082439744386
CADM3	cell adhesion molecule 3	protein_coding	63.82946481787809	2.324967109586867	1.133256686945609e-68	4.2760558235934533e-66	ENSG00000162706	57863	0.1327539963692022	17.513349301522343
MMP14	matrix metallopeptidase 14	protein_coding	16004.919089091894	1.017348111650905	1.2280003258252276e-68	4.5932551317714925e-66	ENSG00000157227	4323	0.058105029274163916	17.50877891912987
JAM3	junctional adhesion molecule 3	protein_coding	447.95952771351256	1.2662314375490384	2.7052001852000002e-68	1.0031395341929138e-65	ENSG00000166086	83700	0.07250623643838398	17.46375897782373
HHIPL1	HHIP like 1	protein_coding	196.59893803658358	1.2124642631666451	2.9704063985019406e-68	1.0920686430047947e-65	ENSG00000182218	84439	0.06944868104685911	17.45842030244691
CPXM2	carboxypeptidase X, M14 family member 2	protein_coding	975.2911815534083	1.775673291070053	3.814661098427898e-68	1.3905732809226782e-65	ENSG00000121898	119587	0.10179200866298181	17.444132544324212
COL6A3	collagen type VI alpha 3 chain	protein_coding	31780.426416915463	1.335950665767	3.8673390362726185e-68	1.397929316346779e-65	ENSG00000163359	1293	0.07658796918893045	17.443348869473486
CNTNAP1	contactin associated protein 1	protein_coding	506.89028837494146	1.2475125280997228	3.914138299384045e-68	1.4030554912333724e-65	ENSG00000108797	8506	0.07152076684963068	17.442661524065645
LAYN	layilin	protein_coding	317.0977007706959	1.2361090876605827	4.247384689700986e-68	1.5099277060122965e-65	ENSG00000204381	143903	0.07088597727460079	17.437991760656644
EMP3	epithelial membrane protein 3 (MAM blood group)	protein_coding	1249.7412450442775	1.1034073048568225	5.062892195086767e-68	1.785084489931617e-65	ENSG00000142227	2014	0.06331251357794508	17.427949744854143
ZNF385D	zinc finger protein 385D	protein_coding	103.80118638344818	1.7436832430629665	6.466198097951373e-68	2.2613293592144577e-65	ENSG00000151789	79750	0.10013139074750678	17.413952108783462
MFGE8	milk fat globule EGF and factor V/VIII domain containing	protein_coding	4697.479520928503	0.9981464880843054	7.391103999616395e-68	2.5639382140604774e-65	ENSG00000140545	4240	0.05734398349298752	17.406298399314494
LRRC32	leucine rich repeat containing 32	protein_coding	2473.508633656285	1.0468396229928787	8.3594947215393e-68	2.8766693235761037e-65	ENSG00000137507	2615	0.060165801325250526	17.399246747064243
PODN	podocan	protein_coding	1569.889402633236	1.5030529506889736	8.46387213092134e-68	2.889471902472869e-65	ENSG00000174348	127435	0.08638962269708651	17.398535886181893
CNRIP1	cannabinoid receptor interacting protein 1	protein_coding	306.411198121445	1.030229790504962	9.086989517572575e-68	3.0777705047116875e-65	ENSG00000119865	25927	0.05922744622603551	17.39446584566883
GLI3	GLI family zinc finger 3	protein_coding	382.70215536121157	1.4822542269717875	9.328198089917036e-68	3.134784694045166e-65	ENSG00000106571	2737	0.08522148248373024	17.392964587946086
HSPA12B	heat shock protein family A (Hsp70) member 12B	protein_coding	293.6143759954888	1.0219763377210116	1.0859371831179555e-67	3.6210533280479737e-65	ENSG00000132622	116835	0.0587874762033647	17.38425262866649
COL3A1	collagen type III alpha 1 chain	protein_coding	111625.22503163022	1.4101332622973437	1.1052688829181042e-67	3.6571646922094037e-65	ENSG00000168542	1281	0.0811202738030017	17.38324091116621
CHST1	carbohydrate sulfotransferase 1	protein_coding	228.057833361122	1.1992521810451526	1.2209838398496478e-67	4.00920762375058e-65	ENSG00000175264	8534	0.0690116557343886	17.37753091536918
MSC	musculin	protein_coding	355.46442938582254	1.0909097675935742	1.4360555493985546e-67	4.679691625559002e-65	ENSG00000178860	9242	0.06281067371955258	17.36822267604464
PPP1R18	protein phosphatase 1 regulatory subunit 18	protein_coding	2619.449200907259	0.858454944598816	1.535435149007892e-67	4.9659205213965775e-65	ENSG00000146112	170954	0.04943768987349647	17.364382251587234
PPP1R18	phostensin-like	protein_coding	2619.449200907259	0.858454944598816	1.535435149007892e-67	4.9659205213965775e-65	ENSG00000146112	107987457	0.04943768987349647	17.364382251587234
CHRDL2	chordin like 2	protein_coding	934.4932800023583	2.403424906057516	1.8695276751490153e-67	6.001323354219022e-65	ENSG00000054938	25884	0.13850135905551902	17.35307813906786
GLIS2	GLIS family zinc finger 2	protein_coding	974.3638260742	1.1078562561570224	1.9959200749558888e-67	6.3595927425353746e-65	ENSG00000126603	84662	0.06385588836842727	17.349320234416904
	NA	lncRNA	24.231082137539467	1.407229541445653	2.2434288256746434e-67	7.095668451205499e-65	ENSG00000274565	NA	0.08114292504309514	17.34260307597084
CNN1	calponin 1	protein_coding	6024.176969980259	2.3468839085634956	2.8344283602594546e-67	8.899484373471564e-65	ENSG00000130176	1264	0.13542976349234395	17.329159027115693
PTHLH	parathyroid hormone like hormone	protein_coding	99.46060332457218	1.5708019826916468	3.2161853431304495e-67	1.0024942937301179e-64	ENSG00000087494	5744	0.09068305932274434	17.321890046751786
FHL1	four and a half LIM domains 1	protein_coding	2714.942086037129	1.7205815130842768	3.873574736158358e-67	1.1987181098982142e-64	ENSG00000022267	2273	0.09939131693460491	17.311185384698575
PDE2A	phosphodiesterase 2A	protein_coding	260.44683567432594	1.2295789431639492	4.304320131521567e-67	1.3225023604100014e-64	ENSG00000186642	5138	0.07105292562391703	17.305113510344494
NNMT	nicotinamide N-methyltransferase	protein_coding	3366.902145147298	1.298996776570701	6.243049784368286e-67	1.888236332118045e-64	ENSG00000166741	4837	0.07515740347643063	17.28368352930216
GAS1	growth arrest specific 1	protein_coding	613.0684914964734	1.9197926702511383	6.192057908186069e-67	1.888236332118045e-64	ENSG00000180447	2619	0.11107239594916163	17.284156462509703
C1S	complement C1s	protein_coding	11422.564491521909	1.201483664139829	6.277293862440554e-67	1.888236332118045e-64	ENSG00000182326	716	0.0695167549752193	17.283368082530938
DDR2	discoidin domain receptor tyrosine kinase 2	protein_coding	1783.08239501665	1.4820394973155644	9.013920098071747e-67	2.6925956459621956e-64	ENSG00000162733	4921	0.08585317185511941	17.26248972858643
ATP8B2	ATPase phospholipid transporting 8B2	protein_coding	1087.3709259834739	1.1253732439726765	1.1496834190927205e-66	3.410595329122301e-64	ENSG00000143515	57198	0.06524494177075521	17.248436636311066
IRAG1	inositol 1,4,5-triphosphate receptor associated 1	protein_coding	1674.3848776611521	1.3482407772493614	1.16718478270107e-66	3.4387981799922283e-64	ENSG00000072952	10335	0.07816992631212229	17.247563620132023
FABP4	fatty acid binding protein 4	protein_coding	328.2448964146662	2.8379662548847855	1.6919115793180563e-66	4.9508555499568835e-64	ENSG00000170323	2167	0.16474807710293854	17.226096381759625
RHOJ	ras homolog family member J	protein_coding	500.7780995915248	1.0518895146494414	1.9059405983770117e-66	5.539461813458592e-64	ENSG00000126785	57381	0.0610881643667412	17.21920318859886
MEOX2	mesenchyme homeobox 2	protein_coding	104.08199819753466	2.0506037775981523	2.2577962611124907e-66	6.518060816896227e-64	ENSG00000106511	4223	0.1191560669356483	17.209394622815186
ADGRA2	adhesion G protein-coupled receptor A2	protein_coding	2006.1487475691142	1.1236895379149265	3.155618047061984e-66	9.049260686291414e-64	ENSG00000020181	25960	0.06536881278807471	17.189994585918534
ARHGEF17	Rho guanine nucleotide exchange factor 17	protein_coding	1776.0320898982036	0.9556394214363293	3.830159919770812e-66	1.091088271185043e-63	ENSG00000110237	9828	0.055629129501445405	17.178759222027715
SPON2	spondin 2	protein_coding	3965.273486567709	1.0675451860755778	6.703350754631291e-66	1.8970041625688487e-63	ENSG00000159674	10417	0.06226112128489824	17.14625699062886
KCNE4	potassium voltage-gated channel subfamily E regulatory subunit 4	protein_coding	471.1817831817764	1.3186418875127432	8.45730647852449e-66	2.3777192037498756e-63	ENSG00000152049	23704	0.07696619062040384	17.132742011570592
MYLK	myosin light chain kinase	protein_coding	8148.157660908288	1.775465492671025	1.2025061321118575e-65	3.358818264466984e-63	ENSG00000065534	4638	0.10375402898730503	17.112255880571777
LTBP2	latent transforming growth factor beta binding protein 2	protein_coding	4323.360058199698	1.233351461575537	1.4429546564986735e-65	4.0044319064058347e-63	ENSG00000119681	4053	0.0721189153631728	17.10163630948535
PRELP	proline and arginine rich end leucine rich repeat protein	protein_coding	2332.194813596007	1.992533297267321	1.940525715525331e-65	5.350750875212955e-63	ENSG00000188783	5549	0.11662906968818702	17.084362437207524
FERMT2	FERM domain containing kindlin 2	protein_coding	1709.6209862109256	1.2801069457747973	2.15154092702938e-65	5.894811017590368e-63	ENSG00000073712	10979	0.07495499928194702	17.07833977770596
STON1	stonin 1	protein_coding	413.83784107913436	1.4224429306904716	2.279958625809809e-65	6.207115208177781e-63	ENSG00000243244	11037	0.08330580147495328	17.074956431673527
HAND2	heart and neural crest derivatives expressed 2	protein_coding	322.14464817445224	2.3335697302578557	2.4582482747319727e-65	6.650411920603509e-63	ENSG00000164107	9464	0.13670140549134405	17.07056135868053
ANXA8L1	annexin A8 like 1	protein_coding	65.07980981173927	3.8505178493161747	2.8165865229593226e-65	7.572216830318454e-63	ENSG00000264230	728113	0.225669852460104	17.062615175843682
	NA	lncRNA	32.620113341879524	1.7940644361721134	3.0277453520866344e-65	8.089345734161899e-63	ENSG00000261625	NA	0.1051719539991044	17.058392165913272
GREM1	gremlin 1, DAN family BMP antagonist	protein_coding	8766.002189277344	1.7746598254093544	3.6393663686782127e-65	9.663416317820576e-63	ENSG00000166923	26585	0.10410003235693506	17.047639517771273
CD248	CD248 molecule	protein_coding	2286.3552102917556	1.1581263649313014	3.882406922899408e-65	1.0245505140399878e-62	ENSG00000174807	57124	0.06794977006301801	17.043859955040777
CLEC14A	C-type lectin domain containing 14A	protein_coding	628.9894527391947	0.9109026316249758	3.93431765667877e-65	1.0319187439148617e-62	ENSG00000176435	161198	0.05344705623963392	17.04308329987109
FSTL1	follistatin like 1	protein_coding	10514.062954866498	1.0506695181576022	4.122006508056377e-65	1.0745946057214852e-62	ENSG00000163430	11167	0.061657713882687995	17.040358002189976
DCN	decorin	protein_coding	14471.144053267537	1.3838773496646133	4.149895121089159e-65	1.0753478230942782e-62	ENSG00000011465	1634	0.08121363278655061	17.039963638885396
ZNF521	zinc finger protein 521	protein_coding	359.46533615989205	1.1876088907896951	5.221248144463118e-65	1.3448622091861137e-62	ENSG00000198795	25925	0.06975050708965225	17.026526979412907
IL1R1	interleukin 1 receptor type 1	protein_coding	2866.316459893672	1.092528130427863	7.352220283577507e-65	1.8824747351076578e-62	ENSG00000115594	3554	0.06424186565864579	17.00648197599206
PLEKHO1	pleckstrin homology domain containing O1	protein_coding	1479.2753149033094	1.024824556467186	1.0119403047182413e-64	2.5756575270683523e-62	ENSG00000023902	51177	0.060327261932632596	16.987751866007226
COL8A2	collagen type VIII alpha 2 chain	protein_coding	776.430846540134	1.4217307550634524	1.1685522901547028e-64	2.9567809859414436e-62	ENSG00000171812	1296	0.08373313761912711	16.97930825822401
FAM43B	family with sequence similarity 43 member B	protein_coding	29.08608288328853	1.7324903631386352	1.561993592040338e-64	3.929190313544745e-62	ENSG00000183114	163933	0.10213790066248876	16.962267208365592
CCN5	cellular communication network factor 5	protein_coding	90.6640265399156	2.1985185467551136	1.9986190696128356e-64	4.998290655778845e-62	ENSG00000064205	8839	0.12972310551939295	16.947779178987094
EVC2	EvC ciliary complex subunit 2	protein_coding	112.55974339760468	1.216080109566688	2.1771527763785912e-64	5.413307900342491e-62	ENSG00000173040	132884	0.0717758512387242	16.942747297026745
CSDC2	cold shock domain containing C2	protein_coding	115.60478176287299	1.639570740915504	2.375010391594258e-64	5.871325976691207e-62	ENSG00000172346	27254	0.09680048019595144	16.93763024312019
RBPMS2	RNA binding protein, mRNA processing factor 2	protein_coding	354.73259382826996	1.7825057425371593	2.401911889482567e-64	5.90389942434815e-62	ENSG00000166831	348093	0.10524349994365377	16.93696754185763
ATP1A2	ATPase Na+/K+ transporting subunit alpha 2	protein_coding	225.83884850278199	2.4735475302130987	2.9137590132610423e-64	7.121326361103621e-62	ENSG00000018625	477	0.1461424066660412	16.92559734468826
CMTM3	CKLF like MARVEL transmembrane domain containing 3	protein_coding	1398.876244693983	0.9860331601996064	3.137991100887403e-64	7.583184674419756e-62	ENSG00000140931	123920	0.05827194976878524	16.92123164081595
NHSL2	NHS like 2	protein_coding	482.74411524489483	1.3627642302157483	3.13090699295452e-64	7.583184674419756e-62	ENSG00000204131	340527	0.08053512532087562	16.92136474347181
MRAS	muscle RAS oncogene homolog	protein_coding	625.6178048754188	1.09827722063592	4.853543052252045e-64	1.1663416446515181e-61	ENSG00000158186	22808	0.06500402100965111	16.895527439338856
CRLF1	cytokine receptor like factor 1	protein_coding	110.31042279453331	1.8143960202561007	5.337874115141616e-64	1.27560363923787e-61	ENSG00000006016	9244	0.10742480872685352	16.889916228471225
GPR176	G protein-coupled receptor 176	protein_coding	372.35729904058616	1.0505401088734903	6.195307216979012e-64	1.4723267399908963e-61	ENSG00000166073	11245	0.062231641572181244	16.881124815822023
FAM20C	FAM20C golgi associated secretory pathway kinase	protein_coding	2017.4825535893333	1.0577225190445418	8.803660381628112e-64	2.0807112709655672e-61	ENSG00000177706	56975	0.06273424223340908	16.860369734110733
EBF3	EBF transcription factor 3	protein_coding	83.74410624137207	1.3825809713259976	9.82673205050781e-64	2.309819011762806e-61	ENSG00000108001	253738	0.08203343912330055	16.85387064228657
PCOLCE	procollagen C-endopeptidase enhancer	protein_coding	2086.686512278765	1.1158275378574578	1.748698068204684e-63	4.088056924120896e-61	ENSG00000106333	5118	0.06634028256504645	16.819758594838547
RRAD	RRAD, Ras related glycolysis inhibitor and calcium channel regulator	protein_coding	301.3195545797971	1.6726099746336915	1.8329445630557067e-63	4.261843804315742e-61	ENSG00000166592	6236	0.09945964721455486	16.816970716028468
PMP22	peripheral myelin protein 22	protein_coding	2450.428078941978	1.0030556567983275	2.1345925201636287e-63	4.910133543039491e-61	ENSG00000109099	5376	0.059677487060770654	16.807940585314828
SERPING1	serpin family G member 1	protein_coding	10450.892143744717	1.1955190717843103	2.1323245325321295e-63	4.910133543039491e-61	ENSG00000149131	710	0.0711279637639333	16.808003610958416
COL5A1	collagen type V alpha 1 chain	protein_coding	17274.224034123617	1.2402416626873511	2.921336162873632e-63	6.684110374787727e-61	ENSG00000130635	1289	0.07387083381343298	16.789328056316325
MYH11	myosin heavy chain 11	protein_coding	32513.20436739085	2.4409312390064986	3.760619211755888e-63	8.558890761570345e-61	ENSG00000133392	4629	0.14551585042670026	16.77433236206837
MAP3K4-AS1	MAP3K4 antisense RNA 1	lncRNA	90.24763206167762	1.3439271104488744	4.2403374302167893e-63	9.599900766356589e-61	ENSG00000272841	117981787	0.08015215503853604	16.767198708540437
THY1	Thy-1 cell surface antigen	protein_coding	4583.092512543654	1.09137286998833	5.474762733248165e-63	1.2329681621501038e-60	ENSG00000154096	7070	0.06514878283203046	16.752007060548728
ANK2	ankyrin 2	protein_coding	487.0131178882878	1.656455183829177	9.258466163463022e-63	2.07423396886126e-60	ENSG00000145362	287	0.09906598535081973	16.72072586734202
GAS7	growth arrest specific 7	protein_coding	1355.5958225747809	1.1790317915049122	9.608166095215088e-63	2.1414262413765647e-60	ENSG00000007237	8522	0.07052251365919501	16.718516262801778
KCNMB1	potassium calcium-activated channel subfamily M regulatory beta subunit 1	protein_coding	555.1355363534454	1.8063620628685177	1.5459408407150887e-62	3.427765219760801e-60	ENSG00000145936	3779	0.10822925926582308	16.690145300097562
FBLN1	fibulin 1	protein_coding	7700.92807431311	1.5174539117647372	1.7603166760995304e-62	3.8830780421754515e-60	ENSG00000077942	2192	0.09096141926930493	16.68239044591078
CALD1	caldesmon 1	protein_coding	16499.958850864743	1.367026033615147	2.241538664525611e-62	4.919376819110671e-60	ENSG00000122786	800	0.08201525038820809	16.66794927948783
PDLIM3	PDZ and LIM domain 3	protein_coding	1683.9584418726731	1.4865388506809665	2.291203041630236e-62	5.002847656635768e-60	ENSG00000154553	27295	0.08919247833891131	16.666639142287917
THBS4	thrombospondin 4	protein_coding	1267.6992513934324	2.354105011895943	2.564211956690644e-62	5.570685723083235e-60	ENSG00000113296	7060	0.14130360733458988	16.659907388788078
COL15A1	collagen type XV alpha 1 chain	protein_coding	5532.172631097879	1.172566144693545	2.663083699386272e-62	5.756409313020124e-60	ENSG00000204291	1306	0.0703920744531753	16.65764439821324
ANKRD35	ankyrin repeat domain 35	protein_coding	97.69478381872699	1.2551439591110563	2.8132501905968444e-62	6.050597847426163e-60	ENSG00000198483	148741	0.07536427435030048	16.65436269281948
SORCS2	sortilin related VPS10 domain containing receptor 2	protein_coding	267.28003914925756	1.371593676262142	2.933595465856376e-62	6.278040246955822e-60	ENSG00000184985	57537	0.08236881521414768	16.651856320819785
PLXNA4	plexin A4	protein_coding	273.16929858670755	1.685768141548834	2.9799407988444317e-62	6.345651161499665e-60	ENSG00000221866	91584	0.1012417517941486	16.650918338280523
MXRA7	matrix remodeling associated 7	protein_coding	2692.3913906989196	1.0565440817816363	3.4587698896538764e-62	7.329014128249335e-60	ENSG00000182534	439921	0.06348660939101651	16.641998870570326
PECAM1	platelet and endothelial cell adhesion molecule 1	protein_coding	5608.508656083477	0.9148252993433518	3.736525604176611e-62	7.878757297238084e-60	ENSG00000261371	5175	0.05498616157830241	16.637373351485998
KRT16	keratin 16	protein_coding	1258.6453778006996	2.919877465304008	4.0275154959088314e-62	8.450906295439922e-60	ENSG00000186832	3868	0.17554850585461465	16.632881328663572
ISLR	immunoglobulin superfamily containing leucine rich repeat	protein_coding	4593.2045417863255	1.4017238974290684	4.480729750942602e-62	9.356242244504662e-60	ENSG00000129009	3671	0.08430665402340676	16.626491866702434
NLGN2	neuroligin 2	protein_coding	932.8812400655141	1.0296618252703071	4.935175892984652e-62	1.0255390871339846e-59	ENSG00000169992	57555	0.0619505635557007	16.620701510560473
SPSB1	splA/ryanodine receptor domain and SOCS box containing 1	protein_coding	1770.272191156661	0.7119122841694862	5.541023222252437e-62	1.1458995860826374e-59	ENSG00000171621	80176	0.042850766753285995	16.61375835509159
MEIS3	Meis homeobox 3	protein_coding	376.50437530163487	1.1003073233061658	1.0100749831636276e-61	2.068970257180164e-59	ENSG00000105419	56917	0.06637270302598358	16.577708502777377
GLT8D2	glycosyltransferase 8 domain containing 2	protein_coding	476.3755553027433	1.1349305012774424	1.0093163854119272e-61	2.068970257180164e-59	ENSG00000120820	83468	0.06846105476867848	16.577753660270552
A2M	alpha-2-macroglobulin	protein_coding	19875.788548567365	1.0440245054382862	1.0670538651535743e-61	2.175323317989621e-59	ENSG00000175899	2	0.06299014669736946	16.5744098113346
HIC1	HIC ZBTB transcriptional repressor 1	protein_coding	747.3463863770153	1.0723888511910402	1.2480670184628753e-61	2.5323397546783295e-59	ENSG00000177374	3090	0.06473828434603458	16.564987194578432
C8orf88	chromosome 8 open reading frame 88	protein_coding	29.12968065579778	1.7962238502334293	1.4608757949518497e-61	2.950214662903935e-59	ENSG00000253250	100127983	0.10849701249079602	16.55551437774202
PALM	paralemmin	protein_coding	599.8694349311065	1.3423744018423178	1.645516891770972e-61	3.307565845772353e-59	ENSG00000099864	5064	0.08111832438656101	16.548349734708165
SV2B	synaptic vesicle glycoprotein 2B	protein_coding	129.80778178238438	1.7231712691671812	2.046872634487859e-61	4.095173319650943e-59	ENSG00000185518	9899	0.10421228355668954	16.535203052429114
FNDC1	fibronectin type III domain containing 1	protein_coding	2618.2908792213625	1.7715449248930242	2.1017001466948848e-61	4.185399620837058e-59	ENSG00000164694	84624	0.10714810074797561	16.533610138922548
SNCG	synuclein gamma	protein_coding	284.7311039624208	1.6489438607401794	2.227185003838758e-61	4.414855435028764e-59	ENSG00000173267	6623	0.09975392581977507	16.530114952260806
FEZ1	fasciculation and elongation protein zeta 1	protein_coding	305.5142027845427	1.0256336460276236	2.4555837204071937e-61	4.8452721896016254e-59	ENSG00000149557	9638	0.06206847077546294	16.524229342429354
FEZ1	STT3A antisense RNA 1	protein_coding	305.5142027845427	1.0256336460276236	2.4555837204071937e-61	4.8452721896016254e-59	ENSG00000149557	105369550	0.06206847077546294	16.524229342429354
TMEM200B	transmembrane protein 200B	protein_coding	131.356057768968	1.2380700313657735	2.955201422186925e-61	5.804474391569433e-59	ENSG00000253304	399474	0.07497521118502895	16.513058273492284
SCN1B	sodium voltage-gated channel beta subunit 1	protein_coding	217.68944753373026	1.086848025486201	4.514178368617288e-61	8.82624466027603e-59	ENSG00000105711	6324	0.06591961296283633	16.487475830583776
SOX17	SRY-box transcription factor 17	protein_coding	122.46165894123402	1.1024037958836956	4.573869161176268e-61	8.902487871855074e-59	ENSG00000164736	64321	0.06686632265400408	16.48668196676555
ARHGEF15	Rho guanine nucleotide exchange factor 15	protein_coding	369.5371268128408	0.9464356099002047	5.43304744184857e-61	1.0527141248248479e-58	ENSG00000198844	22899	0.05744232727774999	16.47627550541118
ITGA7	integrin subunit alpha 7	protein_coding	958.6600712847685	1.2792876889433047	5.515484552002668e-61	1.0638949237865235e-58	ENSG00000135424	3679	0.0776485196903994	16.475364811126955
ACKR1	atypical chemokine receptor 1 (Duffy blood group)	protein_coding	674.133367341971	1.8693706355752835	6.0652492579874306e-61	1.1647173965728987e-58	ENSG00000213088	2532	0.11350419136850173	16.469617668181087
DZIP1	DAZ interacting zinc finger protein 1	protein_coding	393.6089049386952	1.1237124143391306	6.464695532801758e-61	1.2359061259709672e-58	ENSG00000134874	22873	0.06824540746310954	16.465758739099915
PTGIS	prostaglandin I2 synthase	protein_coding	1460.1550048414954	1.8786121537385234	6.76205413032634e-61	1.2870343292742808e-58	ENSG00000124212	5740	0.11411090908753369	16.463037309583196
ITPRIP	inositol 1,4,5-trisphosphate receptor interacting protein	protein_coding	1236.428615528292	0.8287383495976542	7.863243154356978e-61	1.4900326179941209e-58	ENSG00000148841	85450	0.050367277777659675	16.453903926593384
S1PR3	sphingosine-1-phosphate receptor 3	protein_coding	958.6740063173035	1.1419373570978772	9.050776283616433e-61	1.7075400957884247e-58	ENSG00000213694	1903	0.06943816601200697	16.44538476002402
RFTN1	raftlin, lipid raft linker 1	protein_coding	1271.4486665039528	0.9329103592593606	9.43331112862242e-61	1.771938332741019e-58	ENSG00000131378	23180	0.05673644486698273	16.442876557502803
AKAP12	A-kinase anchoring protein 12	protein_coding	2281.991887718491	1.5470556855596467	1.0343407425510582e-60	1.934442045253642e-58	ENSG00000131016	9590	0.0941186312959857	16.437294765734986
RNF150	ring finger protein 150	protein_coding	406.8552420810009	1.6971625907733219	1.2255283439860334e-60	2.2820823253921744e-58	ENSG00000170153	57484	0.10331536296782856	16.427010872543732
FBLN5	fibulin 5	protein_coding	1522.6675129720222	1.1838611920600226	1.3181093905653656e-60	2.443899803240052e-58	ENSG00000140092	10516	0.07208734805365716	16.422593201498174
LAMA4	laminin subunit alpha 4	protein_coding	3620.5611601987084	0.9250299676289013	1.568375640336489e-60	2.8954368312907333e-58	ENSG00000112769	3910	0.056362877006301854	16.41204311705868
CPXM1	carboxypeptidase X, M14 family member 1	protein_coding	966.2990550277852	1.300217734397659	1.621602309990266e-60	2.9809069813774056e-58	ENSG00000088882	56265	0.07923317443612986	16.41001693609751
NOTCH3	notch receptor 3	protein_coding	6359.712915107448	0.9721122156219416	1.8631597351420176e-60	3.41037514923974e-58	ENSG00000074181	4854	0.05926941048632085	16.401584015186067
TGFB3	transforming growth factor beta 3	protein_coding	911.2038381735364	1.3961504504227065	2.6407371803607224e-60	4.813191093780359e-58	ENSG00000119699	7043	0.08523307565063881	16.380383316746386
FBN1	fibrillin 1	protein_coding	6486.519042695014	1.3207440636495846	2.829507006678868e-60	5.135495522881499e-58	ENSG00000166147	2200	0.08065029825095892	16.37618325402636
HSPB7	heat shock protein family B (small) member 7	protein_coding	763.7177320494972	2.119440684444398	2.924493713544683e-60	5.285592314627083e-58	ENSG00000173641	27129	0.12943801907391972	16.374174292902488
ABCC9	ATP binding cassette subfamily C member 9	protein_coding	495.4374361410294	1.5096641653280165	2.956071872051669e-60	5.3203109446151685e-58	ENSG00000069431	10060	0.09220156034191235	16.3735207921613
CDO1	cysteine dioxygenase type 1	protein_coding	87.11060357280887	1.8121966945355235	3.2185867642875834e-60	5.7686462360762665e-58	ENSG00000129596	1036	0.11071351001878735	16.368342889932816
TBXA2R	thromboxane A2 receptor	protein_coding	122.93293442632466	0.8906852425374822	3.382446724923682e-60	6.0371761772859825e-58	ENSG00000006638	6915	0.05442516477093416	16.365320092023936
LYVE1	lymphatic vessel endothelial hyaluronan receptor 1	protein_coding	185.6347490127217	1.5978594189497455	3.6733120129518e-60	6.529236208145524e-58	ENSG00000133800	10894	0.09766689477610707	16.36029713663673
RSPO1	R-spondin 1	protein_coding	31.032883421368155	1.9987762329506122	4.8485723077807144e-60	8.582771103670264e-58	ENSG00000169218	284654	0.12229880022684968	16.343383820962437
DAAM2	dishevelled associated activator of morphogenesis 2	protein_coding	568.4868778804974	1.2165097966462155	5.0421869567169e-60	8.888920981277765e-58	ENSG00000146122	23500	0.07444526293135958	16.34099671013142
LIMS2	LIM zinc finger domain containing 2	protein_coding	1206.753853107466	1.3738943644214674	6.425714346769891e-60	1.1281718474543137e-57	ENSG00000072163	55679	0.08415269778491058	16.326207009228174
MCAM	melanoma cell adhesion molecule	protein_coding	4563.300823830005	0.9407515498930851	7.139757273558588e-60	1.248441703748466e-57	ENSG00000076706	4162	0.05764488269078323	16.31977559811221
MAF	MAF bZIP transcription factor	protein_coding	1398.0546974140755	0.9772886379151563	8.50470527920598e-60	1.4810927027734624e-57	ENSG00000178573	4094	0.05992293229040933	16.309092371829266
COL1A2	collagen type I alpha 2 chain	protein_coding	104195.21222891279	1.319899067140542	1.030168241302599e-59	1.7868018911141652e-57	ENSG00000164692	1278	0.08098842825285435	16.297378472634126
ADAMTS1	ADAM metallopeptidase with thrombospondin type 1 motif 1	protein_coding	1762.2071825109854	1.1952058536134154	1.557515734569329e-59	2.6906240691766944e-57	ENSG00000154734	9510	0.07345128436369087	16.27208923530057
NGFR	nerve growth factor receptor	protein_coding	414.8571146535146	1.993216753729484	1.81583083098948e-59	3.124318527800499e-57	ENSG00000064300	4804	0.12256376881033187	16.26269143872361
CHST11	carbohydrate sulfotransferase 11	protein_coding	1112.7841270167573	1.111638402788391	2.173723853352169e-59	3.725208428364285e-57	ENSG00000171310	50515	0.06840149996492362	16.251667044705755
COL1A1	collagen type I alpha 1 chain	protein_coding	173845.94159640686	1.4087564021794237	2.8372812395761507e-59	4.843081449220958e-57	ENSG00000108821	1277	0.08677104753250726	16.235327822355234
BNC2	basonuclin zinc finger protein 2	protein_coding	439.8426027797258	1.5298561651490188	2.974222882096492e-59	5.056766690647455e-57	ENSG00000173068	54796	0.09424686764535854	16.23243512883328
PSD	pleckstrin and Sec7 domain containing	protein_coding	455.84356006602104	1.8300460299994268	3.4659231015257925e-59	5.869554417800472e-57	ENSG00000059915	5662	0.11280535289050231	16.223042463027554
C11orf96	chromosome 11 open reading frame 96	protein_coding	1560.4761284816852	1.3258750807746744	4.500153111432698e-59	7.591140630912843e-57	ENSG00000187479	387763	0.08180879800241908	16.20699867434146
LZTS1	leucine zipper tumor suppressor 1	protein_coding	490.052386412147	1.0665654210911897	4.689467078124637e-59	7.879586967403565e-57	ENSG00000061337	11178	0.06581922883261146	16.204465473207403
GUCY1B1	guanylate cyclase 1 soluble subunit beta 1	protein_coding	734.2051181237772	1.0632185345159537	6.239902288633536e-59	1.0443945406442472e-56	ENSG00000061918	2983	0.06568390953414296	16.186894812698156
IGFBP5	insulin like growth factor binding protein 5	protein_coding	21799.062118569746	1.2891052005052133	9.490036589737839e-59	1.5822245112696634e-56	ENSG00000115461	3488	0.07976608084068915	16.161069804593346
RAB31	RAB31, member RAS oncogene family	protein_coding	3414.7711266462543	1.1478192698842329	1.1569227359068391e-58	1.9214297870668992e-56	ENSG00000168461	11031	0.07107744695302987	16.148853385839065
RAB3IL1	RAB3A interacting protein like 1	protein_coding	489.7292869997113	1.0211591307899626	1.2428761282850047e-58	2.0562429483915182e-56	ENSG00000167994	5866	0.06325147514077485	16.1444318653001
HAND2-AS1	HAND2 antisense RNA 1	lncRNA	285.6569032383215	2.1976159025833155	1.3644785903669304e-58	2.2487757304457284e-56	ENSG00000237125	79804	0.1361708103798458	16.13867095637537
SERPINE1	serpin family E member 1	protein_coding	5108.224002002875	1.4913558908001412	1.4214926438972937e-58	2.333797941879469e-56	ENSG00000106366	5054	0.09242331361743232	16.136143927638305
THBD	thrombomodulin	protein_coding	1214.7779905960147	0.9442196485146186	1.4701552374627463e-58	2.4045143551125485e-56	ENSG00000178726	7056	0.058523354686194906	16.134065683308325
SEMA3G	semaphorin 3G	protein_coding	371.7490262293728	1.1785657175609316	1.5244538988277224e-58	2.483878199169488e-56	ENSG00000010319	56920	0.07305841927246397	16.131826137184685
MN1	MN1 proto-oncogene, transcriptional regulator	protein_coding	636.4410509843837	1.3791218498294096	1.7524645953046334e-58	2.83881232762806e-56	ENSG00000169184	4330	0.08553639877403747	16.123216193291608
PCDHGA12	protocadherin gamma subfamily A, 12	protein_coding	79.02237509183414	1.2442063615266041	1.7554901293712982e-58	2.83881232762806e-56	ENSG00000253159	26025	0.07716913122332901	16.123109613944546
CHRDL1	chordin like 1	protein_coding	551.3150037189711	2.2584672447998844	1.8953384540251835e-58	3.0534825318312084e-56	ENSG00000101938	91851	0.1401175692371771	16.118372999869667
AMPH	amphiphysin	protein_coding	119.21660468697473	1.4010666381761772	2.4844733032150345e-58	3.9876723558878624e-56	ENSG00000078053	273	0.0870139303286294	16.10163605855644
FGF10	fibroblast growth factor 10	protein_coding	140.03354358032414	1.7736802415188657	2.6709646415689012e-58	4.271061117363802e-56	ENSG00000070193	2255	0.11018592861912171	16.097157447843667
RTL8B	retrotransposon Gag like 8B	protein_coding	340.87936372515225	1.0157032035576607	3.3534103093284305e-58	5.342479424287497e-56	ENSG00000212747	441518	0.06315356495376065	16.083069962896495
VEGFC	vascular endothelial growth factor C	protein_coding	274.3634677558611	0.996101791676555	3.670716698044314e-58	5.826416190641186e-56	ENSG00000150630	7424	0.06195638042725865	16.0774690969246
ANGPTL1	angiopoietin like 1	protein_coding	228.35457048329124	2.189417377034462	3.7188803386336424e-58	5.881163153173755e-56	ENSG00000116194	9068	0.13618607286743864	16.076661371721954
TPM2	tropomyosin 2	protein_coding	9341.373761538665	1.4283587978063914	4.2154136924610474e-58	6.641978753890548e-56	ENSG00000198467	7169	0.08888967780161636	16.06889385957948
BCHE	butyrylcholinesterase	protein_coding	84.37077895267161	2.151213923642283	4.255655296260549e-58	6.680912867468886e-56	ENSG00000114200	590	0.13387933229022628	16.06830484468535
ADAM33	ADAM metallopeptidase domain 33	protein_coding	277.28156704678264	1.635058596837065	4.766939506778039e-58	7.456360104874813e-56	ENSG00000149451	80332	0.10180132994035025	16.06126951185329
PDZRN4	PDZ domain containing ring finger 4	protein_coding	85.94647968389668	2.2747138995951586	5.086012637519203e-58	7.926624405901757e-56	ENSG00000165966	29951	0.1416627267779147	16.057250565007394
NACAD	NAC alpha domain containing	protein_coding	156.34178225779326	1.34573348881561	5.694014124041398e-58	8.842166698398583e-56	ENSG00000136274	23148	0.0838450507679453	16.0502435920773
COL4A2	collagen type IV alpha 2 chain	protein_coding	22523.666133296443	0.9158863919909519	9.32490640243971e-58	1.4428447802192235e-55	ENSG00000134871	1284	0.05717286482568484	16.019599416321203
GSTM5	glutathione S-transferase mu 5	protein_coding	120.22834426250421	1.354189891691342	9.484151005532044e-58	1.4622249301181394e-55	ENSG00000134201	2949	0.08453887485731215	16.018546425854304
KIF1A	kinesin family member 1A	protein_coding	524.0448609805394	2.616073281190185	1.1395318877705892e-57	1.7506058625875675e-55	ENSG00000130294	547	0.16343179125925392	16.00712603730981
DCLK1	doublecortin like kinase 1	protein_coding	251.42449774727996	1.6958864673736842	1.3700632385836348e-57	2.097269402408365e-55	ENSG00000133083	9201	0.10602168557884815	15.995656531158017
HEG1	heart development protein with EGF like domains 1	protein_coding	2725.1039129618807	1.0269649627320332	1.5056571232772e-57	2.2966610339634315e-55	ENSG00000173706	57493	0.06422634129630171	15.989778368259131
NDN	necdin, MAGE family member	protein_coding	608.9092519506996	1.134953138159739	1.5610358368652346e-57	2.3727193117582355e-55	ENSG00000182636	4692	0.070989907807925	15.987527991028578
TWIST1	twist family bHLH transcription factor 1	protein_coding	197.5044383079599	1.442278045406594	1.6867518928750207e-57	2.5547757983105283e-55	ENSG00000122691	7291	0.09023994254351259	15.982701282319027
LRRN4CL	LRRN4 C-terminal like	protein_coding	149.43067766360542	1.2598464450937896	2.2531937181988867e-57	3.4007413259061444e-55	ENSG00000177363	221091	0.07891477892003747	15.964645182246066
CHRD	chordin	protein_coding	279.94846701257	1.1641181982821784	2.2826404662028045e-57	3.4331391487312456e-55	ENSG00000090539	8646	0.07292221436509223	15.963835004432344
PLIN1	perilipin 1	protein_coding	160.93507462980332	2.4491134661701275	2.3477030900298673e-57	3.518691582495984e-55	ENSG00000166819	5346	0.1534332166371245	15.962081222362531
CXCL12	C-X-C motif chemokine ligand 12	protein_coding	1645.1130989715905	1.2965802408289366	2.788577159433942e-57	4.164953003925382e-55	ENSG00000107562	6387	0.08128347842615417	15.951338032449932
IGF1	insulin like growth factor 1	protein_coding	97.64614481604995	1.8849410345600075	2.875734335150012e-57	4.2802668659680884e-55	ENSG00000017427	3479	0.1181824484068485	15.949416008636168
PDGFB	platelet derived growth factor subunit B	protein_coding	1062.6571648075842	0.8227138290136117	4.036799252023644e-57	5.9876868905447256e-55	ENSG00000100311	5155	0.051651332106098465	15.928220928042125
CILP	cartilage intermediate layer protein	protein_coding	635.6568802125865	2.1575272782139643	6.465263307652941e-57	9.556814473494546e-55	ENSG00000138615	8483	0.1357042983700656	15.898739421874375
FLNC	filamin C	protein_coding	5210.761699387752	1.9242012360416112	7.515201773780685e-57	1.1070767270519732e-54	ENSG00000128591	2318	0.12110037618324886	15.889308495044752
BCL6B	BCL6B transcription repressor	protein_coding	457.215686533746	0.9100045682210619	7.908379693853229e-57	1.1610203158057906e-54	ENSG00000161940	255877	0.05728302845150505	15.88611134607623
CHRNA3	cholinergic receptor nicotinic alpha 3 subunit	protein_coding	157.3829478314488	1.983153947536632	8.361817713789803e-57	1.2234135678866271e-54	ENSG00000080644	1136	0.1248631869664698	15.882615170387885
SLC45A1	solute carrier family 45 member 1	protein_coding	81.21506701540851	1.0794812347529958	8.88935639544666e-57	1.296188696102163e-54	ENSG00000162426	50651	0.06798263971249616	15.878777866205336
MSN	moesin	protein_coding	10721.087319583363	0.849210047448146	9.974769237543951e-57	1.4495429011924087e-54	ENSG00000147065	4478	0.05350517606796137	15.87154944354344
ZNF469	zinc finger protein 469	protein_coding	702.7096883337641	1.2742967995577716	1.2175231069332705e-56	1.763358802853018e-54	ENSG00000225614	84627	0.08035147691439413	15.859033940538492
BASP1	brain abundant membrane attached signal protein 1	protein_coding	1019.294971730188	1.1168932579696995	1.295772143124588e-56	1.8703905616276563e-54	ENSG00000176788	10409	0.07044369061433188	15.855121278135671
UPK2	uroplakin 2	protein_coding	51.53297516600594	2.821453548412593	1.3316022154285997e-56	1.9156812473799737e-54	ENSG00000110375	7379	0.17797142526340076	15.853407614378508
SHANK1	SH3 and multiple ankyrin repeat domains 1	protein_coding	49.61585706341432	1.526087047154363	2.7624024551899994e-56	3.9608247203332603e-54	ENSG00000161681	50944	0.09654200025718465	15.807493558129295
MAP1B	microtubule associated protein 1B	protein_coding	2050.3906162275453	1.3114717068304667	3.001017222283269e-56	4.2886629839373686e-54	ENSG00000131711	4131	0.08299260317253056	15.802272210983572
PTH1R	parathyroid hormone 1 receptor	protein_coding	47.31722699075873	1.3585389115140447	4.465385975709297e-56	6.360217806130311e-54	ENSG00000160801	5745	0.08610771331478743	15.777203449214582
HTRA1	HtrA serine peptidase 1	protein_coding	4132.640002243653	1.0257956455379798	5.254236274003795e-56	7.459108030570074e-54	ENSG00000166033	5654	0.06505994777861389	15.766930047785452
S1PR1	sphingosine-1-phosphate receptor 1	protein_coding	909.7957516309453	0.9774505906250629	5.676272386246123e-56	8.031738707051874e-54	ENSG00000170989	1901	0.06201291550886441	15.762048641066418
FAM124B	family with sequence similarity 124 member B	protein_coding	57.991145612659466	1.1841526630647372	6.691227897289015e-56	9.436825180389737e-54	ENSG00000124019	79843	0.07517641986914635	15.751650120156004
OLFML2B	olfactomedin like 2B	protein_coding	1860.4661040978244	1.2120219673768517	8.218174269326093e-56	1.1552443339707905e-53	ENSG00000162745	25903	0.07700928450039521	15.738647297399988
FGF7	fibroblast growth factor 7	protein_coding	545.0343807792992	1.600512933782876	8.718513859533972e-56	1.2215859077128787e-53	ENSG00000140285	2252	0.10171734500950193	15.73490670281813
MPDZ	multiple PDZ domain crumbs cell polarity complex component	protein_coding	523.6631913853442	1.2407016435717546	9.5508331868794e-56	1.3338606803039526e-53	ENSG00000107186	8777	0.07887920848189775	15.729134044955424
SUSD5	sushi domain containing 5	protein_coding	76.02854608413065	1.5496375407074527	1.045834677136026e-55	1.4558763312946975e-53	ENSG00000173705	26032	0.09855622885468124	15.723385104277433
COL8A1	collagen type VIII alpha 1 chain	protein_coding	3092.7607533723713	1.4981989161480023	1.2673073088459748e-55	1.7584910932261163e-53	ENSG00000144810	1295	0.09535857641339646	15.711213112631238
PXDN	peroxidasin	protein_coding	3692.0135076801926	1.0258129801958085	1.2964693606881023e-55	1.7931713681671613e-53	ENSG00000130508	7837	0.06529776864625898	15.709770815492927
TGFB1	transforming growth factor beta 1	protein_coding	3140.994020419689	0.9366271743117606	1.4765310937832756e-55	2.0356725961246025e-53	ENSG00000105329	7040	0.05965199338065386	15.701523473573046
GJA5	gap junction protein alpha 5	protein_coding	266.079883852133	1.0021359167121153	1.4898006654023368e-55	2.047404971957876e-53	ENSG00000265107	2702	0.0638264269118012	15.70095593940925
HTRA3	HtrA serine peptidase 3	protein_coding	3616.326694369904	1.233116003802589	1.746599838135264e-55	2.3926749056493114e-53	ENSG00000170801	94031	0.07858814829574011	15.690864723802513
SYNPO2	synaptopodin 2	protein_coding	7041.770246153352	2.106116675850812	1.876390983847605e-55	2.5623161323874514e-53	ENSG00000172403	171024	0.1342645984992508	15.686314184021965
SPARC	secreted protein acidic and cysteine rich	protein_coding	53742.67372834457	1.076067280032488	2.1334939530107475e-55	2.904184885720168e-53	ENSG00000113140	6678	0.06863479918762344	15.67815878780235
MAP6	microtubule associated protein 6	protein_coding	213.13260865078072	1.4380009290712201	2.3338333982428443e-55	3.166872038656655e-53	ENSG00000171533	4135	0.09175338653747088	15.672456171238535
VIM	vimentin	protein_coding	11288.401915322784	0.8974751664989357	2.8552417844635472e-55	3.862208344613191e-53	ENSG00000026025	7431	0.05731136626323814	15.659636561039603
POPDC2	popeye domain cAMP effector 2	protein_coding	137.58566946680943	1.4437047173984703	3.0035620174187075e-55	4.050100946058486e-53	ENSG00000121577	64091	0.09221170287886622	15.656415317424417
ATP2B4	ATPase plasma membrane Ca2+ transporting 4	protein_coding	5194.211274557054	1.0149672996866497	3.8775595753185786e-55	5.212288285385271e-53	ENSG00000058668	493	0.06489494580813772	15.64015944612091
MAP3K3	mitogen-activated protein kinase kinase kinase 3	protein_coding	1146.4525259835889	0.6134358048771962	4.7691596032164625e-55	6.390822440260316e-53	ENSG00000198909	4215	0.039254930909345606	15.626974514204345
PALMD	palmdelphin	protein_coding	340.3617963528722	1.185188257746477	4.956605604009733e-55	6.621378573182567e-53	ENSG00000099260	54873	0.07585439161834644	15.624517347784288
GUCY1A1	guanylate cyclase 1 soluble subunit alpha 1	protein_coding	1223.2846161883213	1.3343274858051386	5.1653783309618626e-55	6.878908634870728e-53	ENSG00000164116	2982	0.08541397480101126	15.621887272120496
MAMDC2	MAM domain containing 2	protein_coding	124.17595723781069	1.9434876931057297	6.514819420196438e-55	8.649227079004623e-53	ENSG00000165072	256691	0.12452600461416506	15.607083027577152
HSPB6	heat shock protein family B (small) member 6	protein_coding	1292.936617759043	2.143484848461985	6.836478414186582e-55	9.04834212265341e-53	ENSG00000004776	126393	0.1373675877930093	15.60400734190564
TNS2	tensin 2	protein_coding	2313.770282791869	0.8300720544553021	7.169557369640549e-55	9.460077001689823e-53	ENSG00000111077	23371	0.05320643611358377	15.600970767583174
SLIT2	slit guidance ligand 2	protein_coding	561.247681107795	1.6285507798496661	7.220340186057129e-55	9.497949024564142e-53	ENSG00000145147	9353	0.10439079986086053	15.600520180133827
TSPAN4	tetraspanin 4	protein_coding	1139.8555543467824	0.9155988227237184	7.332392001313836e-55	9.615940302942522e-53	ENSG00000214063	7106	0.05869397412944646	15.599537027504962
PI16	peptidase inhibitor 16	protein_coding	192.35565035478638	2.364974704421404	7.571488624951492e-55	9.89931863836743e-53	ENSG00000164530	221476	0.1516253555667989	15.597488266924518
	NA	lncRNA	15.97524165968918	1.6580280127312408	8.7148437151323e-55	1.135966673958836e-52	ENSG00000254510	NA	0.10636221680060434	15.588505604763025
MDGA1	MAM domain containing glycosylphosphatidylinositol anchor 1	protein_coding	213.52236838162065	1.210691653005405	8.833995882253592e-55	1.1480191325532878e-52	ENSG00000112139	266727	0.07766998784742314	15.587637986807954
FXYD6	FXYD domain containing ion transport regulator 6	protein_coding	285.35099398258114	1.320798410899751	9.443652925702717e-55	1.2198760678651723e-52	ENSG00000137726	53826	0.08475689875225946	15.583373511109514
TUBA1A	tubulin alpha 1a	protein_coding	4448.736179991422	1.0429816248770092	9.429840565443436e-55	1.2198760678651723e-52	ENSG00000167552	7846	0.06692872781372951	15.583467054382824
CDH5	cadherin 5	protein_coding	1578.123868348068	0.8764160644948844	1.372399960709952e-54	1.7674785721538496e-52	ENSG00000179776	1003	0.056326874429920355	15.559465590182644
GLI2	GLI family zinc finger 2	protein_coding	393.20452673084804	1.171097463978715	1.5231652255402414e-54	1.9557896172123425e-52	ENSG00000074047	2736	0.07529821076246869	15.552792717385945
SLC24A3	solute carrier family 24 member 3	protein_coding	537.9067428367774	1.1581698853165143	1.5602162343953878e-54	1.997401825074929e-52	ENSG00000185052	57419	0.07447437433930298	15.551253643836302
FAM107A	family with sequence similarity 107 member A	protein_coding	275.2387014355849	1.3484630279148295	2.414516274969399e-54	3.081911500528448e-52	ENSG00000168309	11170	0.08686723731961114	15.523263655242326
TMEM119	transmembrane protein 119	protein_coding	1288.2794230935588	1.186216577641322	2.4621324516414743e-54	3.1333913434129594e-52	ENSG00000183160	338773	0.07642157957097236	15.522010723943339
CAVIN2	caveolae associated protein 2	protein_coding	525.1235016613375	1.331773740442231	2.748003368348114e-54	3.486883920044074e-52	ENSG00000168497	8436	0.08583803167331605	15.514961311213657
ZBTB47	zinc finger and BTB domain containing 47	protein_coding	692.6210881948123	0.823305213264907	2.986007694872046e-54	3.777738852791796e-52	ENSG00000114853	92999	0.053083489713101936	15.509628656943796
EFEMP1	EGF containing fibulin extracellular matrix protein 1	protein_coding	2571.5940615028276	1.385723985983401	3.4964418438409263e-54	4.410540935859749e-52	ENSG00000115380	2202	0.08940447604659996	15.499492276663254
ISM1	isthmin 1	protein_coding	286.4234278538779	1.7568636130561317	3.7595170518497937e-54	4.728527075594119e-52	ENSG00000101230	140862	0.11338385583911101	15.494830371169238
RTL5	retrotransposon Gag like 5	protein_coding	234.42580074563986	1.2581044385790334	4.3258189577301e-54	5.4249301010717274e-52	ENSG00000242732	340526	0.08124240608180348	15.485809680627138
OGN	osteoglycin	protein_coding	758.2172875333781	2.3104659481882237	4.904893664147579e-54	6.1332558419566316e-52	ENSG00000106809	4969	0.14927681277113852	15.477728290799453
TAMALIN	trafficking regulator and scaffold protein tamalin	protein_coding	355.7493320527225	0.8744533923465964	5.90673783433819e-54	7.364589215769775e-52	ENSG00000161835	160622	0.05654123114745431	15.46576497540534
DPT	dermatopontin	protein_coding	166.7352061414281	1.821788883458281	8.304199610903977e-54	1.0323848157891171e-51	ENSG00000143196	1805	0.11796237439762104	15.443813273184006
MIR100HG	mir-100-let-7a-2-mir-125b-1 cluster host gene	lncRNA	505.8464940965043	1.4885965640047536	1.5229575737126587e-53	1.887896830929395e-51	ENSG00000255248	399959	0.09663289440003135	15.404656698395144
KIRREL1	kirre like nephrin family adhesion molecule 1	protein_coding	1954.5990670061176	0.9023254045098592	1.6578964042629983e-53	2.0492647652118643e-51	ENSG00000183853	55243	0.05859572577462079	15.399167645444164
LDB3	LIM domain binding 3	protein_coding	200.13284629808166	1.9422615553796574	1.7742330879725892e-53	2.186780409144439e-51	ENSG00000122367	11155	0.1261636339751459	15.394781318381181
SDK1	sidekick cell adhesion molecule 1	protein_coding	528.2056484474585	1.3213476456797808	1.8189880409438856e-53	2.2355363023200354e-51	ENSG00000146555	221935	0.08583986703076786	15.393169763487236
UBTD1	ubiquitin domain containing 1	protein_coding	513.0800098703215	0.7981731259652234	1.8556641136575364e-53	2.2741137278911376e-51	ENSG00000165886	80019	0.051856772199962514	15.391878285201106
LTBP1	latent transforming growth factor beta binding protein 1	protein_coding	3739.2809876683236	1.0513864700108335	1.87332123350415e-53	2.2892304789540058e-51	ENSG00000049323	4052	0.0683105925147738	15.391265560805172
RCN3	reticulocalbin 3	protein_coding	1764.158466573873	1.014512633570768	1.930412929907113e-53	2.3523147926332713e-51	ENSG00000142552	57333	0.0659231488226449	15.389323047965183
CD34	CD34 molecule	protein_coding	1965.373850793127	0.8221451354421436	1.9915528859438236e-53	2.4199617906461462e-51	ENSG00000174059	947	0.05343009206376338	15.387305237299554
ELK3	ETS transcription factor ELK3	protein_coding	2100.72708262168	0.6784075550654206	2.1542394737380267e-53	2.61027073134764e-51	ENSG00000111145	2004	0.044103350565891326	15.382222583108863
TIMP3	TIMP metallopeptidase inhibitor 3	protein_coding	13115.210814739037	1.135800673177369	2.377781488133781e-53	2.8730413121369265e-51	ENSG00000100234	7078	0.07386922871586177	15.375829596735471
EHD3	EH domain containing 3	protein_coding	493.6594710879434	0.9434047078934074	2.738075575314349e-53	3.2991126294718965e-51	ENSG00000013016	30845	0.06139284063482391	15.366689309995524
IFFO1	intermediate filament family orphan 1	protein_coding	405.6990471259904	0.8348606317338223	3.1772665072866134e-53	3.8176010841042926e-51	ENSG00000010295	25900	0.05436336169565381	15.357045732522588
MCC	MCC regulator of WNT signaling pathway	protein_coding	541.0338613091877	1.0396009531663446	4.242079413100729e-53	5.0828146505439515e-51	ENSG00000171444	4163	0.06777814172180116	15.338292357341984
COX7A1	cytochrome c oxidase subunit 7A1	protein_coding	268.9417669994839	1.0597833448499225	6.326910998538859e-53	7.559779905615251e-51	ENSG00000161281	1346	0.06921116729252694	15.312317163654491
ZCCHC24	zinc finger CCHC-type containing 24	protein_coding	1404.55950743659	1.140548074998579	1.0197572885533397e-52	1.215093068341327e-50	ENSG00000165424	219654	0.07463712338878517	15.2812437459233
PPP1R3C	protein phosphatase 1 regulatory subunit 3C	protein_coding	235.02977828342796	1.491256597776575	1.2002410222222895e-52	1.4261979991959056e-50	ENSG00000119938	5507	0.09765526701747847	15.270621271351068
ZFPM2	zinc finger protein, FOG family member 2	protein_coding	184.0013379686207	1.309106965148532	1.2707873839534973e-52	1.5058655460264376e-50	ENSG00000169946	23414	0.08574807354476414	15.26689651476686
KRT5	keratin 5	protein_coding	2867.0971630439294	3.507220262330336	1.2915270591789435e-52	1.526237265125886e-50	ENSG00000186081	3852	0.22974301609289124	15.265840598663827
TLL1	tolloid like 1	protein_coding	70.21896242415058	1.5149404616623514	1.6819596086536016e-52	1.9821778785269773e-50	ENSG00000038295	7092	0.09934946605426957	15.248601948548131
AKT3	AKT serine/threonine kinase 3	protein_coding	952.1588588619184	1.0963594604090636	2.4908055017148215e-52	2.9273770124662036e-50	ENSG00000117020	10000	0.07202021724475383	15.222940201404707
SGCA	sarcoglycan alpha	protein_coding	138.6355401812561	1.743664195217848	2.871159883925836e-52	3.365202790383374e-50	ENSG00000108823	6442	0.1146118861974338	15.21364190982915
C7	complement C7	protein_coding	3634.6589859186597	2.0814856760628717	3.3661234797117356e-52	3.9346141706467474e-50	ENSG00000112936	730	0.13691076419570114	15.203228820544618
ANKRD65	ankyrin repeat domain 65	protein_coding	211.82985343040002	1.3132431840282572	3.623286937659028e-52	4.2237313719079427e-50	ENSG00000235098	441869	0.08640663714920986	15.198406365016904
PDZD4	PDZ domain containing 4	protein_coding	169.5215165721796	1.5793601758391336	3.795808962462804e-52	4.412884392441555e-50	ENSG00000067840	57595	0.10393701269433656	15.195358562823037
NAP1L3	nucleosome assembly protein 1 like 3	protein_coding	95.96465689487616	1.3575012324418445	3.891572064145283e-52	4.512020817768446e-50	ENSG00000186310	4675	0.08934617160029489	15.193725798513835
PTPRM	protein tyrosine phosphatase receptor type M	protein_coding	1285.0536763962903	0.8515307779500888	4.1733065170361694e-52	4.82566612447072e-50	ENSG00000173482	5797	0.05606179977466004	15.18914450432933
CLEC11A	C-type lectin domain containing 11A	protein_coding	689.7685227020594	1.0394341202603086	4.434405800097303e-52	5.113832854991569e-50	ENSG00000105472	6320	0.06845062701631321	15.18516579859217
ADAMTS2	ADAM metallopeptidase with thrombospondin type 1 motif 2	protein_coding	3044.987141833695	1.2032039163954007	4.697834348623415e-52	5.403137553637331e-50	ENSG00000087116	9509	0.07925523320272193	15.181381314187819
PLN	phospholamban	protein_coding	639.1915274275126	1.8905279036929903	4.943408428897214e-52	5.670419028507031e-50	ENSG00000198523	5350	0.12455679562652235	15.178039015724591
NEXN	nexilin F-actin binding protein	protein_coding	939.6433686447153	1.4487877219396132	7.637141972921123e-52	8.737012286308566e-50	ENSG00000162614	91624	0.09563285123290816	15.14947743648442
CD93	CD93 molecule	protein_coding	3044.1833848968317	0.9229344897695815	8.2476119721784e-52	9.41037212157172e-50	ENSG00000125810	22918	0.060942204947763465	15.14442233523834
ITGB3	integrin subunit beta 3	protein_coding	317.96206043783457	0.986765483903881	9.011986151544066e-52	1.0255306463192274e-49	ENSG00000259207	3690	0.06518210908207565	15.138593976168691
BEND6	BEN domain containing 6	protein_coding	60.75898430486519	1.3151019166506726	1.0208913990506796e-51	1.1586713332497358e-49	ENSG00000151917	221336	0.08691791468027638	15.130389649685172
	NA	lncRNA	10.920172445440464	1.432394998963857	1.26887131241345e-51	1.4363289343016986e-49	ENSG00000267287	NA	0.09475972979056313	15.11607306320649
PNMA8B	PNMA family member 8B	protein_coding	62.05381905731903	1.1535716593648497	1.3020722591426425e-51	1.4700429980845344e-49	ENSG00000204851	57469	0.07632283287935485	15.114371621770452
LINC00702	NA	lncRNA	124.98907175192096	1.7648677932002759	1.409123061983823e-51	1.586738966262674e-49	ENSG00000233117	NA	0.11680775862589828	15.1091658119444
DEPP1	DEPP autophagy regulator 1	protein_coding	3800.67206639001	1.1089401796504947	1.548760579615583e-51	1.7394239251217835e-49	ENSG00000165507	11067	0.07342546096884033	15.10293793213089
ENOX1	ecto-NOX disulfide-thiol exchanger 1	protein_coding	106.15948626209718	1.0910307311805634	1.5784374125978468e-51	1.76813763809626e-49	ENSG00000120658	55068	0.07224562138101036	15.101686584252136
CRTAC1	cartilage acidic protein 1	protein_coding	74.61557098821436	2.0217874520636725	1.670552542781189e-51	1.8664627955255286e-49	ENSG00000095713	55118	0.13391141917293775	15.097946572074392
SEPTIN4	septin 4	protein_coding	269.29740299155304	0.8063903921667304	1.968916745112252e-51	2.1941179738601947e-49	ENSG00000108387	5414	0.05344897895406471	15.087105646297957
FAM180A	family with sequence similarity 180 member A	protein_coding	75.96875993994794	1.5447587368189781	1.9900305189777025e-51	2.2119163507448545e-49	ENSG00000189320	389558	0.10239411405738885	15.08640170423455
SYNDIG1	synapse differentiation inducing 1	protein_coding	205.3765214514033	1.3038752308793398	2.5049899239468323e-51	2.777117050994149e-49	ENSG00000101463	79953	0.0865143271105695	15.071205827133396
AFAP1L1	actin filament associated protein 1 like 1	protein_coding	371.6918023760813	0.8121151375345197	3.0830135555509364e-51	3.40914725172297e-49	ENSG00000157510	134265	0.053934320721485386	15.057483373680533
IQCJ-SCHIP1	IQCJ-SCHIP1 readthrough	protein_coding	67.20196700314713	1.1999081063654127	3.124787245892852e-51	3.446480086720026e-49	ENSG00000283154	100505385	0.07969319970668083	15.056593420540274
TAFA5	TAFA chemokine like family member 5	protein_coding	343.2752688439163	1.1613081578133313	3.43624775698153e-51	3.78031195055142e-49	ENSG00000219438	25817	0.07716174775527722	15.05030914406559
ELN	elastin	protein_coding	3436.978902908545	1.289147792507758	3.9189846349478046e-51	4.300385818170404e-49	ENSG00000049540	2006	0.08570543639266869	15.041610506495626
STARD8	StAR related lipid transfer domain containing 8	protein_coding	289.42082983748577	0.8588537151036333	4.000539963297779e-51	4.378708053975928e-49	ENSG00000130052	9754	0.057103697121818564	15.040247101189472
INSYN1	inhibitory synaptic factor 1	protein_coding	80.0773446503063	1.3802150468397103	4.3145111510475787e-51	4.710373024424152e-49	ENSG00000205363	388135	0.09179864211070192	15.035244695398434
LYPD3	LY6/PLAUR domain containing 3	protein_coding	602.5879872165068	1.856686078538295	4.720173181489727e-51	5.140208845614699e-49	ENSG00000124466	27076	0.12353781981869677	15.02929290206962
CYGB	cytoglobin	protein_coding	931.42044947702	0.8531004215900622	5.1503709558977325e-51	5.5945254209076e-49	ENSG00000161544	114757	0.05678434777311301	15.023513609748623
SH2D3C	SH2 domain containing 3C	protein_coding	552.3276056138141	0.8537281912643665	5.629885792330729e-51	6.099988346526607e-49	ENSG00000095370	10044	0.05684846141417216	15.017612966593578
ZBED2	zinc finger BED-type containing 2	protein_coding	94.23147790760567	1.8633379675397672	6.520867074461994e-51	7.047615507738259e-49	ENSG00000177494	79413	0.12415739333583838	15.00786958775422
SLC12A4	solute carrier family 12 member 4	protein_coding	1606.527755438316	0.6655159946437021	6.695169450779412e-51	7.217862504392892e-49	ENSG00000124067	6560	0.044349639756968685	15.006119515077442
CTSK	cathepsin K	protein_coding	4048.9207665641065	1.0533531559555014	7.1522550430555e-51	7.691356266925808e-49	ENSG00000143387	1513	0.07021541182726168	15.001737204744682
EML1	EMAP like 1	protein_coding	630.7717443082488	1.1030771072862493	7.17031941292142e-51	7.691553355282167e-49	ENSG00000066629	2009	0.0735307786087441	15.001569793728175
CHI3L2	chitinase 3 like 2	protein_coding	122.75423711634302	1.5790891902437678	7.245063221517816e-51	7.752397872477334e-49	ENSG00000064886	1117	0.10526642623100728	15.000881542026088
OLFML1	olfactomedin like 1	protein_coding	375.23999383959176	0.9852653939084484	7.596087173889458e-51	8.10783349342072e-49	ENSG00000183801	283298	0.06569425298615819	14.997741037043898
PLA2G5	phospholipase A2 group V	protein_coding	62.92731698240613	1.5173559845609657	8.13972472760506e-51	8.66659057321613e-49	ENSG00000127472	5322	0.10120327057445522	14.993151663459802
	NA	lncRNA	27.78801306464128	1.2435536082208651	8.817508562862778e-51	9.365064958803516e-49	ENSG00000254810	NA	0.08297083824677179	14.98783951684674
ERG	ETS transcription factor ERG	protein_coding	472.7802211249515	0.9365245226311976	9.050474233159011e-51	9.58882140737278e-49	ENSG00000157554	2078	0.06249284850520439	14.986107131173641
PODNL1	podocan like 1	protein_coding	375.469312187834	1.1478356375414351	9.127690855043897e-51	9.646870322597376e-49	ENSG00000132000	79883	0.07659620071283132	14.985542714381012
MMP19	matrix metallopeptidase 19	protein_coding	586.0487778499185	1.066110485956507	1.0234317355988745e-50	1.07899304183298e-48	ENSG00000123342	4327	0.07117872166533973	14.977938083364686
LMCD1	LIM and cysteine rich domains 1	protein_coding	1211.250019824059	0.8369026921842588	1.0289956687528764e-50	1.0822065694720043e-48	ENSG00000071282	29995	0.055877038985805136	14.977577684402059
SH3BP5	SH3 domain binding protein 5	protein_coding	199.38812203865572	0.8951031761462994	1.182116084903059e-50	1.2402127656610995e-48	ENSG00000131370	9467	0.059799708189928184	14.968353579642683
LGALS1	galectin 1	protein_coding	8964.69699796295	1.0422468556042217	1.2098559340387134e-50	1.2662275669750672e-48	ENSG00000100097	3956	0.06963720431810581	14.966810712894105
COLEC12	collectin subfamily member 12	protein_coding	524.7954319318557	1.4385473028710243	1.24009077406895e-50	1.294720986567376e-48	ENSG00000158270	81035	0.09612636736009919	14.965168687609708
SPEG	striated muscle enriched protein kinase	protein_coding	635.7939975956862	1.7384851594960187	1.2866964239995152e-50	1.3401270382164442e-48	ENSG00000072195	10290	0.11618782207646629	14.96271406440406
LIX1L	limb and CNS expressed 1 like	protein_coding	900.7572470346784	0.8206601507106749	1.4626605778013106e-50	1.5197184723218206e-48	ENSG00000271601	128077	0.054878301204071445	14.954182850138768
NKX3-2	NK3 homeobox 2	protein_coding	88.17637721645318	1.5997084692874106	1.5178095595525522e-50	1.5732187519073018e-48	ENSG00000109705	579	0.10699161158483761	14.951718602901336
TMEM204	transmembrane protein 204	protein_coding	858.4346117331459	0.8531024828037344	1.577948023276309e-50	1.6316210149334238e-48	ENSG00000131634	79652	0.057067028298778945	14.949131017253059
CLIP4	CAP-Gly domain containing linker protein family member 4	protein_coding	494.2704500972592	1.170237440754407	1.8993447200689048e-50	1.9592401231118452e-48	ENSG00000115295	79745	0.07834603307041962	14.936779756322371
COL5A2	collagen type V alpha 2 chain	protein_coding	11121.524834008296	1.1261135966720466	2.157434355587429e-50	2.2201444690333317e-48	ENSG00000204262	1290	0.07543489355713373	14.928285088904353
ARL4C	ARF like GTPase 4C	protein_coding	2341.0268026044946	1.0259322961610975	2.2998434685940074e-50	2.3610445537367836e-48	ENSG00000188042	10123	0.06874368899956596	14.924021551528536
HTR2A	5-hydroxytryptamine receptor 2A	protein_coding	40.554154180191674	1.5581267363662321	2.315922162214217e-50	2.3718902811343943e-48	ENSG00000102468	3356	0.10440719718476678	14.923556788990846
MAPK11	mitogen-activated protein kinase 11	protein_coding	273.71219616517476	0.8993716147620684	2.3460348201195244e-50	2.3970234628845927e-48	ENSG00000185386	5600	0.060268712725141636	14.922694945612923
SYNPO	synaptopodin	protein_coding	5043.5989256487765	0.8218879885570256	2.855993205289177e-50	2.911150420035876e-48	ENSG00000171992	11346	0.0551248737070442	14.909566830481458
CRIP2	cysteine rich protein 2	protein_coding	2875.503576938588	0.9390163492308184	3.8024388361649244e-50	3.8667117384783504e-48	ENSG00000182809	1397	0.06306168144810825	14.89044262169745
SHANK3	SH3 and multiple ankyrin repeat domains 3	protein_coding	1232.4173071117814	0.7890747767574605	3.922525507197303e-50	3.979420629530472e-48	ENSG00000251322	85358	0.0529994293077641	14.888363649641521
JCAD	junctional cadherin 5 associated	protein_coding	1350.069090019855	1.057115120585098	4.178265061224115e-50	4.228895802554243e-48	ENSG00000165757	57608	0.07102292397604386	14.884139674982467
ACTG2	actin gamma 2, smooth muscle	protein_coding	17221.9726014035	2.2122591280878185	4.825208431464234e-50	4.8722145699397654e-48	ENSG00000163017	72	0.14872822429571123	14.874507771230158
SYT11	synaptotagmin 11	protein_coding	853.1285715087157	1.0273202864694573	5.820047963619156e-50	5.862982743678642e-48	ENSG00000132718	23208	0.06912416267562883	14.861956321847215
MAGEL2	MAGE family member L2	protein_coding	38.711915600891054	1.5368990226544117	5.91090819600445e-50	5.940600842316155e-48	ENSG00000254585	54551	0.10341884389724641	14.86091861732108
ENG	endoglin	protein_coding	4424.576456168848	0.7535828544147879	5.943683550098027e-50	5.95961650133955e-48	ENSG00000106991	2022	0.050710299845429026	14.860548186695747
ADAMTS4	ADAM metallopeptidase with thrombospondin type 1 motif 4	protein_coding	1421.989912731545	1.0462304435241774	6.552179035967902e-50	6.554464679817658e-48	ENSG00000158859	9507	0.07043417483588847	14.85401718642822
DENND5A	DENN domain containing 5A	protein_coding	1504.1364235468773	0.754208712870414	7.001915109477777e-50	6.988106228171382e-48	ENSG00000184014	23258	0.05078994549627185	14.849567281496205
CYS1	cystin 1	protein_coding	320.54406413305674	1.4299835006907746	1.1423450940636407e-49	1.137453106971007e-47	ENSG00000205795	192668	0.09651150180668429	14.816715872426052
COL16A1	collagen type XVI alpha 1 chain	protein_coding	3123.1079516971813	1.0703414808983496	1.184663052476971e-49	1.176865616681222e-47	ENSG00000084636	1307	0.0722506986943323	14.814271698971298
ADAM23	ADAM metallopeptidase domain 23	protein_coding	159.62825538749016	1.2885767967499804	1.4744233923298042e-49	1.4613438299784914e-47	ENSG00000114948	8745	0.08706858395610709	14.79956073937732
BVES	popeye domain cAMP effector 1	protein_coding	206.71902822063817	1.3878398200358955	1.671837878991271e-49	1.6531978474668857e-47	ENSG00000112276	11149	0.09382934697681032	14.79110603187824
NFATC4	nuclear factor of activated T cells 4	protein_coding	801.6682945628444	0.891357528788152	1.6789526564602902e-49	1.6564254247164996e-47	ENSG00000100968	4776	0.060264239286847716	14.790820216703292
CCDC69	coiled-coil domain containing 69	protein_coding	1267.6627816089529	1.109741898396984	1.7522916645299924e-49	1.7248243924429662e-47	ENSG00000198624	26112	0.07504369910879877	14.787942379920187
FLT4	fms related receptor tyrosine kinase 4	protein_coding	487.8817507535373	0.8531242238577159	1.8187409855673918e-49	1.7861448286342776e-47	ENSG00000037280	2324	0.057700306495691724	14.785436606327483
ARL4D	ARF like GTPase 4D	protein_coding	187.9767470797537	1.2593418337011224	2.5867531678269403e-49	2.534605638133846e-47	ENSG00000175906	379	0.08531143360891061	14.761700518060298
PDE1A	phosphodiesterase 1A	protein_coding	273.4480937403153	1.1086241620335253	3.0464651925295858e-49	2.978265914924094e-47	ENSG00000115252	5136	0.07515757003319953	14.750665322785318
KCNJ8	potassium inwardly rectifying channel subfamily J member 8	protein_coding	294.00397946641107	1.040846767245837	3.796135221155224e-49	3.702738243491881e-47	ENSG00000121361	3764	0.0706338306029899	14.735810848148711
KCNMA1	potassium calcium-activated channel subfamily M alpha 1	protein_coding	1229.5728333941	1.6956148486113931	4.3221382722396575e-49	4.2062619407327797e-47	ENSG00000156113	3778	0.11513614496114406	14.727042052551145
KANK3	KN motif and ankyrin repeat domains 3	protein_coding	167.15552046951126	0.9716194119890212	4.7310468876318154e-49	4.593814489198251e-47	ENSG00000186994	256949	0.06600258083825064	14.720930600730938
TENM4	teneurin transmembrane protein 4	protein_coding	376.9613511380614	1.2757466632444383	5.252054505439857e-49	5.088223525934582e-47	ENSG00000149256	26011	0.08670371250811532	14.713864335682635
GNAI2	G protein subunit alpha i2	protein_coding	11343.741831175808	0.5633847825310253	5.284701276236342e-49	5.108346638141714e-47	ENSG00000114353	2771	0.038290473699011056	14.713445097587709
ITGA11	integrin subunit alpha 11	protein_coding	1959.1754312935816	1.2802868759391284	5.532251265233848e-49	5.335645474754125e-47	ENSG00000137809	22801	0.0870330811308983	14.710347597755028
ZEB1	zinc finger E-box binding homeobox 1	protein_coding	1483.9844623541628	1.069720932730749	6.2798088105287476e-49	6.043086711071456e-47	ENSG00000148516	6935	0.07276137847430282	14.701768371644349
SULF1	sulfatase 1	protein_coding	11048.636633028314	1.3169510854709874	6.625578604826255e-49	6.361590707290209e-47	ENSG00000137573	23213	0.08959985322405405	14.698138870582856
TSPAN9	tetraspanin 9	protein_coding	1794.9050741591388	0.7560731241171686	6.841306469728345e-49	6.554093492101666e-47	ENSG00000011105	10867	0.05144765466453877	14.695968728741795
GEM	GTP binding protein overexpressed in skeletal muscle	protein_coding	1555.742357149781	1.0121388163250746	6.87767863724456e-49	6.574296590690549e-47	ENSG00000164949	2669	0.06887355111827624	14.695609561164243
COL5A3	collagen type V alpha 3 chain	protein_coding	1155.512128005332	1.0033297290857144	7.042152453126241e-49	6.71658952929546e-47	ENSG00000080573	50509	0.06828155279619287	14.694008674355402
LDOC1	LDOC1 regulator of NFKB signaling	protein_coding	396.3610367331877	1.142585258232661	9.464679593369783e-49	9.007150281168168e-47	ENSG00000182195	23641	0.07786478633113425	14.673966398284433
TSC22D3	TSC22 domain family member 3	protein_coding	4020.651334009222	0.9173978361174735	9.727928425585296e-49	9.237237113168908e-47	ENSG00000157514	1831	0.06252666669180394	14.672105273728384
MFAP5	microfibril associated protein 5	protein_coding	822.6687103489057	1.6350351134340977	9.903476526821234e-49	9.383216801788885e-47	ENSG00000197614	8076	0.11144756103503868	14.670891836924534
FIBIN	fin bud initiation factor homolog	protein_coding	483.37829502568195	1.2207211218993321	1.5944680609754077e-48	1.5073855745682892e-46	ENSG00000176971	387758	0.08339088526364367	14.638543745398225
ZBTB16	zinc finger and BTB domain containing 16	protein_coding	518.41970055725	1.828784228959134	1.736503061560657e-48	1.6380631401980628e-46	ENSG00000109906	7704	0.12497893203863111	14.632740087696181
LRRC4C	leucine rich repeat containing 4C	protein_coding	36.53598093238741	1.6690932062773158	1.747542604036145e-48	1.6448696961184853e-46	ENSG00000148948	57689	0.11406902405148406	14.632308991475067
NIBAN1	niban apoptosis regulator 1	protein_coding	1860.4780983359874	1.2842750391567064	1.9496394464956477e-48	1.8310860434718405e-46	ENSG00000135842	116496	0.08781450262103684	14.624862645968522
BMERB1	bMERB domain containing 1	protein_coding	563.7775751423987	0.9865271103545958	1.9859992804522407e-48	1.861171221103554e-46	ENSG00000166780	89927	0.0674612800547685	14.623604970935668
BMERB1	MPV17L-BMERB1 readthrough	protein_coding	563.7775751423987	0.9865271103545958	1.9859992804522407e-48	1.861171221103554e-46	ENSG00000166780	127898555	0.0674612800547685	14.623604970935668
MIR1915HG	MIR1915 host gene	lncRNA	47.31260751536244	0.9356461202313926	2.1165123221084407e-48	1.979169076858578e-46	ENSG00000204682	399726	0.06400086940319943	14.619272034211136
SFRP2	secreted frizzled related protein 2	protein_coding	8765.389107112325	2.0396931151167847	2.4670615514712193e-48	2.301966434631985e-46	ENSG00000145423	6423	0.1396205334307091	14.608833421547153
SGCD	sarcoglycan delta	protein_coding	613.2204283806736	1.3268883739669248	2.7129509368768234e-48	2.5259217435012243e-46	ENSG00000170624	6444	0.09086808633280255	14.6023585123959
C4A	complement C4A (Chido/Rodgers blood group)	protein_coding	461.93433867003637	1.3130841098732713	2.8943402864771036e-48	2.6889859054603158e-46	ENSG00000244731	720	0.0899499213270131	14.59794617384435
C4A	complement C4A (Rodgers blood group)-like	protein_coding	461.93433867003637	1.3130841098732713	2.8943402864771036e-48	2.6889859054603158e-46	ENSG00000244731	110384692	0.0899499213270131	14.59794617384435
FGF2	fibroblast growth factor 2	protein_coding	251.6014730882275	1.3753560808977188	3.468753170249463e-48	3.2156986555663936e-46	ENSG00000138685	2247	0.09429549583169088	14.585596785583563
WNT9A	Wnt family member 9A	protein_coding	179.82833185821812	1.3757748096666946	3.6888118969074404e-48	3.412349327859646e-46	ENSG00000143816	7483	0.09435136133707364	14.58139861651481
LEISA1	NA	lncRNA	22.848308822359698	1.6237657308743443	3.7472311796526843e-48	3.4589516994154553e-46	ENSG00000270607	NA	0.11136690171421383	14.580325984476069
C3	complement C3	protein_coding	25119.326467287592	1.428675747852182	3.813596716793652e-48	3.512673721046658e-46	ENSG00000125730	718	0.09799459887937186	14.579127464063966
SVEP1	sushi, von Willebrand factor type A, EGF and pentraxin domain containing 1	protein_coding	851.1170883484684	1.2591817408159498	4.521526720323713e-48	4.1558434161265924e-46	ENSG00000165124	79987	0.086437751976542	14.567497557753171
SNAI2	snail family transcriptional repressor 2	protein_coding	515.6425382951304	1.0188571471745367	4.801556236857983e-48	4.403815384401836e-46	ENSG00000019549	6591	0.06996015788935327	14.563391191682676
HEYL	hes related family bHLH transcription factor with YRPW motif like	protein_coding	1251.8439470529302	0.9437906554974383	4.952274375498854e-48	4.532384728980494e-46	ENSG00000163909	26508	0.06481509463266671	14.561278678157931
FAM110B	family with sequence similarity 110 member B	protein_coding	164.7077918257494	1.1385986440821798	6.02582332664223e-48	5.503201494596933e-46	ENSG00000169122	90362	0.07826571014619789	14.547860639803988
SHE	Src homology 2 domain containing E	protein_coding	218.50423257964118	0.9665262138003562	6.519449823584052e-48	5.941401147488728e-46	ENSG00000169291	126669	0.06646230221384933	14.542472674065039
PRRX1	paired related homeobox 1	protein_coding	1370.8513520760334	1.302002988295466	6.879588488458778e-48	6.256353040825672e-46	ENSG00000116132	5396	0.08955372499335265	14.538792087008222
C3orf80	chromosome 3 open reading frame 80	protein_coding	112.95946947482787	1.1105697535757209	9.162749626491494e-48	8.315098632563957e-46	ENSG00000180044	401097	0.07648995053840163	14.519158997470674
ST6GALNAC5	ST6 N-acetylgalactosaminide alpha-2,6-sialyltransferase 5	protein_coding	253.66757666937977	1.3616848530468082	1.0004971146961279e-47	9.060291239716618e-46	ENSG00000117069	81849	0.0938243435319048	14.51312955452515
FAM124A	family with sequence similarity 124 member A	protein_coding	178.03990100508375	1.1754185681440943	1.0951602004742374e-47	9.89670504693263e-46	ENSG00000150510	220108	0.0810246347893104	14.506928308909421
PRICKLE2	prickle planar cell polarity protein 2	protein_coding	486.85170270820794	1.1206359108560133	1.1484184123003633e-47	1.0356230189748454e-45	ENSG00000163637	166336	0.07726567893377465	14.503670016496251
SFRP4	secreted frizzled related protein 4	protein_coding	3806.41517809333	1.7850206010932153	1.152300850538279e-47	1.0369502319226794e-45	ENSG00000106483	6424	0.12307568391685608	14.503438407046252
DYSF	dysferlin	protein_coding	1110.4017139957582	0.8437936446919612	1.1724188446175406e-47	1.0528517035746035e-45	ENSG00000135636	8291	0.058183634413384915	14.502250558927782
PCDH12	protocadherin 12	protein_coding	518.0461200138687	0.7453483730174896	1.2183061432870727e-47	1.091779974031113e-45	ENSG00000113555	51294	0.05140469958075406	14.499615387238801
FILIP1	filamin A interacting protein 1	protein_coding	148.2591030889006	1.3480596526386057	1.3081441149174105e-47	1.1698507090056635e-45	ENSG00000118407	27145	0.09300342865165208	14.49473070167999
ACTN1	actinin alpha 1	protein_coding	15528.307760212765	0.6757274233465717	1.323553535193643e-47	1.1787299237340487e-45	ENSG00000072110	87	0.046621419084316267	14.493926538883295
BICC1	BicC family RNA binding protein 1	protein_coding	897.2323693336451	1.1063089467642353	1.3213662838468524e-47	1.1787299237340487e-45	ENSG00000122870	80114	0.07632854180214449	14.494040114534888
TNFSF12	TNF superfamily member 12	protein_coding	478.26261473461307	0.7991047063692124	1.449136090600359e-47	1.2879047301069099e-45	ENSG00000239697	8742	0.05515745659808087	14.487700406349342
SCN2B	sodium voltage-gated channel beta subunit 2	protein_coding	31.109818065857866	1.7926959697348679	1.7473115348682396e-47	1.549703209739326e-45	ENSG00000149575	6327	0.12384910197304808	14.474840278817627
PALLD	palladin, cytoskeletal associated protein	protein_coding	7889.063354177429	0.9605937564217841	1.945416197275813e-47	1.721853451148541e-45	ENSG00000129116	23022	0.06639687776233567	14.467453723655225
GPC6	glypican 6	protein_coding	761.3603626934677	1.1518849611307174	1.9614431892585465e-47	1.7324738970422257e-45	ENSG00000183098	10082	0.07962215919465347	14.46688927782889
FILIP1L	filamin A interacting protein 1 like	protein_coding	2974.536542591583	0.9666709216427294	2.2964367757369726e-47	2.0242054899247105e-45	ENSG00000168386	11259	0.0668697028333115	14.456037348519171
PLCD4	phospholipase C delta 4	protein_coding	19.43107755958763	1.7138891681523414	2.5942290121029116e-47	2.2820196514439004e-45	ENSG00000115556	84812	0.11862762023416228	14.447640142904739
DNAAF9	dynein axonemal assembly factor 9	protein_coding	588.0764585922415	0.9766491141870909	2.655238927526706e-47	2.3309204585216586e-45	ENSG00000088854	25943	0.06760670748205508	14.446038722508767
FAP	fibroblast activation protein alpha	protein_coding	747.5812118170256	1.342809065790964	2.855744936222108e-47	2.5018303142890833e-45	ENSG00000078098	2191	0.0929857341558509	14.441022356615667
SPHK1	sphingosine kinase 1	protein_coding	911.5557663422786	1.134552261794796	3.910226133220021e-47	3.418666201635349e-45	ENSG00000176170	8877	0.07868263625896088	14.41934733936404
FHL3	four and a half LIM domains 3	protein_coding	948.1731103297914	0.7577207123748145	4.902612521663647e-47	4.277604008506324e-45	ENSG00000183386	2275	0.05260587501813422	14.40372795079664
MXRA7P1	NA	processed_pseudogene	22.952783243042262	1.1825950819949027	5.305125566012561e-47	4.619432717045148e-45	ENSG00000232320	NA	0.08213449835733141	14.398274849746409
RERG	RAS like estrogen regulated growth inhibitor	protein_coding	328.57124229556155	1.3418334775690033	5.805618424067022e-47	5.0366316071958624e-45	ENSG00000134533	85004	0.09323440576644929	14.392041934929848
PLEKHO2	pleckstrin homology domain containing O2	protein_coding	1307.9828662269394	0.7212672239089811	5.807670061999646e-47	5.0366316071958624e-45	ENSG00000241839	80301	0.05011578285153062	14.39201750166719
CMA1	chymase 1	protein_coding	12.684297497190075	2.330635705990635	6.464513402327828e-47	5.5949908249724653e-45	ENSG00000092009	1215	0.16202290804106162	14.384606066939496
ZBTB46	zinc finger and BTB domain containing 46	protein_coding	251.0670378631553	0.7988634124623637	6.701972623184639e-47	5.788862497716612e-45	ENSG00000130584	140685	0.05554563371731194	14.382109969759538
PRKD1	protein kinase D1	protein_coding	248.54201464702254	1.1034246818822226	6.816993361371035e-47	5.876412213213929e-45	ENSG00000184304	5587	0.07672831305948806	14.380932381853995
FAM110D	family with sequence similarity 110 member D	protein_coding	85.83250664821219	0.9728622822078397	7.953401338204946e-47	6.842311171257715e-45	ENSG00000197245	79927	0.06769970720097707	14.370258342768711
ANTXR1	ANTXR cell adhesion molecule 1	protein_coding	6890.04689899926	1.1949394458022007	8.113122070809589e-47	6.965787342831827e-45	ENSG00000169604	84168	0.08316162021028628	14.368881255326942
PTN	pleiotrophin	protein_coding	238.8539798868275	1.205939957045149	1.1861143653901908e-46	1.0163487933716943e-44	ENSG00000105894	5764	0.08408126507076562	14.342552482175304
RCAN2	regulator of calcineurin 2	protein_coding	699.5124254766972	1.0671232657512708	1.2886659701397411e-46	1.1020271710847111e-44	ENSG00000172348	10231	0.07443247209588794	14.336797310407007
ARSI	arylsulfatase family member I	protein_coding	154.80615056543886	1.3014356308430066	1.2915917549074678e-46	1.1023376852647764e-44	ENSG00000183876	340075	0.09077689341334905	14.336639886066273
LOXL1	lysyl oxidase like 1	protein_coding	1243.8644313603997	0.9646336418805703	1.3559133163757297e-46	1.1549427980970695e-44	ENSG00000129038	4016	0.0673003384195102	14.333265842849393
CDH11	cadherin 11	protein_coding	3210.655159173532	1.07014562313076	1.4715381666948394e-46	1.2509528506003661e-44	ENSG00000140937	1009	0.07469128859785196	14.32758281748986
GLI1	GLI family zinc finger 1	protein_coding	245.76973714535234	1.0875076758290336	1.4867669155830458e-46	1.2614058949468385e-44	ENSG00000111087	2735	0.07590686964743917	14.326867658752441
CYP27C1	cytochrome P450 family 27 subfamily C member 1	protein_coding	46.40117320527751	1.4029283426558692	2.1700355932154073e-46	1.8374819102787548e-44	ENSG00000186684	339761	0.09810292023480464	14.300576774860803
FSTL3	follistatin like 3	protein_coding	1896.8058560029249	1.0990072392346995	2.28421154321622e-46	1.9277614013699252e-44	ENSG00000070404	10272	0.07686973696844886	14.29700793285902
CYBRD1	cytochrome b reductase 1	protein_coding	3488.417882810147	1.1058617143246576	2.2856173769584142e-46	1.9277614013699252e-44	ENSG00000071967	79901	0.07734940290866345	14.29696510560648
SYNM	synemin	protein_coding	3152.9488884468688	2.0441966916381773	2.383896838649566e-46	2.006718640205696e-44	ENSG00000182253	23336	0.14301047890850102	14.294034306018
SVIL	supervillin	protein_coding	4179.831728128424	0.9571875765335571	2.4311187179803746e-46	2.0424721026157384e-44	ENSG00000197321	6840	0.06697052893797437	14.292668606814633
DKK3	dickkopf WNT signaling pathway inhibitor 3	protein_coding	3358.879387758476	0.8527458056621614	2.4519686223959867e-46	2.0559733000460695e-44	ENSG00000050165	27122	0.059665644486998744	14.29207398988167
NUMBL	NUMB like endocytic adaptor protein	protein_coding	900.8004561787836	0.6721073960631867	3.227909901268871e-46	2.701333548698064e-44	ENSG00000105245	9253	0.04708970242473705	14.272916613508198
AHNAK2	AHNAK nucleoprotein 2	protein_coding	3348.8880352823917	1.4784740122649178	3.619011997354156e-46	3.022753418760952e-44	ENSG00000185567	113146	0.10364389720034863	14.264940360231309
GRIK5	glutamate ionotropic receptor kainate type subunit 5	protein_coding	144.22799169587748	1.5458159871778698	3.8177738628680346e-46	3.1825880370400873e-44	ENSG00000105737	2901	0.10839304622238893	14.261209930444565
LUM	lumican	protein_coding	20288.032279678344	1.1643679299903633	3.9519253237002294e-46	3.288047733055423e-44	ENSG00000139329	4060	0.08165960274552678	14.258799832995098
MRGPRE	MAS related GPR family member E	protein_coding	15.769403569439353	2.0748465685578776	4.037372981330225e-46	3.3526563473343555e-44	ENSG00000184350	116534	0.145528646928697	14.257306807603774
ADCYAP1R1	ADCYAP receptor type I	protein_coding	34.02385387319321	1.9314116327299868	4.320602024075364e-46	3.5809382671599577e-44	ENSG00000078549	117	0.1355131843343433	14.252573594350304
SAMD11	sterile alpha motif domain containing 11	protein_coding	200.551307226964	1.1919539714765246	4.811319699701666e-46	3.979979170820522e-44	ENSG00000187634	148398	0.08367489781405489	14.245060377908365
PDE1B	phosphodiesterase 1B	protein_coding	156.63540497345414	1.163232102735253	5.146569101630789e-46	4.2491299406266487e-44	ENSG00000123360	5153	0.08168561702158986	14.240353995585364
PEG3	paternally expressed 3	protein_coding	55.17097527061573	1.6260764974723372	5.1772925727181546e-46	4.2663072799898736e-44	ENSG00000198300	5178	0.11419126199457225	14.239938057166126
PDPN	podoplanin	protein_coding	1451.4145057780943	1.0174916266101912	6.171119985543408e-46	5.075539697478961e-44	ENSG00000162493	10630	0.07151502978071486	14.227661370345588
CTIF	cap binding complex dependent translation initiation factor	protein_coding	1272.0582425295659	0.6423079762136121	6.332242179860377e-46	5.198118270356758e-44	ENSG00000134030	9811	0.045150735525902805	14.225858532141132
PKD2	polycystin 2, transient receptor potential cation channel	protein_coding	1162.913318870048	0.8146013132577559	6.760078202671661e-46	5.538757407388981e-44	ENSG00000118762	5311	0.05728043225311	14.22128432373217
BCL6	BCL6 transcription repressor	protein_coding	1389.7755302899452	0.7117797195807768	6.983737998294908e-46	5.711130988529572e-44	ENSG00000113916	604	0.05005833005032593	14.21900648433921
ADGRB3	adhesion G protein-coupled receptor B3	protein_coding	31.129184700416133	1.7856410148708033	7.282356221325726e-46	5.944033261106757e-44	ENSG00000135298	577	0.1256071668650181	14.216075877180767
KLHDC8B	kelch domain containing 8B	protein_coding	484.8605351279756	0.7442656513263045	1.1294749620649612e-45	9.201584373716724e-44	ENSG00000185909	200942	0.05246731068096378	14.185321139326842
CFH	complement factor H	protein_coding	2353.765078861593	1.0589621989657527	1.1729559751025316e-45	9.537750712483061e-44	ENSG00000000971	3075	0.07466592129455209	14.18267103124888
DLG4	discs large MAGUK scaffold protein 4	protein_coding	454.75663959948434	0.842236468142826	1.2517962686527784e-45	1.0159625753980992e-43	ENSG00000132535	1742	0.05940401822549689	14.178106015416454
PCDH10	protocadherin 10	protein_coding	51.05331243871534	2.1496328021430986	1.2592892730292285e-45	1.0201191728691575e-43	ENSG00000138650	57575	0.15162083773989635	14.17768714502664
PDGFRL	platelet derived growth factor receptor like	protein_coding	233.88885540394324	1.3917357555609549	1.2879204598647691e-45	1.0413514770880272e-43	ENSG00000104213	5157	0.09817473478549876	14.17610914459558
CTSG	cathepsin G	protein_coding	56.22069731598455	2.0289891742253956	1.3449186009657922e-45	1.0853972536687346e-43	ENSG00000100448	1511	0.1431580674904869	14.173069040347485
CSPG4	chondroitin sulfate proteoglycan 4	protein_coding	1528.9366839391355	1.064084312391949	1.3683032732616025e-45	1.1022015973660643e-43	ENSG00000173546	1464	0.0750843156488394	14.171858705732198
ANXA6	annexin A6	protein_coding	5517.206543478582	0.8397878012923912	1.4537730390470564e-45	1.168860696721666e-43	ENSG00000197043	309	0.05927521857484887	14.167603620591665
RARRES2	retinoic acid receptor responder 2	protein_coding	2672.8428138584245	1.0112255588994268	1.565807968751169e-45	1.256590107758051e-43	ENSG00000106538	5919	0.0714021913504224	14.162388293331343
RFLNB	refilin B	protein_coding	731.8085033460789	0.774402619075922	1.612551485437722e-45	1.291692777394853e-43	ENSG00000183688	359845	0.05468820952418478	14.16032131630599
PRR16	proline rich 16	protein_coding	158.90238440160456	0.9169032335699614	1.6463557944242746e-45	1.3163196003189623e-43	ENSG00000184838	51334	0.06475825160294447	14.158863324350019
NKAPL	NFKB activating protein like	protein_coding	11.409680343828585	1.2718183336521036	1.8640867117752355e-45	1.4876380316699768e-43	ENSG00000189134	222698	0.08988031972124749	14.150131392461534
TCEAL7	transcription elongation factor A like 7	protein_coding	85.56167572605379	1.1459991637272657	1.927346906320228e-45	1.5352745773215668e-43	ENSG00000182916	56849	0.08100202401537013	14.14778430116527
FGD5	FYVE, RhoGEF and PH domain containing 5	protein_coding	955.7424515511472	0.8861207355715943	2.6469420046457496e-45	2.10458799130937e-43	ENSG00000154783	152273	0.06273220177287601	14.125452487381574
GFOD3P	NA	transcribed_unitary_pseudogene	313.11350745768954	0.9629403345643381	2.92397935272789e-45	2.320571436486904e-43	ENSG00000227372	NA	0.06820444927977204	14.118438675670465
KLK5	kallikrein related peptidase 5	protein_coding	105.2437670956998	3.9690144709172994	3.5159494714659984e-45	2.7852406356373836e-43	ENSG00000167754	25818	0.2813818483498464	14.105438905151274
LAMB2	laminin subunit beta 2	protein_coding	6599.08409146178	0.7307004721480429	3.5441554694234423e-45	2.802423667596496e-43	ENSG00000172037	3913	0.05180481643495253	14.104875230385757
KIAA1755	KIAA1755	protein_coding	384.82494876843106	0.9586592466593723	3.873579382911337e-45	3.0572847184574525e-43	ENSG00000149633	85449	0.06799675083776541	14.09860375456253
ADAM12	ADAM metallopeptidase domain 12	protein_coding	1191.0756236152579	1.4467326100777957	4.162875037564215e-45	3.2795983469015514e-43	ENSG00000148848	8038	0.10265233063540642	14.093519368948401
HLX	H2.0 like homeobox	protein_coding	162.31087634329597	0.802070815970086	4.334912859161712e-45	3.4088898836716827e-43	ENSG00000136630	3142	0.056922160964937206	14.090659988543722
ADAMTS7	ADAM metallopeptidase with thrombospondin type 1 motif 7	protein_coding	533.8079244359026	0.8885309763444335	4.379963402005785e-45	3.438031491556183e-43	ENSG00000136378	11173	0.06306141935374715	14.0899298723386
GNG11	G protein subunit gamma 11	protein_coding	769.4519997604792	0.8304171125691444	4.464109467231742e-45	3.4976988840250165e-43	ENSG00000127920	2791	0.05894254510505582	14.088585945670593
AOX1	aldehyde oxidase 1	protein_coding	304.2374927996332	1.4885955717194361	4.613012408187869e-45	3.607795067967294e-43	ENSG00000138356	316	0.10567707010282827	14.086268386045994
CFL2	cofilin 2	protein_coding	943.8684068807307	1.070757531624253	4.6592298411670243e-45	3.6373279785444564e-43	ENSG00000165410	1073	0.0760180791419349	14.085564167242635
EBF1	EBF transcription factor 1	protein_coding	340.3846115009095	1.0295914600323546	5.439917187912354e-45	4.239094888370469e-43	ENSG00000164330	1879	0.07315236320984134	14.074616524402886
DLC1	DLC1 Rho GTPase activating protein	protein_coding	1275.0305543833115	0.8643091049097792	5.451839513270746e-45	4.240703013803637e-43	ENSG00000164741	10395	0.06140974483728447	14.074461751956674
PHYHIP	phytanoyl-CoA 2-hydroxylase interacting protein	protein_coding	138.6482918934374	1.240747136257299	5.486492591878906e-45	4.259954491690815e-43	ENSG00000168490	9796	0.08815872670890376	14.074013799611597
ADAM19	ADAM metallopeptidase domain 19	protein_coding	1893.3583587917724	0.9078699237041694	5.718747913411148e-45	4.432287234151001e-43	ENSG00000135074	8728	0.06452026275511617	14.071082245122744
ROR2	receptor tyrosine kinase like orphan receptor 2	protein_coding	622.3340706449148	1.2660413103117478	6.602649267666378e-45	5.108146731091173e-43	ENSG00000169071	4920	0.09003974956838084	14.06091549988431
KLHL5	kelch like family member 5	protein_coding	905.6956299730934	0.8286898664571603	7.144750512536404e-45	5.517620166907602e-43	ENSG00000109790	51088	0.058959116049726326	14.055330574465199
PLXND1	plexin D1	protein_coding	4492.6697683442635	0.7876368696221039	7.282320474117557e-45	5.613781634304063e-43	ENSG00000004399	23129	0.056043686445970804	14.053980377993676
LTBP3	latent transforming growth factor beta binding protein 3	protein_coding	4892.288568589753	0.8903902685678732	7.428796797476229e-45	5.716452490938103e-43	ENSG00000168056	4054	0.06336138116538867	14.052570385795999
LINC02606	long intergenic non-protein coding RNA 2606	lncRNA	30.052943492660894	0.8359520889982415	7.824663186573682e-45	6.01031941018691e-43	ENSG00000284693	100506022	0.05950305387863642	14.048893871955975
CASQ2	calsequestrin 2	protein_coding	156.2315347578318	2.2829201762236564	7.937602976603114e-45	6.086203066641407e-43	ENSG00000118729	845	0.1625099559157124	14.047878872157952
	NA	lncRNA	15.958531381861343	1.7546098388071927	7.990179801236272e-45	6.115615376337691e-43	ENSG00000226197	NA	0.12490627684832102	14.047411251701062
SCRG1	stimulator of chondrogenesis 1	protein_coding	106.82056853342964	2.0995659373210427	8.256627694662535e-45	6.308327536161794e-43	ENSG00000164106	11341	0.14948756485842912	14.045087558349206
KLHL4	kelch like family member 4	protein_coding	44.205879147106856	1.4077197203808451	8.618825374259272e-45	6.5733825084000466e-43	ENSG00000102271	56062	0.10025033014633082	14.04204573018424
ARMCX1	armadillo repeat containing X-linked 1	protein_coding	289.7606842771736	0.9633990370207168	8.776259206805912e-45	6.681606898774448e-43	ENSG00000126947	51309	0.06861443608199867	14.040763023533312
TLN1	talin 1	protein_coding	18116.700138608438	0.664602253880751	9.465785256385912e-45	7.193829554831095e-43	ENSG00000137076	7094	0.047351849517870345	14.03540222077141
THSD7A	thrombospondin type 1 domain containing 7A	protein_coding	184.66922946576847	1.168233758902563	9.656633885118454e-45	7.32592780543863e-43	ENSG00000005108	221981	0.08324318350051403	14.03398704586243
TENT5B	terminal nucleotidyltransferase 5B	protein_coding	186.41110049482168	1.4228697029202328	1.0212393871816708e-44	7.733910605566825e-43	ENSG00000158246	115572	0.10141609100314547	14.03001918971716
LINC00578	long intergenic non-protein coding RNA 578	lncRNA	137.51169088194948	1.35129530098783	1.0419918792489975e-44	7.87720222950714e-43	ENSG00000228221	100505566	0.09632436810577072	14.028592427453203
CCN1	cellular communication network factor 1	protein_coding	5064.346182330273	1.1573695277438076	1.2306621406767466e-44	9.287181049335133e-43	ENSG00000142871	3491	0.082570261433017475	14.016784101897112
SH3PXD2B	SH3 and PX domains 2B	protein_coding	2919.6548461032344	0.7146201452658242	1.288713260419833e-44	9.708231330465694e-43	ENSG00000174705	285590	0.050995079008075275	14.013511875384314
SOX10	SRY-box transcription factor 10	protein_coding	67.69025195384081	1.858709273998089	1.292824482705919e-44	9.722175720908236e-43	ENSG00000100146	6663	0.13263907625465204	14.013285726067462
CLDN5	claudin 5	protein_coding	622.7426282378078	1.150234425464016	1.3219424706989548e-44	9.923796749932905e-43	ENSG00000184113	7122	0.08209097259604356	14.011704199487733
THBS2	thrombospondin 2	protein_coding	4824.080481914369	1.5033534060574278	1.369308999563228e-44	1.026146805160492e-42	ENSG00000186340	7058	0.10731183540931491	14.009204113630632
NOTCH4	notch receptor 4	protein_coding	837.7213134730792	0.6919917204312477	1.9455625293666056e-44	1.4554499513166007e-42	ENSG00000204301	4855	0.04948370047106432	13.984235492571763
SNED1	sushi, nidogen and EGF like domains 1	protein_coding	608.318167140321	0.8940904583090099	2.057460371643094e-44	1.5364871160803418e-42	ENSG00000162804	25992	0.06395379638843658	13.980256197436146
C4B	complement C4B (Chido/Rodgers blood group)	protein_coding	479.91509748447595	1.2555125337901594	2.1515592725755997e-44	1.6039743866523298e-42	ENSG00000224389	721	0.08982656968774815	13.977073132754889
NSG2	neuronal vesicle trafficking associated 2	protein_coding	48.044821003536235	2.107277136144945	2.2355479596922553e-44	1.6637040741550584e-42	ENSG00000170091	51617	0.15079610837312407	13.974346943561565
P3H1	prolyl 3-hydroxylase 1	protein_coding	1562.5244534391209	0.5907374489183078	2.7481087469875827e-44	2.041621722826785e-42	ENSG00000117385	64175	0.042317521476161996	13.959641971259536
KCNB1	potassium voltage-gated channel subfamily B member 1	protein_coding	95.10780566156743	1.7089417959686357	2.75521032555224e-44	2.043368485407407e-42	ENSG00000158445	3745	0.12242178691811369	13.95945802614141
CAV2	caveolin 2	protein_coding	1886.4153664403868	1.0278608815453696	2.847866131164598e-44	2.1084502862658378e-42	ENSG00000105971	858	0.073644299687493045	13.957100358168391
PKNOX2	PBX/knotted 1 homeobox 2	protein_coding	71.42537595737511	1.24385989941639	3.5273432711052083e-44	2.6070218351647858e-42	ENSG00000165495	63876	0.0892177800374071	13.94183871079135
KRT6A	keratin 6A	protein_coding	3827.1617409894816	2.9445620112037174	3.5428891673746504e-44	2.6140201978494097e-42	ENSG00000205420	3853	0.21120803039091493	13.941524883091647
PHLDB2	pleckstrin homology like domain family B member 2	protein_coding	937.9332715668116	1.1388949438758782	4.587165173418585e-44	3.378714211208912e-42	ENSG00000144824	90102	0.081799078632231	13.923077899157699
ADCY2	adenylate cyclase 2	protein_coding	128.8212159496416	1.3951357588187658	5.195120935291509e-44	3.819967983445543e-42	ENSG00000078295	108	0.10026718089651541	13.914181553171113
CBX6	chromobox 6	protein_coding	2172.3508421316283	0.9906966610199553	5.781881438055253e-44	4.244157509521275e-42	ENSG00000183741	23466	0.07123968439735576	13.906527933140698
CHSY3	chondroitin sulfate synthase 3	protein_coding	128.03619990367767	0.9247207610088026	6.465276044316233e-44	4.737714634518957e-42	ENSG00000198108	337876	0.0665336945353333	13.898533178819969
IGFBP4	insulin like growth factor binding protein 4	protein_coding	20749.088031142117	0.864606743157041	6.549218021526588e-44	4.791064850271533e-42	ENSG00000141753	3487	0.06221262217203021	13.897609728878367
SORBS1	sorbin and SH3 domain containing 1	protein_coding	3899.0063587742793	1.2986309760788732	6.581994974030556e-44	4.806867806586152e-42	ENSG00000095637	10580	0.09344516054094668	13.897252340958063
CCN4	cellular communication network factor 4	protein_coding	832.7028578879551	1.0854156867181026	7.012092458864877e-44	5.1122907986114014e-42	ENSG00000104415	8840	0.07812837793191678	13.89272010310983
PTGER3	prostaglandin E receptor 3	protein_coding	268.2021379163245	1.3502393343034274	7.948956244063044e-44	5.785522044642502e-42	ENSG00000050628	5733	0.09725330923850628	13.883736655089741
SH3RF3	SH3 domain containing ring finger 3	protein_coding	589.0397904400138	0.8311357462114193	1.0382214140440904e-43	7.543765899511242e-42	ENSG00000172985	344558	0.0599466651421808	13.864586866344295
ADCY5	adenylate cyclase 5	protein_coding	578.1224684765283	1.4706644203937629	1.1115671025605065e-43	8.06307907531875e-42	ENSG00000173175	111	0.10611093443297169	13.859687771600525
COMP	cartilage oligomeric matrix protein	protein_coding	2129.857853565669	1.9786576583727535	1.1846654457505672e-43	8.578852550330075e-42	ENSG00000105664	1311	0.14281062406135708	13.855115271554615
FAM13C	family with sequence similarity 13 member C	protein_coding	99.9623341205134	1.094935758455013	1.212915416480376e-43	8.768664981496365e-42	ENSG00000148541	220965	0.07903719973672005	13.85342297174421
ARHGAP23	Rho GTPase activating protein 23	protein_coding	1778.2415259975737	0.9601527585808406	1.2370265177837773e-43	8.927969070884092e-42	ENSG00000275832	57636	0.06931505277927172	13.852009341150916
FBLN7	fibulin 7	protein_coding	104.54764059632102	0.9391958810293675	1.3253265303207234e-43	9.54923294836615e-42	ENSG00000144152	129804	0.06782639185012737	13.847056513114573
GIPC3	GIPC PDZ domain containing family member 3	protein_coding	192.94184828568862	0.7090615114385816	1.776591912576449e-43	1.2779281123658187e-41	ENSG00000179855	126326	0.05128469445132919	13.825986856790259
JPH3	junctophilin 3	protein_coding	53.970023330989456	1.726409411907416	1.896043579771059e-43	1.3615745339541252e-41	ENSG00000154118	57338	0.12490930229480514	13.821303779544174
TRO	trophinin	protein_coding	211.65407815055022	0.9517837464753404	2.017786048731546e-43	1.446584448103124e-41	ENSG00000067445	7216	0.06888585739487116	13.816823691682826
SOX7	SRY-box transcription factor 7	protein_coding	200.63803938369014	0.995646590779294	2.329270933957253e-43	1.667114629353931e-41	ENSG00000171056	83595	0.07211442231327084	13.806483624789022
RECK	reversion inducing cysteine rich protein with kazal motifs	protein_coding	374.97343023638206	0.8602961491763385	2.5274376033022904e-43	1.8059423339875085e-41	ENSG00000122707	8434	0.06233759487065949	13.8005989958598
TSPAN11	tetraspanin 11	protein_coding	480.0383781665589	1.1272691968550568	2.5342372121658506e-43	1.807797905162754e-41	ENSG00000110900	441631	0.08168377454569795	13.80040532069691
APBB1	amyloid beta precursor protein binding family B member 1	protein_coding	682.162569364175	1.0132525133331538	2.6751404529620312e-43	1.90515176463844e-41	ENSG00000166313	322	0.07344269956215914	13.796504204962877
ZNF135	zinc finger protein 135	protein_coding	78.38178604197282	1.09084860541984	2.9024906972196103e-43	2.0636468981967196e-41	ENSG00000176293	7694	0.07910075811522635	13.790621372184539
DHH	desert hedgehog signaling molecule	protein_coding	27.99102150249375	1.1200846525377481	3.0128199719823655e-43	2.1385552985944135e-41	ENSG00000139549	50846	0.08123660799141565	13.787929853694884
CACNA1H	calcium voltage-gated channel subunit alpha1 H	protein_coding	1529.4567504982385	1.2101575619682947	3.159829445920721e-43	2.2392102737443133e-41	ENSG00000196557	8912	0.08779123383248937	13.784492017475728
ROBO4	roundabout guidance receptor 4	protein_coding	600.1841442337263	0.7547366652108959	3.358291300865461e-43	2.375935860308023e-41	ENSG00000154133	54538	0.05477006184241063	13.780095180145906
PRG4	proteoglycan 4	protein_coding	111.94711229652594	1.8090793496941986	3.630334554110997e-43	2.559980997460402e-41	ENSG00000116690	10216	0.13133566972651853	13.7744708155923
KCNK3	potassium two pore domain channel subfamily K member 3	protein_coding	272.0599110560571	1.8063152790624637	3.626823845558046e-43	2.559980997460402e-41	ENSG00000171303	3777	0.13113433831434776	13.774540690726388
LAMA2	laminin subunit alpha 2	protein_coding	919.7660844134274	1.1992937690541492	3.783637510899137e-43	2.6637179628694985e-41	ENSG00000196569	3908	0.0870853007633617	13.771483344967821
GPX3	glutathione peroxidase 3	protein_coding	2873.8786353211926	1.2496222454157233	3.980533589486198e-43	2.7977557573815163e-41	ENSG00000211445	2878	0.09076399902528094	13.767818285173396
MAP3K12	mitogen-activated protein kinase kinase kinase 12	protein_coding	370.2533240710779	0.6829745469355772	4.334676616264688e-43	3.041698444512652e-41	ENSG00000139625	7786	0.04962879643946756	13.7616584711782
GJC1	gap junction protein gamma 1	protein_coding	410.39791403793055	0.9788057513488291	5.2202283511983876e-43	3.6571355460390655e-41	ENSG00000182963	10052	0.07119512002485424	13.74821407713236
S100A9	S100 calcium binding protein A9	protein_coding	3078.019127204271	1.712295009544625	5.3808211445612614e-43	3.7635125452569537e-41	ENSG00000163220	6280	0.12456658917451864	13.746021472464724
CYYR1	cysteine and tyrosine rich 1	protein_coding	447.459621632058	0.798978956057662	5.882704321698599e-43	4.1078656882770334e-41	ENSG00000166265	116159	0.058151686361169935	13.73956640045387
TMEM100	transmembrane protein 100	protein_coding	98.8212459139906	1.5150277663078928	6.110100401485734e-43	4.2597401745528174e-41	ENSG00000166292	55273	0.11028955405773079	13.736820129990328
PABPC5	poly(A) binding protein cytoplasmic 5	protein_coding	28.4515802045669	1.1353077180127478	6.399862106625603e-43	4.454531853017804e-41	ENSG00000174740	140886	0.08266724877626333	13.733464398766039
PGM5-AS1	PGM5 antisense RNA 1	lncRNA	13.58723698017871	2.369986501763907	6.543359855072452e-43	4.5470537021961475e-41	ENSG00000224958	572558	0.17259037212197484	13.731858113666767
ABLIM3	actin binding LIM protein family member 3	protein_coding	835.2588734517317	1.100160999661481	6.953027917043036e-43	4.823943481477519e-41	ENSG00000173210	22885	0.08014309594848959	13.727458200124786
EVL	Enah/Vasp-like	protein_coding	1338.2905551483082	0.8547166053776686	7.0947384490683304e-43	4.91433453118638e-41	ENSG00000196405	51466	0.062269914942739944	13.725996031367956
CCDC184	coiled-coil domain containing 184	protein_coding	69.75206191623604	1.0392645578350095	7.31445294649827e-43	5.058379316617733e-41	ENSG00000177875	387856	0.07572725166927927	13.723785492358152
TEK	TEK receptor tyrosine kinase	protein_coding	397.1631320811039	0.8869103935255175	7.614672261157252e-43	5.25754618481026e-41	ENSG00000120156	7010	0.0646395182500632	13.720869485667157
PRICKLE1	prickle planar cell polarity protein 1	protein_coding	153.51981983219446	1.1313834234092228	7.708804176355873e-43	5.314009802018395e-41	ENSG00000139174	144165	0.0824624766310144	13.71997870585063
ACTN2	actinin alpha 2	protein_coding	46.84127354029489	1.9204618580522113	8.227160334833378e-43	5.662260828845724e-41	ENSG00000077522	88	0.14002373555796108	13.715259419409362
KCNN3	potassium calcium-activated channel subfamily N member 3	protein_coding	313.4488360386618	1.0484453988244455	1.0284120047030098e-42	7.066636163306703e-41	ENSG00000143603	3782	0.07653408912764759	13.699064178784345
MIR145	microRNA 145	miRNA	11.964960311994528	1.7632976767225443	1.1569147265029563e-42	7.936951668345242e-41	ENSG00000276365	406937	0.1287970604074311	13.690511810941988
LRCH2	leucine rich repeats and calponin homology domain containing 2	protein_coding	103.12685466858267	1.1303029221374088	1.2382950206305468e-42	8.481729349111938e-41	ENSG00000130224	57631	0.08259084483784068	13.685571619428906
ARHGAP31	Rho GTPase activating protein 31	protein_coding	1053.941867463278	0.7885632080531039	1.2854839867747783e-42	8.790952892069489e-41	ENSG00000031081	57514	0.057631490490636476	13.682852921897336
C1QTNF2	C1q and TNF related 2	protein_coding	69.924816567771	0.964930948313293	1.373898620494173e-42	9.380674469929659e-41	ENSG00000145861	114898	0.07054611779901276	13.67801628804578
SORCS1	sortilin related VPS10 domain containing receptor 1	protein_coding	55.95366049368144	1.8233313869151986	1.4764794442247066e-42	1.006509719387096e-40	ENSG00000108018	114815	0.133354854631089	13.672778482337495
SEZ6L	seizure related 6 homolog like	protein_coding	205.85079767855757	2.0421385263889755	1.5577391357952694e-42	1.0602238754150872e-40	ENSG00000100095	23544	0.14940057248409588	13.66888019526409
MARS2	methionyl-tRNA synthetase 2, mitochondrial	protein_coding	800.3961248819866	-0.5029264952527123	1.858076028943037e-42	1.26264044841998e-40	ENSG00000247626	92935	0.03682812544104643	-13.656043831440316
B4GALNT1	beta-1,4-N-acetyl-galactosaminyltransferase 1	protein_coding	92.03178274989125	1.0172060318676095	2.1115584195830363e-42	1.4326291075451786e-40	ENSG00000135454	2583	0.07453846990276311	13.646725418358796
RAMP3	receptor activity modifying protein 3	protein_coding	561.7787286224649	0.8062659477382367	2.27758878807363e-42	1.542842231795074e-40	ENSG00000122679	10268	0.05910517580789497	13.64120716532138
PGM5	phosphoglucomutase 5	protein_coding	948.4538075137224	1.6884482631377642	2.3938151749695138e-42	1.6190245243917237e-40	ENSG00000154330	5239	0.12380851914109743	13.637577404617343
	NA	lncRNA	8.483086952167161	1.828045505508929	2.4809358357654912e-42	1.675313264920763e-40	ENSG00000267505	NA	0.13407037451279002	13.634969784727032
NEGR1	neuronal growth regulator 1	protein_coding	400.74573450189604	1.2684825337245937	2.5105087429993257e-42	1.6926259181836365e-40	ENSG00000172260	257194	0.09303746052500388	13.634105300882414
PLXDC1	plexin domain containing 1	protein_coding	619.1527178352325	0.745457617001227	3.187372344393724e-42	2.1456153582800635e-40	ENSG00000161381	57125	0.054745921518987356	13.616678582032495
FZD1	frizzled class receptor 1	protein_coding	1325.0277595089347	0.7032385883368311	3.499188229702715e-42	2.3518372140728484e-40	ENSG00000157240	8321	0.05167126232520625	13.609858878825523
SELP	selectin P	protein_coding	332.75150140436233	1.3627690011004459	3.551989533686409e-42	2.3836010887912772e-40	ENSG00000174175	6403	0.10013907046164576	13.608764239751952
SYT4	synaptotagmin 4	protein_coding	142.54953242066912	2.7254863721270643	4.1263223034852664e-42	2.764700216268205e-40	ENSG00000132872	6860	0.20043575928446586	13.597805011724246
MYCT1	MYC target 1	protein_coding	234.80439895646273	0.8233127170873185	4.719710275509346e-42	3.1573613919289973e-40	ENSG00000120279	80177	0.060591282892478796	13.587973018302215
SCARF1	scavenger receptor class F member 1	protein_coding	392.6973864088081	0.6919424153700429	4.8094088105990556e-42	3.2123714283838256e-40	ENSG00000074660	8578	0.05092831766142857	13.586594789367982
CLDN11	claudin 11	protein_coding	151.1777446390954	1.3715597362643894	4.863480262907817e-42	3.2434512171934844e-40	ENSG00000013297	5010	0.10095556622153178	13.58577627364011
PRIMA1	proline rich membrane anchor 1	protein_coding	175.2943133101694	1.9782601961447615	6.060403511346729e-42	4.0354219356126866e-40	ENSG00000175785	145270	0.14578555897113868	13.569658134221646
GLIS1	GLIS family zinc finger 1	protein_coding	39.15616189391961	1.2074736532517085	6.335093382123172e-42	4.211808992767052e-40	ENSG00000174332	148979	0.08900466572225586	13.566408496153437
RASSF2	Ras association domain family member 2	protein_coding	1023.6738100591722	0.9748765824212642	6.357838553543334e-42	4.2204077990843604e-40	ENSG00000101265	9770	0.07186098408383605	13.56614573053901
METTL24	methyltransferase like 24	protein_coding	44.028486630134665	1.5312652986680526	6.738054307283801e-42	4.465907642955512e-40	ENSG00000053328	728464	0.11290946114556766	13.561886516258195
ADH1B	alcohol dehydrogenase 1B (class I), beta polypeptide	protein_coding	795.1515495062316	2.0672959886569857	7.36377590849212e-42	4.873120318519824e-40	ENSG00000196616	125	0.15250750551493633	13.555372122026599
GJA4	gap junction protein alpha 4	protein_coding	424.88183542625757	0.8414255291618165	7.454681012968472e-42	4.925700518784007e-40	ENSG00000187513	2701	0.06207733807246325	13.55447181352421
SCN7A	sodium voltage-gated channel alpha subunit 7	protein_coding	178.4139308638225	2.0463667546136084	7.820102742506052e-42	5.15922882621009e-40	ENSG00000136546	6332	0.15101268139128426	13.55095966617089
CSMD2	CUB and Sushi multiple domains 2	protein_coding	153.6701785973196	1.2298386390789158	9.49712531088872e-42	6.256031320794461e-40	ENSG00000121904	114784	0.0908522339585543	13.536691234691636
CYTL1	cytokine like 1	protein_coding	36.58145722940371	1.272981071392516	1.2042510509281914e-41	7.920620635424489e-40	ENSG00000170891	54360	0.09416074785529192	13.519232805466437
DCHS1	dachsous cadherin-related 1	protein_coding	1339.305673072011	0.9017497853776797	1.2978185017618075e-41	8.523001962333458e-40	ENSG00000166341	8642	0.0667284316986087	13.51372664429758
VCAN	versican	protein_coding	8052.651981094922	1.1188842865216369	1.4920166316522874e-41	9.783398690628528e-40	ENSG00000038427	1462	0.0828590828744324	13.503459701783495
REM1	RRAD and GEM like GTPase 1	protein_coding	52.44899673750581	1.040757199673816	1.5868837698070258e-41	1.0389620298059242e-39	ENSG00000088320	28954	0.07709930206092253	13.498918561563993
HAS1	hyaluronan synthase 1	protein_coding	64.56460130566425	1.8564210181087408	1.6478228098221347e-41	1.0772203368464914e-39	ENSG00000105509	3036	0.13755197916429354	13.49614181771541
COL12A1	collagen type XII alpha 1 chain	protein_coding	12452.852893152804	1.1054837916057447	1.7462654622778238e-41	1.1398423195733018e-39	ENSG00000111799	1303	0.08193706277000884	13.491865027048314
MYOCD	myocardin	protein_coding	398.11271444819045	1.580457200388209	1.8569566619738582e-41	1.2102574365879622e-39	ENSG00000141052	93649	0.11718084887938168	13.48733360017752
ITGBL1	integrin subunit beta like 1	protein_coding	500.4483894961766	1.5643749727139595	1.981468192435837e-41	1.2894531663786314e-39	ENSG00000198542	9358	0.11602963304632341	13.482546929105618
IL11	interleukin 11	protein_coding	267.62404050212047	1.6839981702240736	2.0342685329105603e-41	1.321813609413108e-39	ENSG00000095752	3589	0.12492005693343426	13.480606810173166
TMCC2	transmembrane and coiled-coil domain family 2	protein_coding	94.97976840884448	0.8964601830381659	2.237843902090826e-41	1.451898272223784e-39	ENSG00000133069	9911	0.06653472705367355	13.473568206193912
NOVA2	NOVA alternative splicing regulator 2	protein_coding	193.826296546357	0.8539907601918084	2.608298587463754e-41	1.6896982490926712e-39	ENSG00000104967	4858	0.0634359331846831	13.462255811789783
INKA1	inka box actin regulator 1	protein_coding	58.502879787774695	0.8259015885282849	2.7689812335017585e-41	1.7910936505124533e-39	ENSG00000185614	389119	0.061369556938162165	13.457838539725625
	NA	lncRNA	7.0394928726882915	1.9873690985703716	3.2523354215269567e-41	2.1005887110657964e-39	ENSG00000267405	NA	0.14780436863165172	13.445942883617747
LYL1	LYL1 basic helix-loop-helix family member	protein_coding	205.74259757331788	0.872263393160096	3.528059317543728e-41	2.2752544459391827e-39	ENSG00000104903	4066	0.06490092432444819	13.439922500942167
STUM	stum, mechanosensory transduction mediator homolog	protein_coding	152.93893549410134	1.9270569041796093	3.8326698828667825e-41	2.4679984283160874e-39	ENSG00000203685	375057	0.14344845995151506	13.433792909529638
FNDC1-AS1	NA	lncRNA	11.082817908192075	1.435611305596684	3.855199743811784e-41	2.478795470554019e-39	ENSG00000233682	NA	0.10686912391782272	13.433358981220815
BMP1	bone morphogenetic protein 1	protein_coding	2217.549473468707	0.6164757202285865	5.368231123554166e-41	3.446484504174365e-39	ENSG00000168487	649	0.04597537082173016	13.408825403909752
PRDM6	PR/SET domain 6	protein_coding	106.30655402510355	1.1757628950898018	5.61356179193075e-41	3.5986193812205845e-39	ENSG00000061455	93166	0.08770743106416204	13.405510580165972
NCS1	neuronal calcium sensor 1	protein_coding	1522.9973022530558	0.935344139754298	5.756468534257184e-41	3.6847394940635835e-39	ENSG00000107130	23413	0.06978281710485996	13.403645461156895
SELENOM	selenoprotein M	protein_coding	2363.40045074859	0.9602346936229922	6.033718554371248e-41	3.8564695931096465e-39	ENSG00000198832	140606	0.07165847775050962	13.400154786516703
WNT9B	Wnt family member 9B	protein_coding	16.161525458581988	1.2349807998885178	6.462785088354996e-41	4.1184696381568915e-39	ENSG00000158955	7484	0.09219676727520786	13.395055340737635
CSRP1	cysteine and glycine rich protein 1	protein_coding	13174.738858648521	0.8660415366758609	6.453962845165944e-41	4.1184696381568915e-39	ENSG00000159176	1465	0.06465333345230073	13.395156760398134
CYP1B1	cytochrome P450 family 1 subfamily B member 1	protein_coding	998.7081924948509	1.6228848259328579	6.684831704013087e-41	4.253669167871641e-39	ENSG00000138061	1545	0.12117820597673773	13.392547057879359
ADARB1	adenosine deaminase RNA specific B1	protein_coding	726.376363703468	0.694458308109205	7.428508674629229e-41	4.719901043414716e-39	ENSG00000197381	104	0.051884442911826936	13.384711661824642
PTGFR	prostaglandin F receptor	protein_coding	119.2929417928624	1.2707027858350428	7.629526472665817e-41	4.8404731743616534e-39	ENSG00000122420	5737	0.09495095641981147	13.382727607469485
LGI2	leucine rich repeat LGI family member 2	protein_coding	323.77752254337844	1.1953429894508611	8.641384671386615e-41	5.474361732543376e-39	ENSG00000153012	55203	0.0893816647431899	13.373469747797865
NUAK1	NUAK family kinase 1	protein_coding	796.8936994945709	0.8150325171155264	9.037165571049514e-41	5.716671721157277e-39	ENSG00000074590	9891	0.060959164990716685	13.370139129032452
ADAMTS16	ADAM metallopeptidase with thrombospondin type 1 motif 16	protein_coding	108.37848338091217	1.5350706088002593	9.185592160561293e-41	5.802030055602702e-39	ENSG00000145536	170690	0.11482376774924867	13.36892734745071
ENTPD1	ectonucleoside triphosphate diphosphohydrolase 1	protein_coding	1444.990401700449	0.6157042568080462	9.623144049502522e-41	6.069494740313065e-39	ENSG00000138185	953	0.04606680319392437	13.365465240037533
TMEM59L	transmembrane protein 59 like	protein_coding	90.48642141221414	1.6007520444431635	9.80789167101649e-41	6.176961350348086e-39	ENSG00000105696	25789	0.11978045724567296	13.364050206954694
SYPL2	synaptophysin like 2	protein_coding	51.69123306905696	1.202539973596539	1.0206783881440415e-40	6.418783752341513e-39	ENSG00000143028	284612	0.09000317920241727	13.361083288980549
VASH1	vasohibin 1	protein_coding	648.6271810438388	0.7436814849940802	1.0517955476822073e-40	6.604815399058415e-39	ENSG00000071246	22846	0.05566958280200538	13.358847822500488
HMCN1	hemicentin 1	protein_coding	726.4337674284391	1.2454250875839885	1.0699365220165034e-40	6.708938701827973e-39	ENSG00000143341	83872	0.09323736630621356	13.357574724855677
DACT1	dishevelled binding antagonist of beta catenin 1	protein_coding	609.7721660104988	1.031851562888189	1.1520280219871284e-40	7.213171086721445e-39	ENSG00000165617	51339	0.0772802700884847	13.352069832400108
APLNR	apelin receptor	protein_coding	1378.1199828781816	0.9718966893495146	1.1616859858676467e-40	7.263070157281515e-39	ENSG00000134817	187	0.07279335460022053	13.351448009054527
CCDC102A	coiled-coil domain containing 102A	protein_coding	297.2523864830089	0.6604392814652273	1.1920371507461246e-40	7.442014229222722e-39	ENSG00000135736	92922	0.04947286080839202	13.349526804667779
CCN2	cellular communication network factor 2	protein_coding	8652.032857959075	0.9685762727888757	1.207393940067049e-40	7.526963816229582e-39	ENSG00000118523	1490	0.07256028484450755	13.348573187997788
SAMD4A	sterile alpha motif domain containing 4A	protein_coding	852.8564461011251	0.8606419452659605	1.2639179466239603e-40	7.867934945590399e-39	ENSG00000020577	23034	0.06449092219355036	13.345164187340957
PRPH2	peripherin 2	protein_coding	43.1810097550916	0.9940294632936425	1.5644491376888685e-40	9.724679141284202e-39	ENSG00000112619	5961	0.07457500094497341	13.329258473990583
KLHL38	kelch like family member 38	protein_coding	16.442443844627242	1.4164895210466726	1.6568744659815147e-40	1.0284336963087281e-38	ENSG00000175946	340359	0.10630334998945587	13.324975376478474
CLEC3B	C-type lectin domain family 3 member B	protein_coding	85.8117248436114	1.127122104717433	1.7036338302215895e-40	1.0559338502446927e-38	ENSG00000163815	7123	0.0846003691507721	13.322898186279916
LBH	LBH regulator of WNT signaling pathway	protein_coding	3147.996504084375	0.7680694882826277	1.7080493900649543e-40	1.0571474030740145e-38	ENSG00000213626	81606	0.05765116692736244	13.322704972309692
DSEL	dermatan sulfate epimerase like	protein_coding	150.0046940286564	1.1044878987742983	1.888032227430829e-40	1.166863595731855e-38	ENSG00000171451	92126	0.0829492488757319	13.315224836200215
CTHRC1	collagen triple helix repeat containing 1	protein_coding	2197.933209641	1.1622966651908642	2.0256996627024057e-40	1.2501502294281775e-38	ENSG00000164932	115908	0.08732528230377966	13.309967451895165
COL7A1	collagen type VII alpha 1 chain	protein_coding	2173.7362354864067	1.2355974657174946	2.0502346348690534e-40	1.2634791234798328e-38	ENSG00000114270	1294	0.09283876771259128	13.309067926694555
AARD	alanine and arginine rich domain containing protein	protein_coding	16.970860938500923	1.442878852646663	2.1377160043251663e-40	1.3155057786272823e-38	ENSG00000205002	441376	0.10843865641047595	13.305945503279682
SLC17A7	solute carrier family 17 member 7	protein_coding	33.10003637226509	1.2453411434172292	2.147287252935321e-40	1.319508016928755e-38	ENSG00000104888	57030	0.09359518213385848	13.305611624711199
ADAMTS8	ADAM metallopeptidase with thrombospondin type 1 motif 8	protein_coding	191.10624333742464	1.4708690805709081	2.1743725073884685e-40	1.3342458403040652e-38	ENSG00000134917	11095	0.11055280249919947	13.30467475559074
APCDD1L	APC down-regulated 1 like	protein_coding	80.1483024465116	1.5945043525487084	2.26428126412584e-40	1.3874367318571652e-38	ENSG00000198768	164284	0.11987270998060842	13.301645994377271
MORN5	MORN repeat containing 5	protein_coding	18.44671101003668	2.6414056831751265	2.301671962162014e-40	1.4083416707311385e-38	ENSG00000185681	254956	0.1985956375887308	13.300421475748527
MEOX1	mesenchyme homeobox 1	protein_coding	148.08972987926037	1.1713613017631808	2.3613093349438062e-40	1.4427801284461338e-38	ENSG00000005102	4222	0.0880821544579259	13.298508749836534
LINC01160	NA	lncRNA	11.055827441437431	1.3867576714989822	2.398672183060079e-40	1.4635302688557346e-38	ENSG00000231346	NA	0.10428839293570337	13.297334750895587
TRARG1	trafficking regulator of GLUT4 (SLC2A4) 1	protein_coding	41.21369489459302	3.23874714599212	2.408861692407552e-40	1.4676655198146015e-38	ENSG00000184811	286753	0.24356943867450398	13.297017735957615
NUDT11	nudix hydrolase 11	protein_coding	44.45185481435905	1.1707091765176227	2.4315080524641477e-40	1.4793680180586325e-38	ENSG00000196368	55190	0.08804762221372174	13.296317913911526
MFAP2	microfibril associated protein 2	protein_coding	818.5244155078985	1.0844213851501463	2.7636909711998294e-40	1.6790984057367325e-38	ENSG00000117122	4237	0.08161683114946096	13.286737182485043
FBXO32	F-box protein 32	protein_coding	2787.658278140204	1.0072697910554131	3.2493523491296793e-40	1.971380695314713e-38	ENSG00000156804	114907	0.07587939562444837	13.274615365160743
CCDC8	coiled-coil domain containing 8	protein_coding	311.0924096712998	1.163896146770559	3.3768338108053252e-40	2.04583811791255e-38	ENSG00000169515	83987	0.08769737999187846	13.271732255608388
ADAMTSL4	ADAMTS like 4	protein_coding	541.4997440337111	0.9970462257627032	3.4205663772746997e-40	2.0694186036353196e-38	ENSG00000143382	54507	0.07513101121818568	13.270768083597487
DIXDC1	DIX domain containing 1	protein_coding	863.1528356926042	0.8659155802094809	4.143764709660761e-40	2.503427513849124e-38	ENSG00000150764	85458	0.06532062548685222	13.256388372823727
PABPC4L	poly(A) binding protein cytoplasmic 4 like	protein_coding	46.8702935627634	1.0726361834393114	4.6417499423704525e-40	2.80034886074425e-38	ENSG00000254535	132430	0.08096667369684842	13.247872667406655
FLRT2	fibronectin leucine rich transmembrane protein 2	protein_coding	675.6261152004998	1.27024041721119	5.170855829015497e-40	3.1151871636568854e-38	ENSG00000185070	23768	0.09594129233351377	13.239767636186777
TCF15	transcription factor 15	protein_coding	16.284454938674468	1.1708767177938526	5.338088826876516e-40	3.211439033399907e-38	ENSG00000125878	6939	0.08845232201392743	13.23737682781793
FOXF1	forkhead box F1	protein_coding	942.5008818688472	0.9412147694527199	5.806773843929859e-40	3.4885248169922194e-38	ENSG00000103241	2294	0.07113679746295935	13.23105344941634
SGCE	sarcoglycan epsilon	protein_coding	591.2136014027974	0.9406046187654211	5.910449598632475e-40	3.5458575939355077e-38	ENSG00000127990	8910	0.07109782962343877	13.229723379000765
SPRED3	sprouty related EVH1 domain containing 3	protein_coding	127.74667621379601	0.8954669678562698	6.606634631709014e-40	3.9579998423811035e-38	ENSG00000188766	399473	0.06772885418142456	13.221351205168656
FMNL1	formin like 1	protein_coding	933.984836335708	0.8055540333520469	6.838591074340167e-40	4.0912655780631747e-38	ENSG00000184922	752	0.060940231728445864	13.218755664429612
BHLHE22	basic helix-loop-helix family member e22	protein_coding	67.19673853169385	1.1430862611847077	7.0172490021805356e-40	4.1923189698443855e-38	ENSG00000180828	27319	0.086487267623164	13.216815522086783
LINC01638	long intergenic non-protein coding RNA 1638	lncRNA	12.810539869009217	1.477821170952915	8.55393447392364e-40	5.103293916724346e-38	ENSG00000233521	105372978	0.11193995948649524	13.201909110313762
RBFOX3	RNA binding fox-1 homolog 3	protein_coding	64.47884643619575	1.916129650724771	9.138693851971836e-40	5.444611025520339e-38	ENSG00000167281	146713	0.1451951323534386	13.196927608154711
MAFB	MAF bZIP transcription factor B	protein_coding	1553.92356749923	1.0056435369177188	1.0729983334640554e-39	6.383820651999495e-38	ENSG00000204103	9935	0.07627278960725815	13.184827014928286
CD70	CD70 molecule	protein_coding	106.07007874856095	1.5561933956931269	1.0924636226308926e-39	6.490652310423736e-38	ENSG00000125726	970	0.1180412491767845	13.183471087827048
HOPX	HOP homeobox	protein_coding	1103.3050294141624	1.2192955298796944	1.0942152730032344e-39	6.492092409411604e-38	ENSG00000171476	84525	0.09248753213000674	13.183350250558854
	NA	lncRNA	8.064263015283299	1.0745051585210477	1.107865550074839e-39	6.564027084913112e-38	ENSG00000204850	NA	0.08151049320127056	13.182415126207317
C1QTNF7	C1q and TNF related 7	protein_coding	128.44831342823812	1.4359725003301038	1.1233309147888261e-39	6.646503342454106e-38	ENSG00000163145	114905	0.10893955373962054	13.18136940199206
SYNE1	spectrin repeat containing nuclear envelope protein 1	protein_coding	1610.3138977091921	1.0232423596617308	1.16652906641505e-39	6.892616454923541e-38	ENSG00000131018	23345	0.07764469444871665	13.178522588398742
GAS1RR	GAS1 adjacent regulatory RNA	lncRNA	17.9525843700515	1.5215043165773523	1.4335584865365187e-39	8.458781659584136e-38	ENSG00000226237	100506834	0.11558982256763253	13.162960914548579
NID2	nidogen 2	protein_coding	1054.4439987491735	0.8928965490594656	1.4439956452737654e-39	8.508694887870003e-38	ENSG00000087303	22795	0.06783684377256997	13.162412921995509
ADAMTS14	ADAM metallopeptidase with thrombospondin type 1 motif 14	protein_coding	534.699892161242	0.9510350481420464	1.4718962356765563e-39	8.661233457951719e-38	ENSG00000138316	140766	0.07226179032003104	13.160967143633288
	NA	lncRNA	16.028169769909553	1.6825461728223685	1.482980667615046e-39	8.714537352112187e-38	ENSG00000242611	NA	0.1278491636390322	13.160400310266004
CSRP2	cysteine and glycine rich protein 2	protein_coding	386.4495217157412	0.778918806270114	1.5523893022917675e-39	9.109962597282453e-38	ENSG00000175183	1466	0.059202107335760375	13.156943921819092
ABI3BP	ABI family member 3 binding protein	protein_coding	1033.0800060859945	1.3398243080174241	1.5614821571498055e-39	9.150838554468512e-38	ENSG00000154175	25890	0.10183742247761297	13.156502545142077
IGFBP7	insulin like growth factor binding protein 7	protein_coding	13056.908471324374	0.8546001278956766	1.6223531024543798e-39	9.494628394840156e-38	ENSG00000163453	3490	0.0649707567762113	13.153612029475145
	uncharacterized LOC105371401	lncRNA	33.16724016046807	1.325198005621188	1.6309768393249254e-39	9.532128905375226e-38	ENSG00000261327	105371401	0.10075091006573547	13.153211268826809
C1QTNF6	C1q and TNF related 6	protein_coding	911.9303854770541	0.7468293799075975	1.745597281045671e-39	1.0188177346564387e-37	ENSG00000133466	114904	0.05680141927899359	13.14807604083568
ELOVL4	ELOVL fatty acid elongase 4	protein_coding	59.36641737643599	1.1392247486154128	1.935898852463024e-39	1.1283562213915579e-37	ENSG00000118402	6785	0.08669735176952532	13.140248523898483
REEP2	receptor accessory protein 2	protein_coding	178.617471979972	1.3079834328514228	2.13074810278581e-39	1.2402453266756647e-37	ENSG00000132563	51308	0.09959525230658674	13.132989801813267
THBS1	thrombospondin 1	protein_coding	15397.85315233551	1.0194787214173457	2.2403410284460646e-39	1.302273909981182e-37	ENSG00000137801	7057	0.07764976852776234	13.1291920213883
CNTN4	contactin 4	protein_coding	164.66393729653663	1.0313539155707758	2.2801611081146996e-39	1.3236319846903348e-37	ENSG00000144619	152330	0.07856224055763315	13.127857711926838
FNDC4	fibronectin type III domain containing 4	protein_coding	282.1714843792346	0.884704086089521	2.284034280902636e-39	1.324093458127047e-37	ENSG00000115226	64838	0.06739201234785593	13.127729166521435
SEMA7A	semaphorin 7A (JohnMiltonHagen blood group)	protein_coding	946.1648368945562	1.0110846098101944	2.400417328293221e-39	1.3896897897245342e-37	ENSG00000138623	8482	0.07704109664212251	13.12396440184342
ARHGAP20	Rho GTPase activating protein 20	protein_coding	81.57216805305023	1.156409386766842	2.500209565409539e-39	1.4455176674205823e-37	ENSG00000137727	57569	0.0881350604471892	13.120878126131949
AHDC1	AT-hook DNA binding motif containing 1	protein_coding	1463.0169157401378	0.5805273642272412	2.627882012890586e-39	1.515259313464994e-37	ENSG00000126705	27245	0.044257283161864794	13.117103508230361
VSIG10L	V-set and immunoglobulin domain containing 10 like	protein_coding	242.20679883848226	1.156602598851848	2.625057602617988e-39	1.515259313464994e-37	ENSG00000186806	147645	0.08817460430469523	13.11718502138217
FGF1	fibroblast growth factor 1	protein_coding	120.41033870285358	1.0557942260935227	2.6417302087798127e-39	1.5212051530209322e-37	ENSG00000113578	2246	0.08049233537307184	13.11670510241813
RGS4	regulator of G protein signaling 4	protein_coding	338.02974504124103	1.3593578197816123	2.6519000199895918e-39	1.5250197775381322e-37	ENSG00000117152	5999	0.1036379178135363	13.116413842155216
NRP1	neuropilin 1	protein_coding	2676.608057608448	0.7921424507305557	2.659628879751855e-39	1.5274223800070233e-37	ENSG00000099250	8829	0.060394234572007606	13.116193231757743
PLAU	plasminogen activator, urokinase	protein_coding	3249.9408964395907	0.9639071691898542	2.673458617366695e-39	1.533317632347045e-37	ENSG00000122861	5328	0.07349206029088223	13.115800065676495
F2RL3	F2R like thrombin or trypsin receptor 3	protein_coding	408.54334175636006	0.9195293080431329	2.6917367347983813e-39	1.5417450818555576e-37	ENSG00000127533	9002	0.07011127941744012	13.115283527608836
OSMR	oncostatin M receptor	protein_coding	2361.3655183115866	0.8881093162327438	2.7927972726604516e-39	1.597502322918741e-37	ENSG00000145623	9180	0.06773003299023356	13.112489054313707
KRT81	keratin 81	protein_coding	98.63237838256221	2.0584010413612077	2.8124273143094854e-39	1.6065944345952524e-37	ENSG00000205426	3887	0.15698655012531246	13.111957933454274
TMEM35A	transmembrane protein 35A	protein_coding	70.00650908978298	1.5838361729852244	2.8829685247965173e-39	1.6447067784366337e-37	ENSG00000126950	59353	0.12081057160538093	13.110079291394396
CCL21	C-C motif chemokine ligand 21	protein_coding	1274.7872633058898	1.6041217596723965	3.348989231844452e-39	1.9080367126859483e-37	ENSG00000137077	6366	0.12246409693106301	13.09871055984173
LRFN5	leucine rich repeat and fibronectin type III domain containing 5	protein_coding	26.973269931904156	1.2582440491729365	3.359326859952902e-39	1.9113947735565356e-37	ENSG00000165379	145581	0.0960603348292684	13.098476612737821
HRH2	histamine receptor H2	protein_coding	172.2257217860066	1.0481714821516417	3.5937644201874796e-39	2.0420842342716567e-37	ENSG00000113749	3274	0.08005369798560331	13.093354942080785
ASB2	ankyrin repeat and SOCS box containing 2	protein_coding	310.1895684788386	1.3504576680105855	3.800291718417944e-39	2.1565903465402093e-37	ENSG00000100628	51676	0.10317413134211828	13.089111102206049
BMP6	bone morphogenetic protein 6	protein_coding	129.4662590971253	1.0775975748522582	3.9370885074098825e-39	2.228340291397843e-37	ENSG00000153162	654	0.08234469003754571	13.086424569221391
PPP1R14A	protein phosphatase 1 regulatory inhibitor subunit 14A	protein_coding	440.6854053474559	1.1648919436506633	3.932121061339686e-39	2.228340291397843e-37	ENSG00000167641	94274	0.08901464255547957	13.086520489307462
PLEKHG2	pleckstrin homology and RhoGEF domain containing G2	protein_coding	1450.1686900697355	0.6323099933129611	4.849723136412766e-39	2.741272545503221e-37	ENSG00000090924	64857	0.04837659928035682	13.07057549970671
MAGI2-AS3	MAGI2 antisense RNA 3	lncRNA	413.9128052786171	1.0559645898561738	4.9934120371539836e-39	2.818787648007593e-37	ENSG00000234456	100505881	0.08080318034977066	13.068354305922698
MAN1C1	mannosidase alpha class 1C member 1	protein_coding	589.5416290771085	0.8905826442703725	5.02771870461027e-39	2.8344340770486337e-37	ENSG00000117643	57134	0.0681507498789024	13.067833381919577
HS3ST3A1	heparan sulfate-glucosamine 3-sulfotransferase 3A1	protein_coding	104.08981959874416	1.1372258919614497	5.1697665467260706e-39	2.9107003665892925e-37	ENSG00000153976	9955	0.08703894335024585	13.065713440307263
CHN1	chimerin 1	protein_coding	481.7243489331461	0.8449074638983316	5.361758812069836e-39	3.0148503960939085e-37	ENSG00000128656	1123	0.06467974053686561	13.062938361924294
WBP1L	WW domain binding protein 1 like	protein_coding	2585.4196822799936	0.40908009919772664	5.4764495089790045e-39	3.0753195251792673e-37	ENSG00000166272	54838	0.03131994839764441	13.061327368869284
WBP1L	CYP17A1 antisense RNA 1	protein_coding	2585.4196822799936	0.40908009919772664	5.4764495089790045e-39	3.0753195251792673e-37	ENSG00000166272	102724307	0.03131994839764441	13.061327368869284
POU6F1	POU class 6 homeobox 1	protein_coding	265.47578481889485	0.6971494635119019	5.570586178986563e-39	3.1241038394929204e-37	ENSG00000184271	5463	0.05338038778257578	13.060029956160466
SALL2	spalt like transcription factor 2	protein_coding	184.20459531924786	1.1735759676773265	6.52086734411378e-39	3.6522800625918526e-37	ENSG00000165821	6297	0.08994274452142301	13.048033767724293
NTN1	netrin 1	protein_coding	695.9733357978582	1.2166097319870801	7.314014133457267e-39	4.091187489605518e-37	ENSG00000065320	9423	0.09330341146452457	13.03928455445227
WDR86	WD repeat domain 86	protein_coding	73.75547318507905	0.9382711670419519	8.144046494559836e-39	4.549560519006381e-37	ENSG00000187260	349136	0.07200253195731993	13.031085734569995
DOK5	docking protein 5	protein_coding	120.6437189842834	1.0777967426502775	1.2210499247251048e-38	6.812381648774369e-37	ENSG00000101134	55816	0.08290649086269004	13.00014910093502
	NA	lncRNA	7.148739489692518	1.5587313862460976	1.464206596717984e-38	8.158399839096383e-37	ENSG00000270412	NA	0.12002933396461288	12.986253732822043
LURAP1	leucine rich adaptor protein 1	protein_coding	16.666768398838503	0.9258418007323741	1.5601290500860123e-38	8.681623685569187e-37	ENSG00000171357	541468	0.07132067098631721	12.981394985894003
FMNL3	formin like 3	protein_coding	1576.1079291504234	0.659252875130165	1.5768155898741569e-38	8.763142454578404e-37	ENSG00000161791	91010	0.050787627762055594	12.980580196004063
LEP	leptin	protein_coding	32.77350613113083	2.3548674051421767	1.8324789996778364e-38	1.0170849570469951e-36	ENSG00000174697	3952	0.18157570273699483	12.969066728895486
ASPN	asporin	protein_coding	2021.2889792923954	1.3707746496789182	2.0337614542286515e-38	1.1273485689902763e-36	ENSG00000106819	54829	0.10576087297786664	12.961075406079432
CAND2	cullin associated and neddylation dissociated 2 (putative)	protein_coding	129.23198439717257	1.1062571936701506	2.2435678859021504e-38	1.242047266564749e-36	ENSG00000144712	23066	0.08540190382878816	12.953542533290012
ALPL	alkaline phosphatase, biomineralization associated	protein_coding	354.0592434078268	1.0300163086262828	2.3310854697872986e-38	1.2888385794717307e-36	ENSG00000162551	249	0.07953422098264702	12.95060536081713
POSTN	periostin	protein_coding	11092.17925845728	1.2475030701979086	2.4041146830011106e-38	1.3275095390153116e-36	ENSG00000133110	10631	0.09634539864712117	12.948237152114212
ISLR2	immunoglobulin superfamily containing leucine rich repeat 2	protein_coding	110.40941829534647	1.1618765002981963	2.501677656581829e-38	1.3796110820239407e-36	ENSG00000167178	57611	0.08975358153903532	12.945182580740548
FLI1	Fli-1 proto-oncogene, ETS transcription factor	protein_coding	547.8698792260642	0.8193054383865203	2.62444429500844e-38	1.4454605806630992e-36	ENSG00000151702	2313	0.06330836851318411	12.941502958110476
RIPOR1	RHO family interacting cell polarization regulator 1	protein_coding	1854.5860919721147	0.528884251136107	2.772612200728136e-38	1.5251139873954064e-36	ENSG00000039523	79567	0.0408806265154327	12.93728340822883
TCF4	transcription factor 4	protein_coding	2077.844572131529	0.8397163575490408	2.8366935382259054e-38	1.5583700197546273e-36	ENSG00000196628	6925	0.06491550940975661	12.935527506202298
RUSC2	RUN and SH3 domain containing 2	protein_coding	1238.9634301591266	0.6377162810130323	3.301942007111459e-38	1.811645860151778e-36	ENSG00000198853	9853	0.04934413912676087	12.923850578784926
CNTNAP3B	contactin associated protein family member 3B	protein_coding	29.66539454613134	1.547357296530152	3.322173315628013e-38	1.8204240149266112e-36	ENSG00000154529	728577	0.1197331667168714	12.923380705273843
DES	desmin	protein_coding	17575.24901163999	2.3412021941646435	3.40914995844973e-38	1.8657071941821265e-36	ENSG00000175084	1674	0.18118807128917994	12.9213925481222
EFHD1	EF-hand domain family member D1	protein_coding	225.58892203654764	0.9587002659580335	3.458764691920519e-38	1.8904544246881973e-36	ENSG00000115468	80303	0.0742011937452613	12.92028089533612
CAVIN3	caveolae associated protein 3	protein_coding	498.13152827613186	1.0598593867252102	3.5557076143632963e-38	1.9409741501502184e-36	ENSG00000170955	112464	0.0820441836884191	12.918153841962278
ECM2	extracellular matrix protein 2	protein_coding	373.2652679570277	1.0424265612521348	3.6847406275215904e-38	2.0088608123300534e-36	ENSG00000106823	1842	0.08071184166819634	12.91541042437757
CRMP1	collapsin response mediator protein 1	protein_coding	495.2479464774667	0.9514107026267655	3.8523710665481483e-38	2.0975916636401087e-36	ENSG00000072832	1400	0.07368430610031537	12.911985644968889
USHBP1	USH1 protein network component harmonin binding protein 1	protein_coding	69.41069449529365	0.7203699198169671	4.343371704955054e-38	2.3619485953052044e-36	ENSG00000130307	83878	0.05583074323277841	12.902746374224078
ETS1	ETS proto-oncogene 1, transcription factor	protein_coding	3815.8578875132566	0.7361705552322343	4.4089198549914693e-38	2.394566762152248e-36	ENSG00000134954	2113	0.05706044180813141	12.90159227486609
PLXDC2	plexin domain containing 2	protein_coding	2852.4835316912954	1.046680454449073	4.715240215602271e-38	2.5577056478452924e-36	ENSG00000120594	84898	0.08116057081820872	12.896415635044374
SCN4B	sodium voltage-gated channel beta subunit 4	protein_coding	171.67569585729342	1.0700916133695806	4.785536570975684e-38	2.592567450888149e-36	ENSG00000177098	6330	0.08298323397309515	12.895274890305263
TSPAN18	tetraspanin 18	protein_coding	1015.7207295683679	1.0129709202727386	4.843742267075604e-38	2.620799668154178e-36	ENSG00000157570	90139	0.07855932863766373	12.89434288504204
VWF	von Willebrand factor	protein_coding	6297.876184708459	0.8618733409570328	5.026356841910208e-38	2.7161901954116532e-36	ENSG00000110799	7450	0.06685599396679429	12.891489450969855
MYO5A	myosin VA	protein_coding	829.5991818527688	0.8321197557506549	5.230862542202762e-38	2.8231562390571118e-36	ENSG00000197535	4644	0.06456339533801135	12.888413804667874
ANXA1	annexin A1	protein_coding	7520.333916896128	1.1597045355810738	6.126426377079274e-38	3.302358779574749e-36	ENSG00000135046	301	0.09006561267838865	12.876218804197912
HSPG2	heparan sulfate proteoglycan 2	protein_coding	19122.67510741854	0.8666351653615499	6.475567900783358e-38	3.48618965271835e-36	ENSG00000142798	3339	0.06732747513940013	12.871939183330431
CLEC1A	C-type lectin domain family 1 member A	protein_coding	89.87207569599413	0.8157697863122704	6.580205166659e-38	3.538094065547961e-36	ENSG00000150048	51267	0.0633819225566787	12.870701193747726
NTM	neurotrimin	protein_coding	615.7798368020455	1.172840027237784	6.941923766016773e-38	3.727925727780418e-36	ENSG00000182667	50863	0.09115407284784569	12.866567456568701
PLAT	plasminogen activator, tissue type	protein_coding	5508.889649357945	0.858365506348435	7.790081125198279e-38	4.1781837855411964e-36	ENSG00000104368	5327	0.06675908411940353	12.857658514505461
PALM2AKAP2	PALM2 and AKAP2 fusion	protein_coding	3149.3557016039003	0.7187203837132214	8.112437419086842e-38	4.3456599698881754e-36	ENSG00000157654	445815	0.05591186578615351	12.854523339680993
CD109	CD109 molecule	protein_coding	1003.1437571859681	1.3170845258099695	8.238072425054467e-38	4.407471210991516e-36	ENSG00000156535	135228	0.10247025696092424	12.853334859033518
SLC22A17	solute carrier family 22 member 17	protein_coding	742.74920456999	1.112287066762429	8.288022062800757e-38	4.428686571818317e-36	ENSG00000092096	51310	0.08653999430360121	12.852867344320394
ATP10A	ATPase phospholipid transporting 10A (putative)	protein_coding	481.26232697050096	0.8889237178034356	1.0145191729869458e-37	5.414335263775866e-36	ENSG00000206190	57194	0.06924580906001646	12.837220473992746
MEIS1	Meis homeobox 1	protein_coding	726.8582966630569	0.9677363416068006	1.0427654617700042e-37	5.558185419831069e-36	ENSG00000143995	4211	0.07539768337549636	12.835093842171112
CORO2B	coronin 2B	protein_coding	111.53793890498055	1.1780580860067307	1.0634653385732585e-37	5.6615051409317716e-36	ENSG00000103647	10391	0.09179503096642763	12.83357142106727
AR	androgen receptor	protein_coding	181.2710746646123	1.2889497641202776	1.1735729874005555e-37	6.239955754392446e-36	ENSG00000169083	367	0.10049555385362355	12.825938210139057
	NA	lncRNA	51.209924253181946	1.4821350138011198	1.3081984198614393e-37	6.947179633375285e-36	ENSG00000286039	NA	0.11563353379798597	12.817518976722086
FBXL22	F-box and leucine rich repeat protein 22	protein_coding	79.36257443916202	1.048070511853932	1.3123795055123156e-37	6.96078969538992e-36	ENSG00000197361	283807	0.08177017324607615	12.817271509256893
KRT14	keratin 14	protein_coding	674.041390918863	2.9657517603804	1.5708301008926168e-37	8.32133704309063e-36	ENSG00000186847	3861	0.23163922306987642	12.803322861628446
TAL1	TAL bHLH transcription factor 1, erythroid differentiation factor	protein_coding	76.52440873051074	0.8696077164962622	1.6174046661852643e-37	8.557522966292637e-36	ENSG00000162367	6886	0.06793250783098097	12.801054226643362
BEND5	BEN domain containing 5	protein_coding	58.9918486657765	1.1336174357458677	1.883224991107961e-37	9.951710441340165e-36	ENSG00000162373	79656	0.08863841999998773	12.789233334100773
FZD4	frizzled class receptor 4	protein_coding	855.1669307766552	0.6601599743198951	1.922849658756694e-37	1.0148635346186403e-35	ENSG00000174804	8322	0.051624949657163556	12.787614878153985
CORO6	coronin 6	protein_coding	51.707686836472675	1.0517576337448817	1.9475687093172876e-37	1.0266503435206264e-35	ENSG00000167549	84940	0.08225453433694235	12.786621943983382
NCKAP5L	NCK associated protein 5 like	protein_coding	943.1349044751066	0.5642335824860019	2.4541524310796354e-37	1.2921097530341555e-35	ENSG00000167566	57701	0.04418902315226398	12.768636693818697
SNX29	sorting nexin 29	protein_coding	975.2386621885946	0.5557671325458261	2.478160630669393e-37	1.30315500645775e-35	ENSG00000048471	92017	0.043528540612724334	12.767878838174587
KLF9	KLF transcription factor 9	protein_coding	2038.1937330456908	0.838698646479852	2.5170693904305814e-37	1.321999265315891e-35	ENSG00000119138	687	0.06569441445436454	12.766665985925862
LINC01615	long intergenic non-protein coding RNA 1615	lncRNA	26.125421676382864	1.218886602432368	2.6024441228701267e-37	1.363509548663319e-35	ENSG00000223485	101929484	0.09549357863468919	12.764068745346954
WHAMMP3	NA	transcribed_unprocessed_pseudogene	40.64763489156798	0.9946982582804719	2.601571360467903e-37	1.363509548663319e-35	ENSG00000276141	NA	0.07792940030450682	12.764094865271874
PLPPR2	phospholipid phosphatase related 2	protein_coding	1028.371923647208	0.6857458985784001	2.6438652317586546e-37	1.3835263131885466e-35	ENSG00000105520	64748	0.05372988706972765	12.762839007803558
RAI14	retinoic acid induced 14	protein_coding	2125.0259326043392	0.6740342376784914	2.812060902135111e-37	1.4697545529203136e-35	ENSG00000039560	26064	0.05283213659338781	12.758034808738927
ADRA1B	adrenoceptor alpha 1B	protein_coding	33.69220862507531	1.4676676385889722	2.820886556375773e-37	1.4725780973604842e-35	ENSG00000170214	147	0.11504089354847565	12.757790671806022
CCIN	calicin	protein_coding	8.739421353180171	1.2587216646978499	2.9176441003914236e-37	1.5212419512525708e-35	ENSG00000185972	881	0.09868330802687549	12.755162852415209
RAB34	RAB34, member RAS oncogene family	protein_coding	1252.6887453389345	0.8822312532694945	3.2139112042031975e-37	1.6736851143922585e-35	ENSG00000109113	83871	0.06920750390699572	12.747624223741376
WWTR1	WW domain containing transcription regulator 1	protein_coding	2583.357750375716	0.8900571701894621	3.291065539876765e-37	1.7117918282684285e-35	ENSG00000018408	25937	0.06983154913958423	12.74577438358632
LSP1	lymphocyte specific protein 1	protein_coding	1429.9836311623526	0.8805159324563655	3.501764878254867e-37	1.8191837709919458e-35	ENSG00000130592	4046	0.06910921287241364	12.740934180250829
PHLDB1	pleckstrin homology like domain family B member 1	protein_coding	2370.3422184896676	0.6560229313638448	3.569174288082637e-37	1.8519666103965576e-35	ENSG00000019144	23187	0.05149540250914188	12.73944661850895
DPP6	dipeptidyl peptidase like 6	protein_coding	140.06572949587078	1.9292290993436643	4.098278689023305e-37	2.1239452747992467e-35	ENSG00000130226	1804	0.1515658014801459	12.72865699586183
IL31RA	interleukin 31 receptor A	protein_coding	19.157830793966028	1.5657715818451174	4.133046146269004e-37	2.1393860406950808e-35	ENSG00000164509	133396	0.12301790621379903	12.72799733011131
SLC39A13	solute carrier family 39 member 13	protein_coding	1887.467081512752	0.45785823749286814	4.582270111062427e-37	2.368494331555454e-35	ENSG00000165915	91252	0.035995321535991304	12.719937423952748
SYNE3	spectrin repeat containing nuclear envelope family member 3	protein_coding	370.0831573082332	0.8267398638981107	4.586669250693231e-37	2.368494331555454e-35	ENSG00000176438	161176	0.06499597520049809	12.719862442986702
VGLL3	vestigial like family member 3	protein_coding	512.5309150788325	1.2824812373622163	4.792175241626587e-37	2.47164769806436e-35	ENSG00000206538	389136	0.10085224570913431	12.716437084217159
PENK	proenkephalin	protein_coding	43.12230356200703	2.2711743006829392	4.941378692448857e-37	2.5455497539603304e-35	ENSG00000181195	5179	0.17863513246892487	12.71404045381739
IGFL1	IGF like family member 1	protein_coding	40.119286864313374	2.8151809682579114	5.20327254164596e-37	2.67725799496293e-35	ENSG00000188293	374918	0.2214933435951705	12.710002578692817
DYNLT5	dynein light chain Tctex-type family member 5	protein_coding	20.861466193998066	0.9353500528843146	5.5140249727274385e-37	2.8303792864185057e-35	ENSG00000152760	200132	0.07361792791994562	12.705465629261433
TCEAL5	transcription elongation factor A like 5	protein_coding	22.04929507363552	2.0026820871173245	5.507770402691752e-37	2.8303792864185057e-35	ENSG00000204065	340543	0.1576225658500595	12.705554412953802
NUDT10	nudix hydrolase 10	protein_coding	23.64251228054365	1.4406730582144547	5.538851075466754e-37	2.8397339572252966e-35	ENSG00000122824	170685	0.11339316079799512	12.705114206851944
PPM1F	protein phosphatase, Mg2+/Mn2+ dependent 1F	protein_coding	1247.771865306088	0.4558180444354901	5.6361448596374856e-37	2.884515985674374e-35	ENSG00000100034	9647	0.035880584556206296	12.70375190575447
BACH2	BTB domain and CNC homolog 2	protein_coding	146.50373260376182	1.1886015776617715	5.639609308269554e-37	2.884515985674374e-35	ENSG00000112182	60468	0.09356338857375546	12.703703828819796
ZNF835	zinc finger protein 835	protein_coding	30.904896170861317	1.1442735255659253	7.099350877500415e-37	3.626823966694541e-35	ENSG00000127903	90485	0.09020197392191502	12.685681652116466
GPR4	G protein-coupled receptor 4	protein_coding	359.31167310604167	0.6585121922330891	7.312313924137613e-37	3.7311884157387834e-35	ENSG00000177464	2828	0.051919356809048765	12.683365756147431
FAT3	FAT atypical cadherin 3	protein_coding	70.09923102642226	1.4682125738885257	8.153903656138634e-37	4.1556891678768165e-35	ENSG00000165323	120114	0.11583689832204477	12.674826373602167
CYP7B1	cytochrome P450 family 7 subfamily B member 1	protein_coding	434.6972060455027	1.0927311970726377	8.863016958969177e-37	4.511747627101292e-35	ENSG00000172817	9420	0.08625722713170215	12.668285700909411
PTPN5	protein tyrosine phosphatase non-receptor type 5	protein_coding	31.055184991000182	1.3543190760961803	8.875688869595364e-37	4.5128576445111654e-35	ENSG00000110786	84867	0.10690720839116703	12.66817361034074
UBE2E2	ubiquitin conjugating enzyme E2 E2	protein_coding	453.33428749348667	0.849513589136324	9.198875527817653e-37	4.6716603403669e-35	ENSG00000182247	7325	0.06707374264006054	12.665367335994496
RASIP1	Ras interacting protein 1	protein_coding	467.6536043525511	0.7371184292944802	9.955232794724842e-37	5.049815314446805e-35	ENSG00000105538	54922	0.058228044112950364	12.65916519305754
TMEM47	transmembrane protein 47	protein_coding	1033.7270032718807	0.9938867727824412	1.0398709978100843e-36	5.268557240377005e-35	ENSG00000147027	83604	0.07853247125290495	12.655742993006562
ITPKB	inositol-trisphosphate 3-kinase B	protein_coding	1658.9681803064323	0.6969649817337189	1.0679952109140304e-36	5.404683999702002e-35	ENSG00000143772	3707	0.055080165948445496	12.653647092967574
CAP2	cyclase associated actin cytoskeleton regulatory protein 2	protein_coding	353.3726308991771	1.0037300176612851	1.3793333190495885e-36	6.972035572140781e-35	ENSG00000112186	10486	0.07944963512847936	12.63353841761685
SRRM3	serine/arginine repetitive matrix 3	protein_coding	174.67901745098513	1.1700686913667628	1.3920680281830665e-36	7.028146271396081e-35	ENSG00000177679	222183	0.09262137151902257	12.6328154310094
ADGRL2	adhesion G protein-coupled receptor L2	protein_coding	1032.3608771847241	0.8501774040236532	1.8468729020698523e-36	9.313392483298323e-35	ENSG00000117114	23266	0.06741792004253004	12.610555227561541
PPP1R12B	protein phosphatase 1 regulatory subunit 12B	protein_coding	5391.569538100932	1.1945446623716665	2.0236206642484846e-36	1.0192745067054867e-34	ENSG00000077157	4660	0.094779928899044	12.603350479868478
	NA	lncRNA	12.351265782204777	1.0983299757049236	2.0718963680287267e-36	1.0423698511199494e-34	ENSG00000244953	NA	0.0871587298881175	12.601491291977407
APBA2	amyloid beta precursor protein binding family A member 2	protein_coding	258.60019730831556	0.8978010322579842	2.1370541153230113e-36	1.0738946585352724e-34	ENSG00000034053	321	0.07125942811981685	12.599049079490309
TPBGL	trophoblast glycoprotein like	protein_coding	43.815976844182316	1.1100174930086844	2.155556619088131e-36	1.0819284477255072e-34	ENSG00000261594	100507050	0.08810803110463922	12.598369060028148
PER1	period circadian regulator 1	protein_coding	2127.7771985564277	0.7919752244627283	2.176829558600352e-36	1.091332441295969e-34	ENSG00000179094	5187	0.06286717942778106	12.597594351636426
ADAMTSL3	ADAMTS like 3	protein_coding	226.97037690296835	1.303206756451616	2.2105116077516155e-36	1.106928484370614e-34	ENSG00000156218	57188	0.10345880698473314	12.596382989839842
CRMA	NA	lncRNA	23.448881002444143	1.8358990153258752	2.445760312617117e-36	1.2233067424095963e-34	ENSG00000174403	NA	0.14584051950116195	12.588401506011147
TCEAL2	transcription elongation factor A like 2	protein_coding	121.21499029514331	2.2311717741351735	2.5288402226307288e-36	1.2633921274850267e-34	ENSG00000184905	140597	0.1772774194594501	12.58576405804195
NR3C1	nuclear receptor subfamily 3 group C member 1	protein_coding	1332.1021021747554	0.8032083512896327	2.588417005380226e-36	1.2916561193321394e-34	ENSG00000113580	2908	0.06382812490463448	12.583925228724882
HSD17B6	hydroxysteroid 17-beta dehydrogenase 6	protein_coding	111.78698179612788	0.9415517853228723	2.6493158800817046e-36	1.320513587273633e-34	ENSG00000025423	8630	0.07483271005552027	12.582088562933395
MILR1	mast cell immunoglobulin like receptor 1	protein_coding	140.86251484018382	0.9367625214600013	2.6572827201762832e-36	1.3229515764859123e-34	ENSG00000271605	284021	0.07445347205396724	12.58185139815902
RFX8	regulatory factor X8	protein_coding	22.802631047888237	1.1459840603353313	2.7688960546443578e-36	1.3769255929540699e-34	ENSG00000196460	731220	0.09110584323970071	12.578601103775876
WTIP	WT1 interacting protein	protein_coding	355.2519642420041	0.8104706682479361	2.9016903991250452e-36	1.4412957565630925e-34	ENSG00000142279	126374	0.06445146283199688	12.57489950787554
POU2F2	POU class 2 homeobox 2	protein_coding	595.1572453047069	1.0139695221852378	3.07608312083694e-36	1.526155887460219e-34	ENSG00000028277	5452	0.08066399647963822	12.570286204963713
SAMD14	sterile alpha motif domain containing 14	protein_coding	123.39313203906659	0.7041758197287834	3.1712818519446184e-36	1.5715747564677162e-34	ENSG00000167100	201191	0.05602981753432431	12.56787636863889
ZNF532	zinc finger protein 532	protein_coding	1537.4720813025328	0.732352913917005	3.5368787295454765e-36	1.7507346208446337e-34	ENSG00000074657	55205	0.05831185435391685	12.559245834853343
ZFHX4	zinc finger homeobox 4	protein_coding	270.87586648495454	1.4252860614468699	3.7639505644102184e-36	1.860992339403512e-34	ENSG00000091656	79776	0.11352951979452533	12.554321237564158
CLIC4	chloride intracellular channel 4	protein_coding	6079.874539418375	0.7738478910348268	4.063380555229391e-36	2.006731510714033e-34	ENSG00000169504	25932	0.061669733984751576	12.548260565323144
ADGRD1	adhesion G protein-coupled receptor D1	protein_coding	294.079257132619	1.225012942273695	4.19456830737597e-36	2.069143987864419e-34	ENSG00000111452	283383	0.09764370733441942	12.545743865276998
CARMN	NA	lncRNA	761.9534036498058	1.3812640141305874	4.68212972958471e-36	2.3070081365187434e-34	ENSG00000249669	NA	0.11017473422326095	12.537030598427023
TACR1	tachykinin receptor 1	protein_coding	42.6982556771602	1.565509354716304	4.970765148231362e-36	2.44642406008206e-34	ENSG00000115353	6869	0.12491808010670129	12.53228798728809
PLEKHF1	pleckstrin homology and FYVE domain containing 1	protein_coding	449.50205255766457	0.8845118220151745	5.2195818892852404e-36	2.565946456772624e-34	ENSG00000166289	79156	0.07060046053783434	12.52841433720068
ITIH5	inter-alpha-trypsin inhibitor heavy chain 5	protein_coding	1294.0433611142546	1.0308201648454938	5.251207322405068e-36	2.5785466092837214e-34	ENSG00000123243	80760	0.08228172878302385	12.527935181864699
SDC2	syndecan 2	protein_coding	2002.3284151182631	0.7955668689889095	5.6800239388499396e-36	2.7859319239410507e-34	ENSG00000169439	6383	0.06353501692704622	12.521707043887552
LOX	lysyl oxidase	protein_coding	1425.8272968323865	0.9939541727242284	5.784968749576526e-36	2.834173471105174e-34	ENSG00000113083	4015	0.07938770001911448	12.520254050500395
FMO1	flavin containing dimethylaniline monoxygenase 1	protein_coding	112.7562381386244	1.1630217171170858	5.8286361344578255e-36	2.8523183540808118e-34	ENSG00000010932	2326	0.09289565216239228	12.519657164190958
MDFIC	MyoD family inhibitor domain containing	protein_coding	932.82010909356	0.8465761995184401	6.357751433972202e-36	3.1077122492308442e-34	ENSG00000135272	29969	0.06765704074541422	12.512758320364771
MXRA5	matrix remodeling associated 5	protein_coding	8258.8529027153	1.0537376598108685	7.328058416843347e-36	3.577939078325954e-34	ENSG00000101825	25878	0.08428907903280569	12.50147316713176
ADAMTS3	ADAM metallopeptidase with thrombospondin type 1 motif 3	protein_coding	49.171349589890546	0.9373295533523244	7.348091032089693e-36	3.5836523327135847e-34	ENSG00000156140	9508	0.07497882940148397	12.501256165700726
BAALC	BAALC binder of MAP3K1 and KLF4	protein_coding	36.9235211144678	1.1810093734214278	7.653363224539683e-36	3.728305992112961e-34	ENSG00000164929	79870	0.09449571681985042	12.498020155484305
TACR2	tachykinin receptor 2	protein_coding	393.4511959651731	1.7785708154823103	8.651793753274739e-36	4.209919777116662e-34	ENSG00000075073	6865	0.14241934838882617	12.4882667671428
KIF3C	kinesin family member 3C	protein_coding	563.4020834610575	0.7282958368578466	8.879696562400555e-36	4.3159338715441796e-34	ENSG00000084731	3797	0.058328071931582313	12.486197687318095
NOX4	NADPH oxidase 4	protein_coding	195.7211904897284	1.08369544334364	1.0767006790386253e-35	5.227345339598924e-34	ENSG00000086991	50507	0.08689827562586427	12.470850952318443
EPHB6	EPH receptor B6	protein_coding	657.4410118635966	1.645842007483569	1.084572536789015e-35	5.259626569332523e-34	ENSG00000106123	2051	0.13198125951684467	12.470270502862654
MMRN1	multimerin 1	protein_coding	294.88513878440943	1.4296997909212157	1.1663560154549776e-35	5.64986531585539e-34	ENSG00000138722	22915	0.11470195502813536	12.464476220745524
TMOD1	tropomodulin 1	protein_coding	221.2117048179829	1.346064971860277	1.1960346235407878e-35	5.7871124107544415e-34	ENSG00000136842	7111	0.10800946040895491	12.462472886760915
FCN1	ficolin 1	protein_coding	214.46161493778786	1.3536809940564125	1.2102946831321983e-35	5.849530988194552e-34	ENSG00000085265	2219	0.1086288144766493	12.461527823700939
GADD45B	growth arrest and DNA damage inducible beta	protein_coding	1507.6387666364171	0.726084658989527	1.240135878948411e-35	5.9870308454507185e-34	ENSG00000099860	4616	0.05827518598626069	12.459585442776847
SLC9A9	solute carrier family 9 member A9	protein_coding	200.50369058959987	0.9057672900245158	1.2457431744562844e-35	6.00735904139429e-34	ENSG00000181804	285195	0.07269852200271362	12.459225649604075
TCF7L1	transcription factor 7 like 1	protein_coding	404.27869170702974	0.7248133809650433	1.3255278540560318e-35	6.38494744033821e-34	ENSG00000152284	83439	0.05819796495285464	12.454273642595657
ADCYAP1	adenylate cyclase activating polypeptide 1	protein_coding	119.48008116413114	1.609998015129869	1.5052803825130282e-35	7.24268855187896e-34	ENSG00000141433	116	0.12937817897485762	12.444123328113497
PRLHR	prolactin releasing hormone receptor	protein_coding	7.188233366579971	2.4609075202546737	1.556580297172181e-35	7.481151003671661e-34	ENSG00000119973	2834	0.19779913866867802	12.441447100418364
S1PR2	sphingosine-1-phosphate receptor 2	protein_coding	391.4380384581624	0.6412151670907461	1.647050157711899e-35	7.907127514952827e-34	ENSG00000267534	9294	0.05155733357000081	12.436934237883941
EBF2	EBF transcription factor 2	protein_coding	84.9754937827222	1.3119233143701559	1.6949851896812138e-35	8.12818148652591e-34	ENSG00000221818	64641	0.10550551571032704	12.434641976180046
FAM167B	family with sequence similarity 167 member B	protein_coding	198.41665430873417	0.6540882345154818	1.7257136892447275e-35	8.266322309895541e-34	ENSG00000183615	84734	0.052608170846214095	12.433206173001789
CPAMD8	C3 and PZP like alpha-2-macroglobulin domain containing 8	protein_coding	131.68361171590385	0.922003046844499	1.7433146899032051e-35	8.341343869431186e-34	ENSG00000160111	27151	0.07416133698302275	12.432395158350054
SYNGR1	synaptogyrin 1	protein_coding	393.88890465462475	1.1572369223364203	1.7736222850514887e-35	8.476929176832198e-34	ENSG00000100321	9145	0.09309269488079369	12.431017533849202
PI15	peptidase inhibitor 15	protein_coding	326.46685456112635	1.5100700660145927	1.80224262902679e-35	8.604158344904258e-34	ENSG00000137558	51050	0.12148848808050186	12.429737910755591
SV2A	synaptic vesicle glycoprotein 2A	protein_coding	260.6088452118659	0.9679110268444873	1.877550110939468e-35	8.953749226392595e-34	ENSG00000159164	9900	0.07789109985505555	12.426465008783218
SERTM2	serine rich and transmembrane domain containing 2	protein_coding	13.735255858296657	1.8126806122013572	2.0183575019570025e-35	9.61457895312076e-34	ENSG00000260802	401613	0.14594051603075106	12.42068112065198
LINC01140	long intergenic non-protein coding RNA 1140	lncRNA	20.570451875207183	1.0231457263341686	2.19260615309883e-35	1.0433070096852452e-33	ENSG00000267272	339524	0.08241833408420192	12.414054927255401
TIMP1	TIMP metallopeptidase inhibitor 1	protein_coding	21638.961301826257	0.74003621018685	2.1979380312653928e-35	1.0446884465732692e-33	ENSG00000102265	7076	0.05961370428440468	12.413860522008328
SCEL	sciellin	protein_coding	422.11652591117144	2.0813585300313022	2.470442115711689e-35	1.1729146535026302e-33	ENSG00000136155	8796	0.1677905768543506	12.404501903810788
CNGA3	cyclic nucleotide gated channel subunit alpha 3	protein_coding	25.01636474645653	1.685530086510857	2.720936653878e-35	1.2904199577349743e-33	ENSG00000144191	1261	0.13596533529805235	12.396763357483525
TGFB2	transforming growth factor beta 2	protein_coding	365.1354288027161	1.129474417668946	2.8099341690664246e-35	1.3311598929778883e-33	ENSG00000092969	7042	0.09112939336770885	12.394183434443539
SOX18	SRY-box transcription factor 18	protein_coding	613.8790565045725	0.8333629522265754	3.3049202228243355e-35	1.5639289701296895e-33	ENSG00000203883	54345	0.0673089049273657	12.381169373144207
CCDC3	coiled-coil domain containing 3	protein_coding	852.0606451555767	0.7152704901461954	3.3330444674823344e-35	1.5755044809753032e-33	ENSG00000151468	83643	0.05777400807267908	12.380489323960228
COL4A1	collagen type IV alpha 1 chain	protein_coding	22315.14146294768	0.7342864281757475	3.3701266899905365e-35	1.5912842982430617e-33	ENSG00000187498	1282	0.059314222522879635	12.37960133242085
SHC4	SHC adaptor protein 4	protein_coding	50.606151770734705	1.0554955575510003	3.590741335077786e-35	1.693593624214594e-33	ENSG00000185634	399694	0.08529594020486081	12.374511084770834
CDC42EP3	CDC42 effector protein 3	protein_coding	1402.1075007999027	0.7511805729599655	3.809444285843761e-35	1.7947781594257323e-33	ENSG00000163171	10602	0.06072716038271216	12.369762857770837
GLRB	glycine receptor beta	protein_coding	109.78734634149718	1.0940115569860303	4.0794690086748907e-35	1.919894523065103e-33	ENSG00000109738	2743	0.08848176016142682	12.36426078086723
ABCA8	ATP binding cassette subfamily A member 8	protein_coding	306.83498831243753	1.5061693814003454	5.438499812255384e-35	2.5566892833242113e-33	ENSG00000141338	10351	0.12204465799235503	12.341133206294804
ABCA9	ATP binding cassette subfamily A member 9	protein_coding	113.66624024865392	1.287352540573524	6.074889828179439e-35	2.8527443882002026e-33	ENSG00000154258	10350	0.10438935076518081	12.332220970215305
ADGRF5	adhesion G protein-coupled receptor F5	protein_coding	1102.5792576668753	0.7128210105958068	6.164991218829292e-35	2.8918985526493128e-33	ENSG00000069122	221395	0.057807071702877216	12.33103476093095
RAB23	RAB23, member RAS oncogene family	protein_coding	587.0975663393848	0.8623921391879216	6.171716765628075e-35	2.891899745898602e-33	ENSG00000112210	51715	0.06993721938219204	12.330946909329235
TSPAN2	tetraspanin 2	protein_coding	555.6134614159722	1.1673687731192994	7.208655991047653e-35	3.374105957071978e-33	ENSG00000134198	10100	0.09476605760428126	12.318427110199433
ANKRD33B	ankyrin repeat domain 33B	protein_coding	132.44787722994022	1.0521784465429256	7.593558954309734e-35	3.550401504561231e-33	ENSG00000164236	651746	0.08544410546836423	12.314230932319793
CD300LG	CD300 molecule like family member g	protein_coding	14.407123516460603	2.1610058368610328	8.003726129499853e-35	3.738113783500936e-33	ENSG00000161649	146894	0.17554901123103409	12.309985807991858
WIPF1	WAS/WASL interacting protein family member 1	protein_coding	2183.6928705046116	0.7610896589938857	8.452878670125541e-35	3.943607114918115e-33	ENSG00000115935	7456	0.061849158067661295	12.305578325921177
CALHM5	calcium homeostasis modulator family member 5	protein_coding	283.3038327559898	0.9109355422261705	9.154996232943356e-35	4.266545644204317e-33	ENSG00000178033	254228	0.07406501250235019	12.2991343881467
SKI	SKI proto-oncogene	protein_coding	4404.936809347164	0.41305384321870664	9.362757847982245e-35	4.358647498170523e-33	ENSG00000157933	6497	0.03358892757958687	12.297321557528186
LOXL2	lysyl oxidase like 2	protein_coding	2960.981396128511	0.8014824823643211	9.405385063819728e-35	4.3737582542724936e-33	ENSG00000134013	4017	0.0651773151339267	12.296954557232535
RASGRP2	RAS guanyl releasing protein 2	protein_coding	282.80772489796107	1.072389492574083	9.432320238283711e-35	4.3815470307750954e-33	ENSG00000068831	10235	0.0872093685592747	12.29672350907114
MARVELD1	MARVEL domain containing 1	protein_coding	2739.013355047067	0.6178480271009723	1.0415714644340008e-34	4.8331387856125715e-33	ENSG00000155254	83742	0.05027770347819742	12.2887082018155
DIO2	iodothyronine deiodinase 2	protein_coding	1056.5701303198193	0.975622658786531	1.1409475111539199e-34	5.2885621974445974e-33	ENSG00000211448	1734	0.07943944012298369	12.281338555207924
HSD11B1	hydroxysteroid 11-beta dehydrogenase 1	protein_coding	183.51169931859465	1.1638554335613926	1.1821558582046733e-34	5.473674299319055e-33	ENSG00000117594	3290	0.0947883263661477	12.278468015836252
ITGAM	integrin subunit alpha M	protein_coding	584.1128887608077	1.0555502621706279	1.2466001572650375e-34	5.7658608349199556e-33	ENSG00000169896	3684	0.085997673063258	12.274172365038158
NA	myosin heavy chain 16	NA	44.817496493365425	1.3897684846927172	1.3532268325185672e-34	6.25231495174932e-33	ENSG00000002079	84176	0.11328839315604156	12.267527554905586
CSF1	colony stimulating factor 1	protein_coding	1756.8043737255307	0.6650953575556826	1.3815921536195996e-34	6.376522155359128e-33	ENSG00000184371	1435	0.054223351506844604	12.265847445297211
LRRC17	leucine rich repeat containing 17	protein_coding	144.19755962934084	0.9865699870154266	1.3971202530149253e-34	6.44127842266206e-33	ENSG00000128606	10234	0.08043820952901218	12.26494215612288
MYADM	myeloid associated differentiation marker	protein_coding	6406.380408100203	0.6777756236648824	1.4424480204733683e-34	6.64313721634496e-33	ENSG00000179820	91663	0.055272872888432786	12.262355623036987
HTR7	5-hydroxytryptamine receptor 7	protein_coding	17.484392992588464	1.1813185906808834	1.4814792694945963e-34	6.815596874578616e-33	ENSG00000148680	3363	0.09635400187512538	12.26019228772532
PLP1	proteolipid protein 1	protein_coding	84.77044243475794	1.9129766079451402	1.513471295976711e-34	6.955338439790407e-33	ENSG00000123560	5354	0.15605357150031618	12.25846092180764
MBNL1-AS1	MBNL1 antisense RNA 1	lncRNA	192.645385378419	1.1594201140968954	1.8006750180771668e-34	8.266385902090643e-33	ENSG00000229619	401093	0.09469005034368368	12.244371081108362
FOXS1	forkhead box S1	protein_coding	187.73666763263282	0.9069249395612485	1.857357919834604e-34	8.517510759241523e-33	ENSG00000179772	2307	0.07408394027439572	12.241856145908757
PCDHGA9	protocadherin gamma subfamily A, 9	protein_coding	58.99609970635797	0.930238216672694	1.882436688972681e-34	8.623324193414257e-33	ENSG00000261934	56107	0.07599508798345499	12.240767677974366
SELE	selectin E	protein_coding	273.2786032109488	1.3578334305046842	1.942944646434886e-34	8.891038719829428e-33	ENSG00000007908	6401	0.11095042261683635	12.238199715506424
SH3RF3-AS1	NA	lncRNA	48.85931602671754	0.7996541159623347	2.2317512185651893e-34	1.0201783067649481e-32	ENSG00000259863	NA	0.06540097415453436	12.226945031015159
GIMAP8	GTPase, IMAP family member 8	protein_coding	387.12963472147857	0.7900666680569322	2.2852414826706323e-34	1.0435208320284209e-32	ENSG00000171115	155038	0.06462702213916709	12.225020462115857
STEAP4	STEAP4 metalloreductase	protein_coding	492.0645009591587	1.1895732817150646	2.409839824414918e-34	1.0992498414338038e-32	ENSG00000127954	79689	0.09734080191583859	12.220705585963596
TCEAL3	transcription elongation factor A like 3	protein_coding	488.2115232391195	0.7645295140638637	2.484506357165061e-34	1.132108484676431e-32	ENSG00000196507	85012	0.06257287975541735	12.218224845208171
LDB2	LIM domain binding 2	protein_coding	390.8006693304979	0.7113655646088884	2.50967563469543e-34	1.1423671685335864e-32	ENSG00000169744	9079	0.05822558459807838	12.217405278441216
NECAB1	N-terminal EF-hand calcium binding protein 1	protein_coding	68.48121403716486	1.3085916160131663	2.5544144728899275e-34	1.161502521684569e-32	ENSG00000123119	64168	0.10712139791598643	12.21596843834575
IGFBP3	insulin like growth factor binding protein 3	protein_coding	10206.389215035631	0.844778172326994	2.5614042921226087e-34	1.1634509569762831e-32	ENSG00000146674	3486	0.06915485616782653	12.21574621277308
ALDH1A3	aldehyde dehydrogenase 1 family member A3	protein_coding	505.10112641212487	0.8893595642029417	2.7321996053591674e-34	1.239721160596251e-32	ENSG00000184254	220	0.07283566507972117	12.210495548156343
LRRTM1	leucine rich repeat transmembrane neuronal 1	protein_coding	49.81931701498731	2.1689859469062984	2.891923661370689e-34	1.3108123950880947e-32	ENSG00000162951	347730	0.17770019943652574	12.205872327571907
MMP13	matrix metallopeptidase 13	protein_coding	133.54802349111878	1.8260020792991527	3.1674173149724194e-34	1.434173218984617e-32	ENSG00000137745	4322	0.1496911456688228	12.198464185309971
KLF17	KLF transcription factor 17	protein_coding	7.4127592991935405	1.5186037058700066	4.063447125544181e-34	1.8379513996349417e-32	ENSG00000171872	128209	0.12469894282604783	12.178160226975011
RTL3	retrotransposon Gag like 3	protein_coding	6.325621075195618	1.6743266258194687	4.204895303646077e-34	1.8999324735959668e-32	ENSG00000179300	203430	0.13751752935325606	12.175368723491577
TTC28	tetratricopeptide repeat domain 28	protein_coding	695.1470311122266	0.7783146936386518	4.335705491245765e-34	1.9569818647002792e-32	ENSG00000100154	23331	0.06393847625753339	12.172868970222742
JPH4	junctophilin 4	protein_coding	36.15500268104158	1.1674667663332834	4.390974957129964e-34	1.979851024957499e-32	ENSG00000092051	84502	0.09591542646763226	12.171835223265761
	uncharacterized LOC728392	protein_coding	149.36803094598437	1.0267978460776188	4.612854801888854e-34	2.07771674663088e-32	ENSG00000286190	728392	0.08438640385165856	12.167811391543706
	uncharacterized LOC124900388	protein_coding	149.36803094598437	1.0267978460776188	4.612854801888854e-34	2.07771674663088e-32	ENSG00000286190	124900388	0.08438640385165856	12.167811391543706
GPRASP1	G protein-coupled receptor associated sorting protein 1	protein_coding	337.1155365151006	1.042291401276115	4.716471108839189e-34	2.122165321618386e-32	ENSG00000198932	9737	0.08567249687886952	12.165997715110231
LINC01711	long intergenic non-protein coding RNA 1711	lncRNA	20.602205998098103	1.450568090897169	5.269903276142177e-34	2.3687031287696524e-32	ENSG00000268941	79160	0.11932021424683724	12.15693501770274
FAM20A	FAM20A golgi associated secretory pathway pseudokinase	protein_coding	332.8528553888623	0.9683906557179411	5.337627988680262e-34	2.3966395400112887e-32	ENSG00000108950	54757	0.07966430520604072	12.155891565404763
MYH10	myosin heavy chain 10	protein_coding	1810.004070612532	0.8741533086069254	5.3770015141533465e-34	2.4118010441220666e-32	ENSG00000133026	4628	0.0719154573717473	12.155290956271456
VIP	vasoactive intestinal peptide	protein_coding	141.75662315806133	1.911971230183102	5.777739325751689e-34	2.588848511429259e-32	ENSG00000146469	7432	0.1573714619928686	12.149415186024923
GSN	gelsolin	protein_coding	19195.835611992137	0.7209129375488246	6.1638729660327624e-34	2.7589905893225733e-32	ENSG00000148180	2934	0.0593631042682211	12.144124645023854
S100A8	S100 calcium binding protein A8	protein_coding	568.4541303786507	1.4668488640206159	6.1718379638867706e-34	2.759684095806543e-32	ENSG00000143546	6279	0.12078776081521417	12.144019014183552
SETBP1	SET binding protein 1	protein_coding	494.24069481187024	0.9917352870425062	6.588868111822205e-34	2.943096176843532e-32	ENSG00000152217	26040	0.08170049325341894	12.138669517775584
	NA	lncRNA	53.20337512036633	0.7032831677544578	6.645469813908923e-34	2.9652996270258536e-32	ENSG00000245025	NA	0.05794075912867457	12.137969511110645
CYB5R3	cytochrome b5 reductase 3	protein_coding	9831.505800009738	0.44710291832576665	7.054638732336763e-34	3.144614353072185e-32	ENSG00000100243	1727	0.036849914889937795	12.133078723822296
ARMC9	armadillo repeat containing 9	protein_coding	738.979440647964	0.5341430166638316	7.857667707121217e-34	3.4989397145115853e-32	ENSG00000135931	80210	0.04405575903269626	12.124249550834294
CRISPLD1	cysteine rich secretory protein LCCL domain containing 1	protein_coding	246.24218089392548	1.0958935955886875	8.071977898779079e-34	3.5906528367733413e-32	ENSG00000121005	83690	0.0904050116163972	12.122044740602853
INMT	indolethylamine N-methyltransferase	protein_coding	393.9459519480244	1.0051643929387752	8.085460174952266e-34	3.5929346015038396e-32	ENSG00000241644	11185	0.08292130199817148	12.121907986453715
SSPN	sarcospan	protein_coding	724.2337059788521	0.9049177038539801	8.204682620858935e-34	3.6421509074948103e-32	ENSG00000123096	8082	0.07465881286911254	12.120708447915304
	NA	lncRNA	7.9299205867185565	1.024495591100653	8.537721864878033e-34	3.786083567193078e-32	ENSG00000284652	NA	0.08454714728685653	12.11744717565318
CSGALNACT2	chondroitin sulfate N-acetylgalactosaminyltransferase 2	protein_coding	1057.7757943967365	0.5858321368094067	8.804316073535594e-34	3.900284818775835e-32	ENSG00000169826	55454	0.04835622758888964	12.114926370807467
RNF180	ring finger protein 180	protein_coding	121.85085962936883	1.0239734195219936	8.921155969569255e-34	3.94797864229446e-32	ENSG00000164197	285671	0.0845291801663892	12.113845390507521
WNT5A-AS1	WNT5A antisense RNA 1	lncRNA	30.787235873781576	1.0612615685780231	9.22928786763706e-34	4.0801420105489014e-32	ENSG00000244586	100874008	0.08762746676546404	12.111060695369664
GGN	gametogenetin	protein_coding	26.569887755476348	0.7578185311181315	9.494375089823058e-34	4.189295550339377e-32	ENSG00000179168	199720	0.06258443571999484	12.108737937794
TBX1	T-box transcription factor 1	protein_coding	59.508360149382916	1.3048241917687662	9.495671653099831e-34	4.189295550339377e-32	ENSG00000184058	6899	0.1077589923542238	12.108726736044144
VIPR2	vasoactive intestinal peptide receptor 2	protein_coding	58.69957431678979	1.362920689171281	9.629255400971194e-34	4.243877265089917e-32	ENSG00000106018	7434	0.11256754948196387	12.107580696599022
PAEP	progestagen associated endometrial protein	protein_coding	70.31860834010982	2.000290510990346	9.649858227708709e-34	4.244260241972291e-32	ENSG00000122133	5047	0.1652121535105255	12.107405348135659
ZEB2	zinc finger E-box binding homeobox 2	protein_coding	1374.7480592806728	0.8939707147037618	9.645517762610366e-34	4.244260241972291e-32	ENSG00000169554	9839	0.07383646319528578	12.107442258431995
ZNF667-AS1	ZNF667 antisense RNA 1 (head to head)	lncRNA	125.8857610306124	0.9418509307262757	9.800175288796663e-34	4.3059707870029467e-32	ENSG00000166770	100128252	0.07779945976063078	12.106137158588405
LINC02829	long intergenic non-protein coding RNA 2829	lncRNA	4.139449947774781	1.7317189515571276	1.0392397823625397e-33	4.561520330441291e-32	ENSG00000229274	105375009	0.1431016343141115	12.101321972018596
MEX3B	mex-3 RNA binding family member B	protein_coding	133.11263425435044	0.7480818042683867	1.0727551936032574e-33	4.703829220473407e-32	ENSG00000183496	84206	0.061831502110392525	12.098716329627232
GJB6	gap junction protein beta 6	protein_coding	111.10520996487057	2.1981521291457136	1.174815234481774e-33	5.146097485868993e-32	ENSG00000121742	10804	0.18179688834974625	12.091252766201604
EGR2	early growth response 2	protein_coding	495.92392141157256	1.0660725453038267	1.183328680665723e-33	5.178116296931442e-32	ENSG00000122877	1959	0.08817323302288897	12.09065958857473
SPOCK1	SPARC (osteonectin), cwcv and kazal like domains proteoglycan 1	protein_coding	1219.0866837378676	1.3262429744278756	1.4363800849520621e-33	6.279053796159853e-32	ENSG00000152377	6695	0.10983625873333733	12.074728233849944
TMEM130	transmembrane protein 130	protein_coding	136.48191039052983	1.3035443579079453	1.4948899932069847e-33	6.52819218860898e-32	ENSG00000166448	222865	0.10798579045611827	12.071443403821368
LOXL3	lysyl oxidase like 3	protein_coding	237.80616334509716	0.5809009432613715	1.625112796104831e-33	7.089678187063824e-32	ENSG00000115318	84695	0.04814933313618295	12.06456882005786
LINC02798	long intergenic non-protein coding RNA 2798	lncRNA	9.796353478327847	1.2549551916340278	1.6305628900311923e-33	7.106247488823884e-32	ENSG00000227082	107985194	0.10402227246646045	12.064293173739872
S1PR1-DT	NA	lncRNA	7.65435630406945	1.0041065862703604	1.761179906375488e-33	7.667728104528504e-32	ENSG00000225938	NA	0.0832734270243405	12.057947200574128
LDLRAD2	low density lipoprotein receptor class A domain containing 2	protein_coding	29.138136103487188	0.915945135749859	1.810412584465513e-33	7.874104885822452e-32	ENSG00000187942	401944	0.075976257572317	12.055675878454906
PCDHGC3	protocadherin gamma subfamily C, 3	protein_coding	549.5446094486898	0.9437387332932851	1.8799529031484606e-33	8.16830041706374e-32	ENSG00000240184	5098	0.0783018665232396	12.052570075238092
NAP1L2	nucleosome assembly protein 1 like 2	protein_coding	52.29085580341795	1.3770459639833543	2.090427035670974e-33	9.07363460538718e-32	ENSG00000186462	4674	0.11433629849357281	12.043821447138786
TRPC4	transient receptor potential cation channel subfamily C member 4	protein_coding	89.32497583648471	1.0294136376637364	2.306920839008225e-33	1.0003245956647055e-31	ENSG00000133107	7223	0.08553007633303775	12.035691791685029
TNNT3	troponin T3, fast skeletal type	protein_coding	16.54579668750373	1.7868189281121498	2.4717019818967935e-33	1.0706974899425034e-31	ENSG00000130595	7140	0.1485302906078524	12.029996849798701
AOC4P	NA	transcribed_unprocessed_pseudogene	10.797179504663768	1.254685950100126	2.7446296479108398e-33	1.187728815944515e-31	ENSG00000260105	NA	0.10437150095598983	12.021346235397989
FN1	fibronectin 1	protein_coding	74607.97023155805	1.1973564286952183	2.7764834030043635e-33	1.200305865127967e-31	ENSG00000115414	2335	0.09961042419019606	12.020392829659945
CYRIA	CYFIP related Rac1 interactor A	protein_coding	362.7560861793358	0.8632731645155463	3.250156091186225e-33	1.403669319903368e-31	ENSG00000197872	81553	0.07189527156065464	12.007370523487674
SCARA3	scavenger receptor class A member 3	protein_coding	775.2020549301193	1.0188692141368634	3.54583706060113e-33	1.5298313055341786e-31	ENSG00000168077	51435	0.08490459196668819	12.00016619285575
TTC7B	tetratricopeptide repeat domain 7B	protein_coding	506.0909470024834	0.6946224003616428	3.649436931728305e-33	1.5729511985800904e-31	ENSG00000165914	145567	0.057895899019313087	11.997782435849707
CTSF	cathepsin F	protein_coding	1058.601932616277	0.8781674593413503	3.971310768034336e-33	1.7099692961661359e-31	ENSG00000174080	8722	0.07323687079351862	11.99078346502848
	uncharacterized LOC107985177	lncRNA	15.89252189631701	1.7856965026792406	4.043645535581134e-33	1.7393741271302248e-31	ENSG00000287281	107985177	0.14894099316699508	11.98928827255159
LINC02975	NA	lncRNA	22.109762895433608	1.1491241493924815	4.479843534960911e-33	1.9250796169464894e-31	ENSG00000224307	NA	0.0959138148102602	11.980799133740181
PRDM6-AS1	NA	lncRNA	11.125864994425669	1.123349267801226	4.889154204027474e-33	2.098871936988441e-31	ENSG00000223652	NA	0.0938192386914198	11.97354917253194
LATS2	large tumor suppressor kinase 2	protein_coding	1215.784523471113	0.5743207275632313	5.065784677835557e-33	2.1725296901006628e-31	ENSG00000150457	26524	0.04797758547867012	11.970605061368977
PLPP4	phospholipid phosphatase 4	protein_coding	190.98426165611534	1.3774477131145206	5.574127227389427e-33	2.388158194085221e-31	ENSG00000203805	196051	0.11514552114227349	11.96266862531761
WNT7A	Wnt family member 7A	protein_coding	124.90144720829477	2.1929270510876315	5.941953270215859e-33	2.543215123565524e-31	ENSG00000154764	7476	0.183395552255263	11.957362237636818
PDE7B	phosphodiesterase 7B	protein_coding	133.39180595456253	1.0151548851393826	6.036292095760791e-33	2.5810248956177976e-31	ENSG00000171408	27115	0.08490718579231447	11.95605384475328
MAL	mal, T cell differentiation protein	protein_coding	124.68114059667249	1.5814969529499527	6.1534479309112366e-33	2.6285060848872576e-31	ENSG00000172005	4118	0.13229349981896746	11.95445698476568
GPR162	G protein-coupled receptor 162	protein_coding	103.44034195122583	0.8169301077847414	6.291916394279252e-33	2.6849879335309726e-31	ENSG00000250510	27239	0.06834743514519026	11.952608112496675
CCL19	C-C motif chemokine ligand 19	protein_coding	527.1903284360322	1.657546754147505	6.640879402972176e-33	2.8310944253602393e-31	ENSG00000172724	6363	0.13872864100733173	11.948122191003836
SOCS3	suppressor of cytokine signaling 3	protein_coding	3717.2556449418435	0.7774730281453036	7.258593010078635e-33	3.091370082460718e-31	ENSG00000184557	9021	0.06511102932153422	11.940727035752289
C16orf86	chromosome 16 open reading frame 86	protein_coding	51.75323725006485	0.675551965861911	7.384675827113924e-33	3.1419567824263647e-31	ENSG00000159761	388284	0.05658223417054769	11.939294652552812
TRPS1	transcriptional repressor GATA binding 1	protein_coding	523.35405266201235	0.9994926543970973	7.901226728335296e-33	3.358411736357142e-31	ENSG00000104447	7227	0.08375400924703663	11.933669365594712
MYOC	myocilin	protein_coding	48.04458321934585	2.651114184900825	8.810961169981613e-33	3.741396789010455e-31	ENSG00000034971	4653	0.2223231726650202	11.924596762098767
GPR88	G protein-coupled receptor 88	protein_coding	13.704568594329869	1.4004318309350394	8.880019800786805e-33	3.7670024825527064e-31	ENSG00000181656	54112	0.11744700688056177	11.923946536664102
PLAC9	placenta associated 9	protein_coding	149.6369952733211	0.8452155677635428	9.206735599641394e-33	3.9017510523997494e-31	ENSG00000189129	219348	0.07090177364953713	11.920936871641441
C5AR1	complement C5a receptor 1	protein_coding	790.8608811471446	0.909147623361954	9.798546978417032e-33	4.148469471226463e-31	ENSG00000197405	728	0.0762980043136402	11.915745785757345
	NA	lncRNA	15.009921476733942	1.0755917118849796	1.0049756713667264e-32	4.250641937447368e-31	ENSG00000287369	NA	0.09028240652352587	11.91363581568576
F13A1	coagulation factor XIII A chain	protein_coding	1114.9354136056718	1.3110442209648372	1.0542292450077565e-32	4.454584575049965e-31	ENSG00000124491	2162	0.11008254468034993	11.90964675436743
DCLK2	doublecortin like kinase 2	protein_coding	200.39731492306362	0.9120732418324587	1.1394528671520903e-32	4.8099671325365226e-31	ENSG00000170390	166614	0.07662444516856164	11.903162754732412
NCAM2	neural cell adhesion molecule 2	protein_coding	78.00077115631879	1.255433985304439	1.2597545326570255e-32	5.312582472768819e-31	ENSG00000154654	4685	0.10554489849572819	11.894786040798088
WHAMMP2	NA	transcribed_unprocessed_pseudogene	33.35941768871612	1.0466796167788093	1.3787928645069804e-32	5.808890799879311e-31	ENSG00000248334	NA	0.08805064441518386	11.887245388499565
CD36	CD36 molecule (CD36 blood group)	protein_coding	636.2804963745717	1.184360797441093	1.3844529493305599e-32	5.827029707970062e-31	ENSG00000135218	948	0.09963577419800503	11.88690314271485
NRG2	neuregulin 2	protein_coding	27.005758908986007	1.2473046617902726	1.5010989028639693e-32	6.311805406323914e-31	ENSG00000158458	9542	0.10499070888211381	11.880143253349944
ADAMTSL1	ADAMTS like 1	protein_coding	251.31716376678204	0.9541011779538345	1.8728889285573345e-32	7.867413795106811e-31	ENSG00000178031	92949	0.08043591212554052	11.861631859967213
CYP4F22	cytochrome P450 family 4 subfamily F member 22	protein_coding	20.48396572984188	1.407540625724447	1.8917879280756724e-32	7.93904953426098e-31	ENSG00000171954	126410	0.11867173050522367	11.860791274653993
QKI	QKI, KH domain containing RNA binding	protein_coding	1977.5757677814574	0.7512680554967869	2.2511720188095013e-32	9.43802771823496e-31	ENSG00000112531	9444	0.06341837580241365	11.846220373688508
ADRB3	adrenoceptor beta 3	protein_coding	7.864084965345679	1.8640154499254002	2.264935774784622e-32	9.486486110259059e-31	ENSG00000188778	155	0.15735785724331158	11.845709407717735
TPST1	tyrosylprotein sulfotransferase 1	protein_coding	492.22897757657046	0.7520626662780209	2.426044685539137e-32	1.0151392232341049e-30	ENSG00000169902	8460	0.06351908734599464	11.839947607897175
VAT1	vesicle amine transport 1	protein_coding	5525.764728153611	0.5611174536846445	2.465378190649081e-32	1.03059516881215e-30	ENSG00000108828	10493	0.04739728662464807	11.838598654988107
PIANP	PILR alpha associated neural protein	protein_coding	51.53515201134006	1.0666551837537908	2.493932791594896e-32	1.0415196022374217e-30	ENSG00000139200	196500	0.09010713642610818	11.837632689931224
MRTFA	myocardin related transcription factor A	protein_coding	2156.3757422280055	0.4014221578413696	2.503820732648299e-32	1.044634809067571e-30	ENSG00000196588	57591	0.03391162953895251	11.837300751952275
SLITRK3	SLIT and NTRK like family member 3	protein_coding	20.19017269634973	2.0185915175585696	2.512253625122549e-32	1.0471374969442485e-30	ENSG00000121871	22865	0.17053208843982212	11.837018686784548
CCNA1	cyclin A1	protein_coding	9.206314200817015	1.4988989467195664	2.5647097084914176e-32	1.0679669710625201e-30	ENSG00000133101	8900	0.12664662925813175	11.835284961785312
	uncharacterized LOC105372401	lncRNA	46.03046380488891	0.5951627565603914	2.7784849804761457e-32	1.1558658746149073e-30	ENSG00000286177	105372401	0.05031571586602573	11.828565813216589
CHST7	carbohydrate sulfotransferase 7	protein_coding	160.1586971648499	0.7025688031977394	2.903405150442025e-32	1.2066664014131758e-30	ENSG00000147119	56548	0.059414488967726185	11.82487328266634
SPATA20P1	NA	processed_pseudogene	6.333724653650509	1.6233487652046639	3.115978794557309e-32	1.2937628170645044e-30	ENSG00000231123	NA	0.13735148942204548	11.818938200346226
GIMAP1	GTPase, IMAP family member 1	protein_coding	186.51681766154041	0.784466483541834	3.300453243108015e-32	1.3690356437057982e-30	ENSG00000213203	170575	0.06640083966938945	11.814104873488072
ADPRH	ADP-ribosylarginine hydrolase	protein_coding	382.54711645567045	0.5727393835451773	3.6037715869347487e-32	1.4934126667822566e-30	ENSG00000144843	141	0.048509639843201176	11.806712756401737
ZNF454	zinc finger protein 454	protein_coding	21.346215554543164	0.9588391018184672	4.2269014264070277e-32	1.7499534634927653e-30	ENSG00000178187	285676	0.08130377112088533	11.793291855956243
NGB	neuroglobin	protein_coding	3.371135964738581	2.4478752774708945	4.24563932189462e-32	1.7560209176086257e-30	ENSG00000165553	58157	0.20757161042501326	11.79291942890816
ZNF385A	zinc finger protein 385A	protein_coding	1116.3240569985658	0.7790391854813014	4.265916191713853e-32	1.762712631955537e-30	ENSG00000161642	25946	0.06606215645333448	11.792518248047282
STOM	stomatin	protein_coding	5066.841839561496	0.669946760849038	4.316880936349844e-32	1.7820598222369343e-30	ENSG00000148175	2040	0.056815988343199154	11.791518204386396
CHRM2	cholinergic receptor muscarinic 2	protein_coding	140.59298473921444	2.442609839716633	4.496500017188071e-32	1.854429033934275e-30	ENSG00000181072	1129	0.20721006666134015	11.78808481206072
NFATC1	nuclear factor of activated T cells 1	protein_coding	635.3720368121209	0.894684530548191	4.581881342761598e-32	1.887831666272894e-30	ENSG00000131196	4772	0.07590756477948508	11.786500240750577
ADGRL4	adhesion G protein-coupled receptor L4	protein_coding	718.5469260059709	0.7088195795971711	4.8238861729271943e-32	1.9856408012293134e-30	ENSG00000162618	64123	0.06016039313850726	11.782163357298147
EMCN	endomucin	protein_coding	392.62590673728397	0.8054806694326997	4.989651695719467e-32	2.0519107809882682e-30	ENSG00000164035	51705	0.06838093927721496	11.779315668176144
CRABP2	cellular retinoic acid binding protein 2	protein_coding	1039.1356919948014	1.4488936064815017	5.019177817348428e-32	2.0620815072898052e-30	ENSG00000143320	1382	0.12300840102531774	11.778818311631323
IQSEC3	IQ motif and Sec7 domain ArfGEF 3	protein_coding	111.49784658901181	1.1607105991814572	5.032986847935898e-32	2.065781767785903e-30	ENSG00000120645	440073	0.09854413171599762	11.778586699881876
PEAR1	platelet endothelial aggregation receptor 1	protein_coding	367.42319583957834	0.712602028565198	5.080855656538338e-32	2.083441430562408e-30	ENSG00000187800	375033	0.06050388982871639	11.777788677431158
CPZ	carboxypeptidase Z	protein_coding	15.617239350744024	1.173113911229962	5.094348716047773e-32	2.0869848573409043e-30	ENSG00000109625	8532	0.09960581011373051	11.777565082704447
HEY1	hes related family bHLH transcription factor with YRPW motif 1	protein_coding	251.88785162739921	0.6184779766796694	5.988399540919426e-32	2.450913475286861e-30	ENSG00000164683	23462	0.0525741160267806	11.763925357577566
NID1	nidogen 1	protein_coding	5000.140746532887	0.6951531729170468	6.324592938961153e-32	2.5860490995191444e-30	ENSG00000116962	4811	0.05911511183630714	11.759314180813234
	uncharacterized LOC107984948	lncRNA	55.69037521034326	0.9026500211265498	6.357658884298341e-32	2.5971006354044934e-30	ENSG00000230615	107984948	0.07676330495821071	11.758873873629396
SENCR	smooth muscle and endothelial cell enriched migration/differentiation-associated lncRNA	lncRNA	17.02595382231088	0.838216304862283	7.056702476075948e-32	2.879924639548453e-30	ENSG00000254703	100507392	0.07133718123391819	11.750062034463204
NTRK1	neurotrophic receptor tyrosine kinase 1	protein_coding	23.929035221599232	0.9771403641048191	7.311495588916472e-32	2.981080405281915e-30	ENSG00000198400	4914	0.08318166431582517	11.747064357774814
DOK6	docking protein 6	protein_coding	87.47354814882608	0.9071987918771025	8.102375065844317e-32	3.300413479709217e-30	ENSG00000206052	220164	0.07728483881196861	11.738379814497463
ANKRD53	ankyrin repeat domain 53	protein_coding	26.787322766820946	0.8587344568018027	8.641957969703689e-32	3.5168762731012694e-30	ENSG00000144031	79998	0.0731901417102459	11.732925182758436
VEGFD	vascular endothelial growth factor D	protein_coding	21.017774023029336	1.358184285551274	8.926917589194265e-32	3.6294079404460425e-30	ENSG00000165197	2277	0.1157854648853898	11.730179490972137
BMP8A	bone morphogenetic protein 8a	protein_coding	598.8937511894937	0.6832106465929723	9.01244350596896e-32	3.660720088850376e-30	ENSG00000183682	353500	0.05824784348707494	11.7293723800191
GDF6	growth differentiation factor 6	protein_coding	38.179758853948925	1.458624603056987	9.088592758699832e-32	3.6881680897686155e-30	ENSG00000156466	392255	0.12436412912728377	11.728660131283666
NAV3	neuron navigator 3	protein_coding	125.48489005215602	1.1608207840535059	9.360954542872092e-32	3.79511272065639e-30	ENSG00000067798	89795	0.09899410875056955	11.726160260489515
PAPLN	papilin, proteoglycan like sulfated glycoprotein	protein_coding	533.5386594667418	0.8820408930951718	9.628960472087655e-32	3.900091663906313e-30	ENSG00000100767	89932	0.0752352614649471	11.72376989087921
PIK3CD	phosphatidylinositol-4,5-bisphosphate 3-kinase catalytic subunit delta	protein_coding	687.5929868162935	0.7881261797292402	9.674369068567347e-32	3.914797605686025e-30	ENSG00000171608	5293	0.06722692218845705	11.723371442171459
	NA	lncRNA	4.852040195693472	1.8038692622392685	1.0037039304818882e-31	4.057737271586318e-30	ENSG00000272372	NA	0.1539104216041234	11.720254180571624
UCN2	urocortin 2	protein_coding	24.69170618972982	1.2976670350578021	1.0314142267715365e-31	4.165848165688041e-30	ENSG00000145040	90226	0.11074184328305292	11.717946862605519
ABCG4	ATP binding cassette subfamily G member 4	protein_coding	13.066861542131326	0.8708131881860544	1.0610697089409454e-31	4.281605396819396e-30	ENSG00000172350	64137	0.07432972210613262	11.715544784933448
PREX2	phosphatidylinositol-3,4,5-trisphosphate dependent Rac exchange factor 2	protein_coding	287.6347737764726	0.8689863461862773	1.0799179025714027e-31	4.3535771864207016e-30	ENSG00000046889	80243	0.07418323816826108	11.714052495460743
ADAMTS12	ADAM metallopeptidase with thrombospondin type 1 motif 12	protein_coding	1327.0658161074982	0.968986866975135	1.0944349937093557e-31	4.40797015490711e-30	ENSG00000151388	81792	0.08272803142820181	11.712920641851625
C1orf54	chromosome 1 open reading frame 54	protein_coding	232.59651941014369	0.6026129711975	1.1744305977186516e-31	4.7257373396508705e-30	ENSG00000118292	79630	0.051474852471545034	11.70693925797302
FAT2	FAT atypical cadherin 2	protein_coding	93.28202132986611	1.5377575467321287	1.2425875170659229e-31	4.995317948279502e-30	ENSG00000086570	2196	0.13140807651100755	11.702153989015406
TNFRSF18	TNF receptor superfamily member 18	protein_coding	141.8177397519627	0.9935277294291535	1.273963845743758e-31	5.116671785683264e-30	ENSG00000186891	8784	0.08491662389988594	11.700038034961114
LINC01537	long intergenic non-protein coding RNA 1537	lncRNA	7.8249854157257515	1.1298304575986375	1.2999903385562014e-31	5.216332501212221e-30	ENSG00000227467	101928555	0.09658055923661173	11.698321758840487
PGR	progesterone receptor	protein_coding	122.21489247912193	1.2393289672513101	1.3514396583862723e-31	5.417723849532666e-30	ENSG00000082175	5241	0.10597059338450165	11.695027154887704
MRGPRF-AS1	MRGPRF antisense RNA 1	lncRNA	3.415869264183712	1.488192116549768	1.3819892041574982e-31	5.535034042535828e-30	ENSG00000256508	101928200	0.12727064555006218	11.69312931601643
LINC01679	long intergenic non-protein coding RNA 1679	lncRNA	34.92503124116029	0.8727347268395017	1.4141298009849036e-31	5.658492408313082e-30	ENSG00000237989	101928399	0.07464900418655912	11.691177080653427
	NA	TEC	23.206635771661908	0.9431161787124415	1.8220074826849036e-31	7.28379664197873e-30	ENSG00000279821	NA	0.0808179590137642	11.669636182618992
DDAH1	dimethylarginine dimethylaminohydrolase 1	protein_coding	5910.009388287528	-0.4781923820431652	1.8410386318582633e-31	7.353043337918588e-30	ENSG00000153904	23576	0.040980593049767006	-11.668752120362104
THEMIS2	thymocyte selection associated family member 2	protein_coding	967.1603966380962	0.7267945724397349	1.8536846154004949e-31	7.396683091971455e-30	ENSG00000130775	9473	0.06228865303803394	11.668169674434097
CPT1C	carnitine palmitoyltransferase 1C	protein_coding	202.3793435892189	0.8849392702929967	1.8591820635430625e-31	7.411743879824359e-30	ENSG00000169169	126129	0.07584380459211378	11.667917703392908
FOXD3	forkhead box D3	protein_coding	12.433782409394736	1.7297604358118304	1.9655737265405174e-31	7.8286253562167e-30	ENSG00000187140	27022	0.14830948111490563	11.663181765646291
SOX15	SRY-box transcription factor 15	protein_coding	74.75271769747997	1.1395283380150747	2.225248898937176e-31	8.85467912930459e-30	ENSG00000129194	6665	0.09779164401306888	11.65261459213006
RASSF8	Ras association domain family member 8	protein_coding	565.4723470862646	0.9998709035597978	2.2430211051993876e-31	8.917149061012168e-30	ENSG00000123094	11228	0.08581156238130476	11.6519368231155
DUSP5	dual specificity phosphatase 5	protein_coding	1340.0758068438765	0.8730667775111459	2.539165172213312e-31	1.0085151420383714e-29	ENSG00000138166	1847	0.07499693696785927	11.64136580518359
TRPV4	transient receptor potential cation channel subfamily V member 4	protein_coding	263.28595462419946	0.9521764100209038	2.7831673409029967e-31	1.1044090698241919e-29	ENSG00000111199	59341	0.08184753241533382	11.63353838438405
PRND	prion like protein doppel	protein_coding	50.46394649217683	1.4338912594699067	2.8121986479956206e-31	1.1149006898021348e-29	ENSG00000171864	23627	0.12326433899586937	11.632652810623167
RASGRP4	RAS guanyl releasing protein 4	protein_coding	86.03436147840672	0.8608805315752848	2.824704430289667e-31	1.1188274499899634e-29	ENSG00000171777	115727	0.07400793019564074	11.632274126563708
ARL10	ARF like GTPase 10	protein_coding	282.2563591731057	0.7527962274631459	2.8814452203480277e-31	1.1402517585397462e-29	ENSG00000175414	285598	0.06472561523649718	11.630576622756651
MEF2C	myocyte enhancer factor 2C	protein_coding	833.7607163437215	0.784681635176438	2.9324723104115666e-31	1.159377724562073e-29	ENSG00000081189	4208	0.0674758243448515	11.62907815940318
RBMS3	RNA binding motif single stranded interacting protein 3	protein_coding	390.6759369158508	0.9184309572511885	2.9557291524576893e-31	1.1674994443798668e-29	ENSG00000144642	27303	0.07898168792039723	11.628403765906366
VCAM1	vascular cell adhesion molecule 1	protein_coding	1203.4056056628156	0.8590512624228889	3.0376601041873497e-31	1.1987610035010904e-29	ENSG00000162692	7412	0.0738900866320504	11.626069227671858
CCL2	C-C motif chemokine ligand 2	protein_coding	1091.2942777471947	0.9887063191663229	3.1481401901453193e-31	1.2412213591118324e-29	ENSG00000108691	6347	0.08506450679337232	11.623018300311317
ANGPTL7	angiopoietin like 7	protein_coding	35.18032011610778	1.8070906814984915	3.2513941823898995e-31	1.2807575160760215e-29	ENSG00000171819	10218	0.15551204909987132	11.620261529304141
ESAM	endothelial cell adhesion molecule	protein_coding	1252.231867485001	0.5807794588715828	3.2654015670476606e-31	1.2850983385778144e-29	ENSG00000149564	90952	0.04998147538357748	11.619894259112062
PCDHB5	protocadherin beta 5	protein_coding	79.46002205912183	1.222176022475665	3.3596864360395323e-31	1.3209955397279752e-29	ENSG00000113209	26167	0.10520163635888624	11.617462092569717
HSD17B14	hydroxysteroid 17-beta dehydrogenase 14	protein_coding	218.37792846048197	0.8736852186447011	3.4595166894966233e-31	1.3590055744173264e-29	ENSG00000087076	51171	0.07522068478719407	11.614959649947794
SUSD2	sushi domain containing 2	protein_coding	633.4147190105081	0.9865550184656898	3.751967581657042e-31	1.472544575957825e-29	ENSG00000099994	56241	0.08498907590443705	11.608021477665984
SLC11A1	solute carrier family 11 member 1	protein_coding	646.5855797696572	1.004518822709752	3.984993181765774e-31	1.5625750384107088e-29	ENSG00000018280	6556	0.08657505111902	11.60286722012764
KIF17	kinesin family member 17	protein_coding	52.08045233570294	0.8312991530774839	4.080767564985592e-31	1.598672284224547e-29	ENSG00000117245	57576	0.07165856155792545	11.600835057308544
EPHA3	EPH receptor A3	protein_coding	483.03182756238095	1.0806692543203615	4.356784195047207e-31	1.7052508839850375e-29	ENSG00000044524	2042	0.09319944288468551	11.595232985002495
SLC18A3	solute carrier family 18 member A3	protein_coding	11.12457586111875	2.438661865632783	4.619262953120298e-31	1.8063417811679053e-29	ENSG00000187714	6572	0.21040680460785646	11.590223377888439
C16orf74	chromosome 16 open reading frame 74	protein_coding	77.6749383108623	1.2105997624094058	4.642419230293059e-31	1.8137480762130422e-29	ENSG00000154102	404550	0.10445394026143771	11.589795075029206
CPEB1	cytoplasmic polyadenylation element binding protein 1	protein_coding	27.333497641882182	1.1859690881355838	4.695336918511314e-31	1.832757872502397e-29	ENSG00000214575	64506	0.10233730936909724	11.588824207388342
THSD7B	thrombospondin type 1 domain containing 7B	protein_coding	49.765971204835026	1.7336271765508542	4.90409654147616e-31	1.9125087283009705e-29	ENSG00000144229	80731	0.14964286769017437	11.585097260633994
HDAC7	histone deacetylase 7	protein_coding	3094.5627650866068	0.37454258206560465	4.987244891231476e-31	1.9431733604739307e-29	ENSG00000061273	51564	0.03233370927809995	11.583656512903929
GJA1	gap junction protein alpha 1	protein_coding	2085.283873524868	0.7996956133268082	5.05537355588576e-31	1.967935687840959e-29	ENSG00000152661	2697	0.0690434750369437	11.58249368095838
GASK1A	golgi associated kinase 1A	protein_coding	104.98580747476836	1.158594353084908	5.1355735471368535e-31	1.997348066275694e-29	ENSG00000144649	729085	0.1000414375699867	11.581144585956014
	NA	transcribed_processed_pseudogene	15.755132675226116	0.8426744668044126	5.3558329318098886e-31	2.0811305651472662e-29	ENSG00000253520	NA	0.0727852505350633	11.577544359739008
KCTD11	potassium channel tetramerization domain containing 11	protein_coding	656.9219471424909	0.5005487129631695	5.374082462028702e-31	2.086337157979825e-29	ENSG00000213859	147040	0.043235534924722444	11.57725268889761
LHX6	LIM homeobox 6	protein_coding	158.78324357806824	0.8028095883224023	5.6100717733348755e-31	2.175989516050493e-29	ENSG00000106852	26468	0.06936578664636903	11.573567130654398
PDGFC	platelet derived growth factor C	protein_coding	961.0344202556206	0.8135850482224621	5.671163837693838e-31	2.197703716021626e-29	ENSG00000145431	56034	0.07030247044371071	11.57263810343447
GREM2	gremlin 2, DAN family BMP antagonist	protein_coding	257.01641370201	1.5321083764293428	6.101428320131057e-31	2.3623126839823346e-29	ENSG00000180875	64388	0.1324624093156094	11.566363501503961
LOXL4	lysyl oxidase like 4	protein_coding	388.1090547634306	1.0942647460025823	6.180070293487347e-31	2.390609025848545e-29	ENSG00000138131	84171	0.09461649271396844	11.565264306621605
P2RY6	pyrimidinergic receptor P2Y6	protein_coding	268.52419423828866	0.8629985210602351	6.278332488647517e-31	2.4264373045747794e-29	ENSG00000171631	5031	0.07462860780860116	11.563910226940775
ADGRA3P1	ADGRA3 pseudogene 1	transcribed_processed_pseudogene	11.578621788752107	1.0469425913185473	6.650592778752231e-31	2.5680004342731346e-29	ENSG00000256616	100996333	0.0905740815545603	11.558964478021085
FMO2	flavin containing dimethylaniline monoxygenase 2	protein_coding	273.99397387000613	1.506318033817409	7.15437682361446e-31	2.760049498365704e-29	ENSG00000094963	2327	0.1303867557714852	11.552692026921584
ST8SIA1	ST8 alpha-N-acetyl-neuraminide alpha-2,8-sialyltransferase 1	protein_coding	101.0345606410923	0.9178812825812054	7.203134361175492e-31	2.776369395573152e-29	ENSG00000111728	6489	0.07945573655283358	11.55210841159173
SPON1	spondin 1	protein_coding	2724.025521480972	1.2292160576873539	8.305899370562971e-31	3.198552027079375e-29	ENSG00000262655	10418	0.10651913575875316	11.53986134915053
FAM83A	family with sequence similarity 83 member A	protein_coding	655.8022545069836	1.726565230552507	8.351741612467994e-31	3.213328850271116e-29	ENSG00000147689	84985	0.1496236410582596	11.539387882428466
CMKLR2	chemerin chemokine-like receptor 2	protein_coding	35.581972707689616	1.228549700895875	9.038953182740774e-31	3.4746253007649183e-29	ENSG00000183671	2825	0.10652857366096441	11.532583781754473
IGLV6-57	immunoglobulin lambda variable 6-57	IG_V_gene	1196.444577861271	1.7273435138811326	1.000606917643479e-30	3.8429559430744864e-29	ENSG00000211640	28778	0.14989316197584873	11.52383131499653
TCF21	transcription factor 21	protein_coding	140.8684275455172	0.8685913955664243	1.0985892685593837e-30	4.215505565306146e-29	ENSG00000118526	6943	0.07542617844856214	11.515781568580614
RAMP2	receptor activity modifying protein 2	protein_coding	681.4863564491028	0.701927163768653	1.1334669940766294e-30	4.345461920695741e-29	ENSG00000131477	10266	0.06096776206093953	11.513087245470006
CCDC9B	coiled-coil domain containing 9B	protein_coding	978.0899377949956	0.8664183455850942	1.1960511675461635e-30	4.581312642208212e-29	ENSG00000188549	388115	0.07528538986441315	11.508452664527463
SETBP1-DT	SETBP1 divergent transcript	lncRNA	24.952098963303545	0.9262344367565845	1.2333458873983375e-30	4.719962041498175e-29	ENSG00000267414	101927943	0.08050149613595675	11.505804006329184
RGS2	regulator of G protein signaling 2	protein_coding	1499.705690437742	0.8829453030910381	1.2982703616451189e-30	4.9640088538813145e-29	ENSG00000116741	5997	0.07676865820276352	11.501377303729582
MIR497HG	ALOX12 antisense RNA 1	lncRNA	5.840745118270418	1.1850257887527003	1.373008029455408e-30	5.24511015870554e-29	ENSG00000267532	100506713	0.1030766812333098	11.496545819810043
MIR497HG	mir-497-195 cluster host gene	lncRNA	5.840745118270418	1.1850257887527003	1.373008029455408e-30	5.24511015870554e-29	ENSG00000267532	100506755	0.1030766812333098	11.496545819810043
OLFML2A	olfactomedin like 2A	protein_coding	1129.605654351958	0.685024637863662	1.5521201067748843e-30	5.924085749150102e-29	ENSG00000185585	169611	0.05964020218667101	11.485954318524396
MAGEH1	MAGE family member H1	protein_coding	461.7231684796406	0.7347305328029263	1.6179713120609994e-30	6.169949998963111e-29	ENSG00000187601	28986	0.06398774642795362	11.48236301195869
ITIH3	inter-alpha-trypsin inhibitor heavy chain 3	protein_coding	73.8345264063187	1.0753942647230903	1.711838353724413e-30	6.522119290120073e-29	ENSG00000162267	3699	0.09369596886558205	11.4774870012377
IGSF21	immunoglobin superfamily member 21	protein_coding	65.49929632103502	1.0095859521177448	1.7164939290703962e-30	6.534069589288769e-29	ENSG00000117154	84966	0.08796408245226582	11.477252123508501
	NA	lncRNA	5.595563184592582	1.1720241948570282	1.891442004543932e-30	7.1936673585727e-29	ENSG00000286508	NA	0.10219190500918808	11.468855529717853
PADI1	peptidyl arginine deiminase 1	protein_coding	571.3723865423802	1.7752231128414855	1.9443950046576153e-30	7.38852925135577e-29	ENSG00000142623	29943	0.15481868284235162	11.46646567616878
MLLT11	MLLT11 transcription factor 7 cofactor	protein_coding	160.74094757544265	0.8818039446108334	1.948075961091301e-30	7.395983006738067e-29	ENSG00000213190	10962	0.0769039528023344	11.46630195820138
LETR1	lymphatic endothelial transcriptional regulator lncRNA 1	lncRNA	41.25452883213337	1.0240155812542653	2.3635647890593377e-30	8.965497301709648e-29	ENSG00000248441	400456	0.08943715332276123	11.449554723178554
COL24A1	collagen type XXIV alpha 1 chain	protein_coding	93.02779260595138	1.1031947104720325	2.5860432902784692e-30	9.800762302319678e-29	ENSG00000171502	255631	0.09641832260795118	11.441753814342515
LPAR4	lysophosphatidic acid receptor 4	protein_coding	15.201586975094386	1.0119251670610416	2.6344822440190607e-30	9.97555050409154e-29	ENSG00000147145	2846	0.08845388452854488	11.440143894805253
SNAI1	snail family transcriptional repressor 1	protein_coding	360.54587249733913	0.6862500964568362	2.927622337702074e-30	1.1075784947779658e-28	ENSG00000124216	6615	0.06003419479477162	11.43098693674162
TRPC1	transient receptor potential cation channel subfamily C member 1	protein_coding	150.1570469600527	0.8736853819886432	3.0090816566265977e-30	1.1373958476255983e-28	ENSG00000144935	7220	0.07644725446781994	11.428603787941348
NPR2	natriuretic peptide receptor 2	protein_coding	361.2517803512283	0.5624627817979968	3.071354766010396e-30	1.1599150593497558e-28	ENSG00000159899	4882	0.04922301641530152	11.426824740938653
DSE	dermatan sulfate epimerase	protein_coding	798.3329953443799	0.7495714190896465	3.1324913844913562e-30	1.1819659377534708e-28	ENSG00000111817	29940	0.06560735477224358	11.425112652259633
LINC00968	long intergenic non-protein coding RNA 968	lncRNA	11.518410785360574	1.3012124040256956	3.373229700165839e-30	1.2716869023017842e-28	ENSG00000246430	100507632	0.1139547253379227	11.418678779375448
C2orf15	chromosome 2 open reading frame 15	protein_coding	174.59269711627206	-0.519067279772288	3.377599013184669e-30	1.2722191029083936e-28	ENSG00000273045	150590	0.0454581834241033	-11.418566266267975
RAB7B	RAB7B, member RAS oncogene family	protein_coding	240.81635278185306	0.7597095448838184	3.677369654336743e-30	1.3839199972116797e-28	ENSG00000276600	338382	0.06657593857114744	11.411172883007014
CDH19	cadherin 19	protein_coding	83.76077704389488	1.8103222554908374	3.903219380974126e-30	1.467630958676591e-28	ENSG00000071991	28513	0.15871683467311157	11.405987645981744
COL13A1	collagen type XIII alpha 1 chain	protein_coding	171.12515287928505	0.7130525401808211	4.5189635470593776e-30	1.6976700172642718e-28	ENSG00000197467	1305	0.06258560980559483	11.393234681194684
ZNF365	zinc finger protein 365	protein_coding	73.58880155094946	1.3459104350534936	4.538022981443175e-30	1.7033425702162147e-28	ENSG00000138311	22891	0.11813622605999013	11.392868046843091
IL17B	interleukin 17B	protein_coding	11.488894344577105	0.921353384645585	4.6169525342376436e-30	1.7314578313882497e-28	ENSG00000127743	27190	0.08088173085905555	11.39136582340374
NDST1	N-deacetylase and N-sulfotransferase 1	protein_coding	3522.30259738803	0.46795926516530745	4.955748518552449e-30	1.8568947955185853e-28	ENSG00000070614	3340	0.041102438845205466	11.385194609197603
AVPR1A	arginine vasopressin receptor 1A	protein_coding	150.82155242220892	1.0478348736323304	5.481320756620871e-30	2.0520366609751676e-28	ENSG00000166148	552	0.09210597792672404	11.376404628871619
PRX	periaxin	protein_coding	191.4866527250576	0.6454999606675372	5.7756307302814594e-30	2.1603370075048433e-28	ENSG00000105227	57716	0.05676301268962977	11.37184110006666
TNN	tenascin N	protein_coding	74.96052563410653	1.2287880666367972	5.998290342295669e-30	2.2416721031611487e-28	ENSG00000120332	63923	0.10808671399685241	11.368539399510107
S100A3	S100 calcium binding protein A3	protein_coding	92.87969187859991	0.9985443251191466	6.050963053105289e-30	2.259393886539271e-28	ENSG00000188015	6274	0.08783990048123311	11.36777614328564
KCND2	potassium voltage-gated channel subfamily D member 2	protein_coding	73.0219262865851	1.2838155881366213	6.14938064607782e-30	2.2924031043412197e-28	ENSG00000184408	3751	0.11294862542515183	11.366367525980856
	uncharacterized LOC105377663	lncRNA	28.320887121942615	0.7904538085664947	6.150024834150337e-30	2.2924031043412197e-28	ENSG00000287382	105377663	0.06954327693634035	11.366358379834086
PBX3	PBX homeobox 3	protein_coding	870.0307921465137	0.6591227232567994	6.416762899670025e-30	2.389758061725594e-28	ENSG00000167081	5090	0.05800783129630971	11.362650671940065
ACTC1	actin alpha cardiac muscle 1	protein_coding	99.1654109774815	1.4927207695426556	6.456953254232041e-30	2.4026457113390248e-28	ENSG00000159251	70	0.13137712843216337	11.36210531739109
	NA	lncRNA	142.68329024763014	0.6870202979986031	7.09877646077857e-30	2.6391864257596383e-28	ENSG00000270504	NA	0.06051003019545012	11.353825072958923
KCNA1	potassium voltage-gated channel subfamily A member 1	protein_coding	22.395850416452504	2.2819915961722685	7.586583053435292e-30	2.818107686040752e-28	ENSG00000111262	3736	0.20109170491578446	11.348014564439382
TNFRSF8	TNF receptor superfamily member 8	protein_coding	58.49941840199627	0.8714628691900225	7.623880292130093e-30	2.829518643364762e-28	ENSG00000120949	943	0.0767972055063408	11.347585676383364
GRASLND	glycosaminoglycan regulatory associated long non-coding RNA	lncRNA	40.38857927846828	0.9640941743243088	8.284601775875481e-30	3.0720874602524464e-28	ENSG00000228203	386597	0.08501476379195524	11.340314685618628
SGIP1	SH3GL interacting endocytic adaptor 1	protein_coding	250.75904624917382	0.8248935165834804	8.343052141651801e-30	3.091097225436281e-28	ENSG00000118473	84251	0.07274386082367322	11.339699422649192
	uncharacterized LOC124900964	lncRNA	2.903891581928353	1.5810544791421504	8.762775483492204e-30	3.243810563015638e-28	ENSG00000251257	124900964	0.13947933493736228	11.33540305344999
TTYH2	tweety family member 2	protein_coding	259.72561233243226	0.797915412721933	8.900655232790387e-30	3.292017926384166e-28	ENSG00000141540	94015	0.07039993536831805	11.334036154257854
C1orf216	chromosome 1 open reading frame 216	protein_coding	527.4714166592368	0.4418520755040092	9.046700639432123e-30	3.343160034408701e-28	ENSG00000142686	127703	0.03898943272944072	11.33261103258804
SLC35A3	solute carrier family 35 member A3	protein_coding	2503.633046895355	-0.5544418958093261	9.522795147275065e-30	3.5160775387127634e-28	ENSG00000117620	23443	0.04894386277786767	-11.328118876224943
GLIPR2	GLI pathogenesis related 2	protein_coding	875.3261349657653	0.6945435499117933	9.934354881981528e-30	3.6648908683399264e-28	ENSG00000122694	152007	0.06133153461275237	11.324411728764737
STAB1	stabilin 1	protein_coding	2316.7412733030214	0.7705471943008138	1.0725787694139836e-29	3.9534683604406603e-28	ENSG00000010327	23166	0.0680834177222662	11.317692620016809
ECM1	extracellular matrix protein 1	protein_coding	2811.534608444566	0.9697509966473754	1.0988923482945503e-29	4.046990955641275e-28	ENSG00000143369	1893	0.08570060823371513	11.315567259484975
	NA	TEC	51.452944094937344	0.8120674200122064	1.140850414799385e-29	4.197919640085163e-28	ENSG00000279369	NA	0.07178635762192481	11.312280590820599
KIFC3	kinesin family member C3	protein_coding	1241.5387568653048	0.6701309907307081	1.2904570629236136e-29	4.742999744058141e-28	ENSG00000140859	3801	0.05929593534264575	11.301465890677141
TUB	TUB bipartite transcription factor	protein_coding	153.66656677247323	1.0508391597867297	1.291189747830311e-29	4.742999744058141e-28	ENSG00000166402	7275	0.09298296382507967	11.301416050402278
PLA2G4C	phospholipase A2 group IVC	protein_coding	254.23771725474415	0.8114659342718915	1.3284157298629837e-29	4.8755804283324445e-28	ENSG00000105499	8605	0.07181800844111347	11.298920032532589
	NA	transcribed_unprocessed_pseudogene	43.72422678716324	1.0690933397168578	1.3306394011032921e-29	4.87957833234937e-28	ENSG00000215861	NA	0.09462030315401514	11.298773139382948
LINC00519	long intergenic non-protein coding RNA 519	lncRNA	8.089264560500533	0.9706731769932868	1.3717330852608677e-29	5.025987961030343e-28	ENSG00000258955	161342	0.08592992683744198	11.296101518037583
CD37	CD37 molecule	protein_coding	942.2514623127232	1.0137692144104755	1.373096249787414e-29	5.026700866774945e-28	ENSG00000104894	951	0.08974574490788864	11.296014261745409
IGDCC4	immunoglobulin superfamily DCC subclass member 4	protein_coding	257.74880942580666	0.8216246268019611	1.3939300486309196e-29	5.098631040974404e-28	ENSG00000103742	57722	0.072744319117641	11.294691279923073
LRRN2	leucine rich repeat neuronal 2	protein_coding	230.94805223436393	1.1098586731543107	1.497091005675009e-29	5.471314325327996e-28	ENSG00000170382	10446	0.0983183647595385	11.28841672528566
FAM229B	family with sequence similarity 229 member B	protein_coding	160.2004101465473	0.7720054753885268	1.5118455552307324e-29	5.515863999851565e-28	ENSG00000203778	619208	0.06839439585118798	11.287554569065142
MUC21	mucin 21, cell surface associated	protein_coding	146.57245527434193	2.906202878896623	1.5110757736655492e-29	5.515863999851565e-28	ENSG00000204544	394263	0.25746864240772444	11.28759934304696
PPM1M	protein phosphatase, Mg2+/Mn2+ dependent 1M	protein_coding	576.3881613459112	0.5175110126704492	1.620863824884166e-29	5.908598087067153e-28	ENSG00000164088	132160	0.04587281361307686	11.281431678368286
LINC03033	long intergenic non-protein coding RNA 3033	lncRNA	17.57606109723148	1.1319424149752477	1.7522002724408193e-29	6.38195552235748e-28	ENSG00000232774	400221	0.10039777813424837	11.274576350301839
SUFU	SUFU negative regulator of hedgehog signaling	protein_coding	900.6183353484621	0.3360890093979267	1.770706220809651e-29	6.433017575010738e-28	ENSG00000107882	51684	0.029811903044941992	11.273651631405963
ATP1B2	ATPase Na+/K+ transporting subunit beta 2	protein_coding	113.84921674081002	1.028779510983937	1.7692942851776178e-29	6.433017575010738e-28	ENSG00000129244	482	0.09125464732031509	11.273721845341134
L1CAM	L1 cell adhesion molecule	protein_coding	782.8272842636951	1.562829434427014	1.768497773556855e-29	6.433017575010738e-28	ENSG00000198910	3897	0.13862537692244625	11.273761479482479
DIRAS3	DIRAS family GTPase 3	protein_coding	127.01461034068177	1.1936185571072544	1.8962274888735847e-29	6.883225775012426e-28	ENSG00000162595	9077	0.10593349577107367	11.267621713218166
ZFYVE1	zinc finger FYVE-type containing 1	protein_coding	814.579172193904	0.36155072670700217	1.9123581444565536e-29	6.935926271821134e-28	ENSG00000165861	53349	0.032089705820521224	11.266875699302675
ITGA10	integrin subunit alpha 10	protein_coding	99.05934547040538	0.8899832386600695	1.962938130546934e-29	7.1133768900991045e-28	ENSG00000143127	8515	0.07900725372016137	11.264576311085726
HIVEP3	HIVEP zinc finger 3	protein_coding	513.7874372572223	0.6520388526634786	2.063295272499231e-29	7.470761460147679e-28	ENSG00000127124	59269	0.057906594038628356	11.260183118843361
CHST3	carbohydrate sulfotransferase 3	protein_coding	858.1876317811606	0.8332245353993868	2.067182546013741e-29	7.478541397542562e-28	ENSG00000122863	9469	0.07399851324509599	11.260017247097949
HIP1	huntingtin interacting protein 1	protein_coding	1693.4938563566077	0.5563507898713023	2.0724158078753848e-29	7.4911736114083765e-28	ENSG00000127946	3092	0.04941038607333157	11.259794429567982
SVIL2P	NA	transcribed_unprocessed_pseudogene	35.21942329131838	0.9235204963924535	2.0988979427360584e-29	7.580528548009366e-28	ENSG00000234814	NA	0.08202745568079746	11.25867538774153
EGFLAM	EGF like, fibronectin type III and laminin G domains	protein_coding	194.78290515597476	0.740180037635981	2.202747833672826e-29	7.948926012201058e-28	ENSG00000164318	133584	0.0657679518885447	11.254418244471799
FNBP1	formin binding protein 1	protein_coding	2021.3730336230226	0.732248247441268	2.29837027192916e-29	8.287040842165367e-28	ENSG00000187239	23048	0.06508485151988147	11.250670937116421
	NA	lncRNA	18.50138991454817	0.9129722853186589	2.4303712814305293e-29	8.755646622339549e-28	ENSG00000277954	NA	0.08118380041740253	11.245744602059236
FCGR2B	Fc gamma receptor IIb	protein_coding	226.47322848706588	1.0262025219891031	2.5692047301351304e-29	9.248062047427834e-28	ENSG00000072694	2213	0.0912923190859959	11.240841861213283
RSPO3	R-spondin 3	protein_coding	244.68205232496356	1.297456841181154	2.6218804750520105e-29	9.429781658391492e-28	ENSG00000146374	84870	0.11544185857150195	11.239050178471789
PNMA1	PNMA family member 1	protein_coding	1629.9132901127625	0.6099986220526165	2.679711358372852e-29	9.6297229808194e-28	ENSG00000176903	9240	0.054284230676775146	11.237123828552239
ABCA6	ATP binding cassette subfamily A member 6	protein_coding	159.57728588319986	1.1060910622609357	2.875905669338388e-29	1.0326133753471681e-27	ENSG00000154262	23460	0.09848656421161762	11.230882822597842
ZNF512B	zinc finger protein 512B	protein_coding	660.6687303172096	0.7479927524183115	2.9652457391257115e-29	1.0638035485278772e-27	ENSG00000196700	57473	0.06661745491479995	11.2281796621464
DUSP1	dual specificity phosphatase 1	protein_coding	7235.582621335135	0.8482603697597724	3.09786909985887e-29	1.110456994420244e-27	ENSG00000120129	1843	0.07557348218822257	11.22431235399612
CSF2RB	colony stimulating factor 2 receptor subunit beta	protein_coding	818.6417141073305	0.9491825995269516	3.1861989657388255e-29	1.1411685970962164e-27	ENSG00000100368	1439	0.08458360839999743	11.22182675203746
WAS	WASP actin nucleation promoting factor	protein_coding	496.41506286825006	0.8255357010571005	3.334267388078907e-29	1.1932072520650099e-27	ENSG00000015285	7454	0.07359152372503007	11.217809596410326
AVPR2	arginine vasopressin receptor 2	protein_coding	38.48117364934602	1.1986987333983046	3.584263517937987e-29	1.2816051140823151e-27	ENSG00000126895	554	0.10691772412620563	11.21141273062791
NR2F1-AS1	NR2F1 antisense RNA 1	lncRNA	177.2762866969599	0.8776236057033818	4.275306895773931e-29	1.5274279578215583e-27	ENSG00000237187	441094	0.078388653576240655	11.195798953860162
COL23A1	collagen type XXIII alpha 1 chain	protein_coding	71.46241030255939	0.884759590589132	4.3295209661191646e-29	1.545513231183534e-27	ENSG00000050767	91522	0.07903391789564186	11.194682158581436
ACTA2-AS1	ACTA2 antisense RNA 1	lncRNA	75.92691564308845	1.0734641363363246	4.37012471763196e-29	1.5587140524787625e-27	ENSG00000180139	100132116	0.09589762929558204	11.193854782662273
CDON	cell adhesion associated, oncogene regulated	protein_coding	278.37797673082633	0.868657559719891	4.518973623296071e-29	1.6104693488490515e-27	ENSG00000064309	50937	0.07762187823000537	11.190885605034282
INHBA	inhibin subunit beta A	protein_coding	2671.2632142578364	1.0085743976416517	4.687279083071799e-29	1.6690671337610383e-27	ENSG00000122641	3624	0.09015074890528188	11.187643030024345
TMTC1	transmembrane O-mannosyltransferase targeting cadherins 1	protein_coding	665.9860996078586	0.9812907731401491	4.7200122702125685e-29	1.6793327361719904e-27	ENSG00000133687	83857	0.08771685951233825	11.187025830560211
RETN	resistin	protein_coding	26.58498346986512	1.5508383939937467	5.036726182165589e-29	1.790535344841759e-27	ENSG00000104918	56729	0.138699734750149	11.18126431018341
PCDHB4	protocadherin beta 4	protein_coding	123.28573642716299	0.9651230504799159	5.41729758043908e-29	1.9226489721335565e-27	ENSG00000081818	56131	0.08636603349410397	11.174798835074471
DBN1	drebrin 1	protein_coding	2835.9123579588204	0.7058989083689458	5.415574430403448e-29	1.9226489721335565e-27	ENSG00000113758	1627	0.06316866500407167	11.174827081171424
MTIF2	mitochondrial translational initiation factor 2	protein_coding	1837.4346280661953	-0.33110441816970065	5.49366533849616e-29	1.9481452146365405e-27	ENSG00000085760	4528	0.029632860110703794	-11.173555874550942
LNCTSI	NA	lncRNA	23.557041095607723	0.9558272219612165	5.690322925137521e-29	2.0162210924612064e-27	ENSG00000230479	NA	0.08556761210593845	11.170432345100833
LINC00891	NA	lncRNA	3.971389219744995	1.3256903606866839	5.860829182355408e-29	2.0749264796626987e-27	ENSG00000281852	NA	0.11870638908267135	11.167809676726211
ADD2	adducin 2	protein_coding	87.1402901836298	1.3029149746371982	5.9475285403095e-29	2.103889310537937e-27	ENSG00000075340	119	0.11668064231222716	11.166504990182622
TRPV2	transient receptor potential cation channel subfamily V member 2	protein_coding	584.471881114501	0.6791249815509792	6.185436735964567e-29	2.1862494757396538e-27	ENSG00000187688	51393	0.060837032539484005	11.163019516282596
	NA	TEC	6.333935062404226	1.6585870484962166	6.416909300223834e-29	2.2662015890733022e-27	ENSG00000279353	NA	0.14862219105451718	11.159753713278377
TCF23	transcription factor 23	protein_coding	20.986458950383707	1.7911652021110893	6.691801817842903e-29	2.361344177149405e-27	ENSG00000163792	150921	0.1605558778997887	11.156023843792557
ZBTB4	zinc finger and BTB domain containing 4	protein_coding	3149.9599389869827	0.4715742475769439	6.85069647838638e-29	2.4154320411294275e-27	ENSG00000174282	57659	0.042278727558715576	11.153936620302352
ANGPTL4	angiopoietin like 4	protein_coding	893.2006653966297	1.0548823215187997	6.969636601212985e-29	2.455355597061233e-27	ENSG00000167772	51129	0.09458787414991128	11.15240543250743
LAMC1	laminin subunit gamma 1	protein_coding	8851.720022353838	0.5441931227155796	6.999272569548236e-29	2.463778310794741e-27	ENSG00000135862	3915	0.04879768283968677	11.152027945740727
LINC01936	NA	lncRNA	21.8927820673679	0.8748442140757142	7.43055686193554e-29	2.6134538300585222e-27	ENSG00000235997	NA	0.07848454354187111	11.1467070405906
PARVA	parvin alpha	protein_coding	4861.162020351751	0.4884318693549469	7.957106270697979e-29	2.79636377642217e-27	ENSG00000197702	55742	0.04384246476920615	11.14061154923957
PCDHGA3	protocadherin gamma subfamily A, 3	protein_coding	17.595557286453793	1.1068414653461478	8.119362078653772e-29	2.851055998475853e-27	ENSG00000254245	56112	0.09936798416600338	11.138813719890575
CASQ1	calsequestrin 1	protein_coding	16.482886722239535	1.3610630536612924	8.505116996877578e-29	2.9840751029419987e-27	ENSG00000143318	844	0.12223640146238358	11.134678683093751
SEMA5B	semaphorin 5B	protein_coding	104.3643712121721	0.7497781709743488	9.274345336365419e-29	3.2513118552873554e-27	ENSG00000082684	54437	0.06738391145439022	11.126961240322878
GAP43	growth associated protein 43	protein_coding	71.45496382487349	1.3848939041817638	9.43275639491456e-29	3.304153227420601e-27	ENSG00000172020	2596	0.12447979845301099	11.125451048224004
GNB4	G protein subunit beta 4	protein_coding	865.2081878303732	0.7708683725837974	9.617675668707737e-29	3.366186484047708e-27	ENSG00000114450	59345	0.06929951460475885	11.123719653454273
PINK1	PTEN induced kinase 1	protein_coding	690.5599400039681	0.4940456313102804	1.0163727465622173e-28	3.554412495396242e-27	ENSG00000158828	65018	0.04443338546313185	11.118793361361352
SSH1	slingshot protein phosphatase 1	protein_coding	2276.341212067841	0.3797680277929821	1.063562652020456e-28	3.713404827650967e-27	ENSG00000084112	54434	0.0341679536113272	11.114743133667893
SLC39A13-AS1	SLC39A13 antisense RNA 1	lncRNA	103.00986176285677	0.8383457543044541	1.0634346938554937e-28	3.713404827650967e-27	ENSG00000255197	127138868	0.07542638945228525	11.114753873175804
LINC02202	long intergenic non-protein coding RNA 2202	lncRNA	12.427855442613302	0.8932014369925315	1.091847460844461e-28	3.809068818185279e-27	ENSG00000245812	101927740	0.08037880459946124	11.112400109002348
S1PR5	sphingosine-1-phosphate receptor 5	protein_coding	48.85042108507088	0.810595796514795	1.2409761006526478e-28	4.3258174205489176e-27	ENSG00000180739	53637	0.07302030453867409	11.100964336371336
LRRC15	leucine rich repeat containing 15	protein_coding	842.2837540084035	1.2183847495161049	1.3143387475429978e-28	4.577836536482757e-27	ENSG00000172061	131578	0.10980564062475107	11.095830255931963
SHISA4	shisa family member 4	protein_coding	330.0767171423159	0.7642171937864372	1.3421421357071439e-28	4.670893524874012e-27	ENSG00000198892	149345	0.06888588914187291	11.093958476931393
C3orf18	chromosome 3 open reading frame 18	protein_coding	156.62412495238405	0.6729053187624665	1.3870057798437628e-28	4.823124787387183e-27	ENSG00000088543	51161	0.06067119634740789	11.091017802077932
G0S2	G0/G1 switch 2	protein_coding	789.1159843649029	1.0343784179811788	1.4375404632398322e-28	4.994814460925798e-27	ENSG00000123689	50486	0.09328964194860252	11.087816357480122
NXPH3	neurexophilin 3	protein_coding	169.631125728459	1.2731514768298264	1.4462702902043108e-28	5.0210909227714634e-27	ENSG00000182575	11248	0.11482997561842315	11.087274642123706
THSD1	thrombospondin type 1 domain containing 1	protein_coding	138.72483496982423	0.6108471441536973	1.4983847272001335e-28	5.197824116170463e-27	ENSG00000136114	55901	0.05511018238599362	11.084106742294969
TMPRSS11E	transmembrane serine protease 11E	protein_coding	85.70953051986567	2.7129833064958966	1.5495987258115406e-28	5.371151425526464e-27	ENSG00000087128	28983	0.24482981990462246	11.081098321898796
HAPLN3	hyaluronan and proteoglycan link protein 3	protein_coding	832.4132287387309	0.8281509348835657	1.7285799278680804e-28	5.986704154367591e-27	ENSG00000140511	145864	0.07480154092475438	11.07130848703549
CDK14	cyclin dependent kinase 14	protein_coding	738.6727526301333	0.905936932497702	1.75243938605452e-28	6.0644553653367e-27	ENSG00000058091	5218	0.08183652926668385	11.070080080565129
LRPPRC	leucine rich pentatricopeptide repeat containing	protein_coding	9278.883024208422	-0.3664963560846935	1.7723351026305905e-28	6.128375758814698e-27	ENSG00000138095	10128	0.03310995504855767	-11.069068367722195
DGKI	diacylglycerol kinase iota	protein_coding	73.89318539569918	1.0737393352035207	1.7803707616260828e-28	6.1512167318350165e-27	ENSG00000157680	9162	0.09700713998995521	11.068662938776498
PLCG2	phospholipase C gamma 2	protein_coding	835.4240872557878	0.8141139832906885	1.852507084619194e-28	6.3953123792050266e-27	ENSG00000197943	5336	0.07357491485658256	11.065102621968604
PIP5K1C	phosphatidylinositol-4-phosphate 5-kinase type 1 gamma	protein_coding	2876.9830883845643	0.4155085637591405	1.8702597193587108e-28	6.451421157034077e-27	ENSG00000186111	23396	0.03755416377957105	11.06424752786458
RNF122	ring finger protein 122	protein_coding	324.26286097614	0.5618329380658015	1.904091316214665e-28	6.562859612738287e-27	ENSG00000133874	79845	0.05078651542840409	11.062640020220353
LINC02593	long intergenic non-protein coding RNA 2593	lncRNA	81.36842896849743	0.9677844085257178	1.9619245077894465e-28	6.756780040237233e-27	ENSG00000223764	100130417	0.08750345451255809	11.059956591620344
GRID1	glutamate ionotropic receptor delta type subunit 1	protein_coding	97.53428263083028	0.9239477627403382	2.2130741789382935e-28	7.615630864562456e-27	ENSG00000182771	2894	0.08362163664006962	11.049147085188752
PRNP	prion protein (Kanno blood group)	protein_coding	3652.0229037367535	0.6395234273524542	2.24933458820532e-28	7.734222806686798e-27	ENSG00000171867	5621	0.0578875357496354	11.047687884286596
SIPA1	signal-induced proliferation-associated 1	protein_coding	2044.599535101107	0.522901405774884	2.316120335325095e-28	7.957501295847361e-27	ENSG00000213445	6494	0.047342557688712275	11.045060328448574
CTSL	cathepsin L	protein_coding	3342.546022200327	0.6750999226263877	2.320579052664587e-28	7.966457138896027e-27	ENSG00000135047	1514	0.0611232949925957	11.04488759495324
TFE3	transcription factor binding to IGHM enhancer 3	protein_coding	2556.8772593292	0.3330845539577603	2.7984657746087423e-28	9.599362463699764e-27	ENSG00000068323	7030	0.03020337696985462	11.028056706712142
VAMP5	vesicle associated membrane protein 5	protein_coding	728.5310376196937	0.7046801807291758	2.9130386361644377e-28	9.984410911124564e-27	ENSG00000168899	10791	0.06391977669143194	11.024446848914508
NR4A3	nuclear receptor subfamily 4 group A member 3	protein_coding	479.4639639743931	1.1023649114488934	3.003472414476364e-28	1.028617562967363e-26	ENSG00000119508	8013	0.10001772385251803	11.021695645407755
FASTKD1	FAST kinase domains 1	protein_coding	1041.3757126484606	-0.3979778381195101	3.223368669270188e-28	1.1030485545637002e-26	ENSG00000138399	79675	0.03612943719324825	-11.01533455920766
MPPED2	metallophosphoesterase domain containing 2	protein_coding	48.37839851631675	1.0255307950284025	3.4593457408243588e-28	1.1828597539074704e-26	ENSG00000066382	744	0.09315410643915906	11.008970342044972
TRIM6	tripartite motif containing 6	protein_coding	62.83587676062612	0.8106568177529679	3.4667216751109636e-28	1.184440292731518e-26	ENSG00000121236	117854	0.07363730889895277	11.008778428681778
PEA15	proliferation and apoptosis adaptor protein 15	protein_coding	6309.688819126086	0.40532625521615645	3.48456128668998e-28	1.1895905059283291e-26	ENSG00000162734	8682	0.03682000568728067	11.00831593179723
PINLYP	phospholipase A2 inhibitor and LY6/PLAUR domain containing	protein_coding	64.82657656941323	0.7029171610214534	3.5967507800684267e-28	1.2269170087600586e-26	ENSG00000234465	390940	0.06386985660964695	11.005460139318433
RILPL1	Rab interacting lysosomal protein like 1	protein_coding	293.0605777506177	0.5096659093957977	3.668356136943822e-28	1.2503513409717789e-26	ENSG00000188026	353116	0.04631775539391556	11.003683254105809
LSAMP	limbic system associated membrane protein	protein_coding	619.622046635341	0.9322859617734526	3.8558964084979194e-28	1.3132334442718766e-26	ENSG00000185565	4045	0.08475952848053082	10.99918768410324
CLEC2B	C-type lectin domain family 2 member B	protein_coding	314.7701082211599	0.8020767593150082	3.8653396817315845e-28	1.3154081203297793e-26	ENSG00000110852	9976	0.07292291654766957	10.998967091376443
COL10A1	collagen type X alpha 1 chain	protein_coding	2586.953699551771	1.4471888619585929	4.2425242083679915e-28	1.4426259195490053e-26	ENSG00000123500	1300	0.13167554152316344	10.990567004457798
PCDH17	protocadherin 17	protein_coding	585.0211465766135	0.7043404524655623	4.339647470628807e-28	1.4744860659486426e-26	ENSG00000118946	27253	0.06409782176302775	10.988523994926654
C6orf15	chromosome 6 open reading frame 15	protein_coding	160.5527842851211	2.42124577072958	4.399976068866037e-28	1.493804030010044e-26	ENSG00000204542	29113	0.2203681240107962	10.987277681825523
OPRL1	opioid related nociceptin receptor 1	protein_coding	6.641514120679759	1.1520485441403179	4.5382591488800075e-28	1.539536413951684e-26	ENSG00000125510	4987	0.10487962596709184	10.98448372138357
KERA	keratocan	protein_coding	13.673912164802944	1.5459730892064862	4.573960465140416e-28	1.5504248180300627e-26	ENSG00000139330	11081	0.14075060112487892	10.98377610362633
MRPL30	mitochondrial ribosomal protein L30	protein_coding	1617.377842192149	-0.294546559754855	4.799244941524215e-28	1.6255080406272766e-26	ENSG00000185414	51263	0.026827118428900176	-10.979433386984546
GIMAP6	GTPase, IMAP family member 6	protein_coding	618.8546534871416	0.7390798483482043	4.923412480425988e-28	1.6662516746304003e-26	ENSG00000133561	474344	0.06732908784057637	10.977125519630052
TNFAIP8L3	TNF alpha induced protein 8 like 3	protein_coding	154.91129913800947	0.9425965993045635	4.970541984814282e-28	1.6808794298489492e-26	ENSG00000183578	388121	0.08587589966727129	10.976264620885276
KATNAL1	katanin catalytic subunit A1 like 1	protein_coding	415.9054861960869	0.680863484137867	5.144892765948577e-28	1.7384726027280284e-26	ENSG00000102781	84056	0.06204814154884475	10.973148705862307
MRPL35	mitochondrial ribosomal protein L35	protein_coding	1819.3631868130165	-0.307667725227117	5.1797767984551585e-28	1.7488861772806015e-26	ENSG00000132313	51318	0.028039796171939163	-10.972537865129548
THBS3	thrombospondin 3	protein_coding	636.5620525531878	0.526516558414524	5.274849292482683e-28	1.7795893514991575e-26	ENSG00000169231	7059	0.04799213070013601	10.970893576371925
PCDHGB7	protocadherin gamma subfamily B, 7	protein_coding	150.35440734319488	0.9715427378801521	5.387709753492392e-28	1.816240870270182e-26	ENSG00000254122	56099	0.08857184464376684	10.968979383772194
LINC01354	long intergenic non-protein coding RNA 1354	lncRNA	8.453095917603827	1.3326426362110952	5.394099579258321e-28	1.8169709741722528e-26	ENSG00000231768	100506795	0.12149313182034774	10.968872200789736
POMC	proopiomelanocortin	protein_coding	36.0687921082161	1.1106455349445594	5.587879999036614e-28	1.8807719730716743e-26	ENSG00000115138	5443	0.1012837797288635	10.96568017028744
GNA12	G protein subunit alpha 12	protein_coding	2946.1152536021277	0.3403000816059615	5.782726992733066e-28	1.9448319123722663e-26	ENSG00000146535	2768	0.03104197185819265	10.96257941217574
TMEM273	transmembrane protein 273	protein_coding	258.622806730892	0.7543888098846147	6.129024729330493e-28	2.059687490094931e-26	ENSG00000204161	170371	0.0688479565661209	10.957315910459986
JAKMIP2	janus kinase and microtubule interacting protein 2	protein_coding	70.80960267034544	1.034614993971178	6.443218539483649e-28	2.16358349317634e-26	ENSG00000176049	9832	0.0944613228186135	10.952789597895704
MIR193BHG	MIR193b-365a host gene	lncRNA	92.02730045235086	0.8993009081910126	6.452164973428901e-28	2.1648976312951962e-26	ENSG00000262454	100129781	0.08210796138587298	10.952663944056235
PGF	placental growth factor	protein_coding	556.1655568782552	0.7163230011869298	6.694369268969853e-28	2.244413827784398e-26	ENSG00000119630	5228	0.06542165108682846	10.949326244246215
RBP7	retinol binding protein 7	protein_coding	84.04852275149912	0.9426049988934276	7.051730878604969e-28	2.362384764355084e-26	ENSG00000162444	116362	0.08612500935375779	10.94461418310778
KRT4	keratin 4	protein_coding	534.5235413791869	2.4926321759529397	7.4941034423514835e-28	2.508629257375479e-26	ENSG00000170477	3851	0.22786448854287192	10.939098899932183
PRAM1	PML-RARA regulated adaptor molecule 1	protein_coding	111.08780920824263	0.8218557849657125	8.008805328832696e-28	2.678839511817562e-26	ENSG00000133246	84106	0.07517151584565988	10.933074525903196
ZSWIM4	zinc finger SWIM-type containing 4	protein_coding	410.28025486414367	0.5204607549770018	8.527394170212423e-28	2.850084384084595e-26	ENSG00000132003	65249	0.047629047349017344	10.927381166437286
ARMCX2	armadillo repeat containing X-linked 2	protein_coding	580.1311246559076	0.7829364721587887	8.712998047818605e-28	2.9098572284698543e-26	ENSG00000184867	9823	0.07166186722402486	10.925426624891333
SPI1	Spi-1 proto-oncogene	protein_coding	1028.748444190432	0.795707763573589	9.00301376770565e-28	3.0043804283774906e-26	ENSG00000066336	6688	0.07285064170995677	10.922453734060062
IQSEC1	IQ motif and Sec7 domain ArfGEF 1	protein_coding	2856.475669538632	0.4356121405187217	9.10393993725493e-28	3.035705243418766e-26	ENSG00000144711	9922	0.03988595687249949	10.921441396309259
GGTA1	glycoprotein alpha-galactosyltransferase 1 (inactive)	protein_coding	141.89692780000556	0.8726240949413249	9.11572197399243e-28	3.0372794787860905e-26	ENSG00000204136	2681	0.07990094419731773	10.921323943135816
CACNA1C	calcium voltage-gated channel subunit alpha1 C	protein_coding	882.8472665669523	0.9767113044783333	9.16179718981053e-28	3.050268623217492e-26	ENSG00000151067	775	0.08943533400972888	10.920866068125665
CACNA1C	CACNA1C intronic transcript 2	protein_coding	882.8472665669523	0.9767113044783333	9.16179718981053e-28	3.050268623217492e-26	ENSG00000151067	100874369	0.08943533400972888	10.920866068125665
MOB3A	MOB kinase activator 3A	protein_coding	2139.977806610278	0.4192923314068561	9.236312459593577e-28	3.072698998062009e-26	ENSG00000172081	126308	0.038396275210340974	10.920130380092997
PURG	purine rich element binding protein G	protein_coding	8.32160676519964	1.0531756591576418	9.510173580584395e-28	3.1613610244887e-26	ENSG00000172733	29942	0.09646695242110848	10.917476220874066
RPRM	reprimo, TP53 dependent G2 arrest mediator homolog	protein_coding	21.033945521072678	1.5523293419960826	1.1047824846464071e-27	3.669669388190363e-26	ENSG00000177519	56475	0.14236521724869147	10.903852584191176
KCND1	potassium voltage-gated channel subfamily D member 1	protein_coding	165.24251933934093	0.6625653443229059	1.1372812918218338e-27	3.7747032999781004e-26	ENSG00000102057	3750	0.0607790353523829	10.901215204905837
NXPE3	neurexophilin and PC-esterase domain family member 3	protein_coding	467.7025553544317	0.6035612775756718	1.152126421934461e-27	3.82102683419513e-26	ENSG00000144815	91775	0.05537241518874166	10.90003525254192
SPOCD1	SPOC domain containing 1	protein_coding	156.74808550353472	0.8660404712043516	1.2273893286235438e-27	4.0675001518291014e-26	ENSG00000134668	90853	0.07949500050959103	10.894275937514639
PLPPR4	phospholipid phosphatase related 4	protein_coding	161.64948616367562	0.9350679286401055	1.2672051552027859e-27	4.196214761435553e-26	ENSG00000117600	9890	0.08585402862612138	10.89136926482688
	NA	lncRNA	13.548864928578805	1.555189924983242	1.3643933193674805e-27	4.5145675871224746e-26	ENSG00000260947	NA	0.14287934027402974	10.884638198920344
LILRB3	leukocyte immunoglobulin like receptor B3	protein_coding	243.79050911005885	0.8017019191507727	1.4575759799327397e-27	4.819187607748409e-26	ENSG00000204577	11025	0.07369520590104311	10.878616992091544
LILRB3	leukocyte immunoglobulin-like receptor subfamily B member 3	protein_coding	243.79050911005885	0.8017019191507727	1.4575759799327397e-27	4.819187607748409e-26	ENSG00000204577	102725035	0.07369520590104311	10.878616992091544
LILRB3	leukocyte immunoglobulin-like receptor subfamily B member 3	protein_coding	243.79050911005885	0.8017019191507727	1.4575759799327397e-27	4.819187607748409e-26	ENSG00000204577	107987425	0.07369520590104311	10.878616992091544
LILRB3	leukocyte immunoglobulin-like receptor subfamily B member 3	protein_coding	243.79050911005885	0.8017019191507727	1.4575759799327397e-27	4.819187607748409e-26	ENSG00000204577	107987462	0.07369520590104311	10.878616992091544
C1QTNF3	C1q and TNF related 3	protein_coding	337.8220970689108	0.9779310175452227	1.5276317902686959e-27	5.0469340597855575e-26	ENSG00000082196	114899	0.08993017810305434	10.874336492746352
PLVAP	plasmalemma vesicle associated protein	protein_coding	5730.740490036483	0.6331516148315026	1.6081985523743299e-27	5.309029986982487e-26	ENSG00000130300	83483	0.05824950418255432	10.869648140646852
NRXN1	neurexin 1	protein_coding	82.680160261918	1.6639901371833608	1.6291092687329605e-27	5.373936748048183e-26	ENSG00000179915	9378	0.15310252803735996	10.868469374831715
	NA	TEC	5.221020824418043	1.1588439380593956	1.64202569427727e-27	5.412393504930021e-26	ENSG00000279881	NA	0.10663146219449124	10.867748732036645
DTX1	deltex E3 ubiquitin ligase 1	protein_coding	412.4462098001144	0.8334087508525057	1.743027675016239e-27	5.740913892865506e-26	ENSG00000135144	1840	0.0767248873766276	10.862300087342764
GPSM1	G protein signaling modulator 1	protein_coding	428.428740872076	0.7924673183722248	1.809452104828283e-27	5.955132539341132e-26	ENSG00000160360	26086	0.072978701469133	10.858884885851333
EDNRA	endothelin receptor type A	protein_coding	936.7345741729255	0.8430937124298962	1.851058830844446e-27	6.087407921160081e-26	ENSG00000151617	1909	0.07765576008277056	10.856808452216193
OMD	osteomodulin	protein_coding	180.66201439813904	1.5934414502537124	1.8895961033037264e-27	6.209394681711978e-26	ENSG00000127083	4958	0.14679431601982704	10.854926086092403
PANX2	pannexin 2	protein_coding	70.30574515536607	1.2410150611847777	1.9023549351670263e-27	6.24654943024501e-26	ENSG00000073150	56666	0.11433383766100266	10.854311257043259
RPS6KA2	ribosomal protein S6 kinase A2	protein_coding	1574.0777717604199	0.5322985671507018	1.9985093126021993e-27	6.557275215986546e-26	ENSG00000071242	6196	0.04906065683291769	10.849805149643885
MMP11	matrix metallopeptidase 11	protein_coding	12089.802438866765	1.1372739200317314	2.062159451098802e-27	6.760959511357848e-26	ENSG00000099953	4320	0.10484745165410086	10.846939072812932
FHL5	four and a half LIM domains 5	protein_coding	79.30906451359435	0.8651186314686863	2.085186900581029e-27	6.83125015449299e-26	ENSG00000112214	9457	0.07976440291511588	10.845923743569333
FSCN1	fascin actin-bundling protein 1	protein_coding	3932.088057381871	0.9300650942827894	2.2284375222176442e-27	7.294995435174426e-26	ENSG00000075618	6624	0.08580057502668084	10.83984686575321
GABARAPL1	GABA type A receptor associated protein like 1	protein_coding	1556.9464714009896	0.5803436959804409	2.238506162319912e-27	7.322383465565856e-26	ENSG00000139112	23710	0.05354003473967275	10.839434430744042
HVCN1	hydrogen voltage gated channel 1	protein_coding	162.89758397724427	0.7303563372621258	2.3756858635657256e-27	7.765207250857119e-26	ENSG00000122986	84329	0.06741341237055226	10.833991509694922
NEFM	neurofilament medium chain	protein_coding	22.062577608805487	1.3722232317776557	2.4174771492653643e-27	7.895807105212577e-26	ENSG00000104722	4741	0.12667773001594398	10.832395177944411
ZDHHC15	zinc finger DHHC-type palmitoyltransferase 15	protein_coding	44.111509823997935	0.9984861602075307	2.4311641969370265e-27	7.93448618598226e-26	ENSG00000102383	158866	0.0921803339921514	10.831878308149173
	NA	TEC	53.23859626095503	0.9729701275273824	2.6699506396173977e-27	8.70719687362717e-26	ENSG00000280339	NA	0.08989590593092348	10.823297428861979
CACNA2D1	calcium voltage-gated channel auxiliary subunit alpha2delta 1	protein_coding	504.9850564917863	0.9675896018954625	3.052839278606278e-27	9.948324361306746e-26	ENSG00000153956	781	0.08950037378412211	10.811011853752934
OXSM	3-oxoacyl-ACP synthase, mitochondrial	protein_coding	497.71119032273026	-0.3656414777016183	3.0713372200470754e-27	1.0001027291470472e-25	ENSG00000151093	54995	0.03382294136528389	-10.810457723139223
ZNF467	zinc finger protein 467	protein_coding	270.231846171466	0.7591996949068973	3.081602945127265e-27	1.0026864650881188e-25	ENSG00000181444	168544	0.07023025404104072	10.810151625868262
IGHG4	immunoglobulin heavy constant gamma 4 (G4m marker)	IG_C_gene	11670.86772021089	1.5698424792764516	3.118337016764643e-27	1.0138720088898798e-25	ENSG00000211892	3503	0.1452338890531452	10.809064533843074
	NA	lncRNA	5.129579723277837	0.9370589466484336	3.1291032088716677e-27	1.01660403723274e-25	ENSG00000260810	NA	0.08669449209859285	10.808748329510578
GPX7	glutathione peroxidase 7	protein_coding	369.12972527070724	0.7587857790132445	3.260824636679123e-27	1.058599032050962e-25	ENSG00000116157	2882	0.07022566025662937	10.804964684424087
PTCD3	pentatricopeptide repeat domain 3	protein_coding	3297.049379920316	-0.3191017908712367	3.335549745437025e-27	1.0820412692305704e-25	ENSG00000132300	55037	0.029538571315650006	-10.80288506378003
SPART	spartin	protein_coding	779.8497909332883	0.7819955145982159	3.447343227552694e-27	1.1174639708604305e-25	ENSG00000133104	23111	0.07240794059544799	10.799858526115532
CMTM5	CKLF like MARVEL transmembrane domain containing 5	protein_coding	5.614063702043511	1.550142210070749	3.615524435826686e-27	1.1710977681256394e-25	ENSG00000166091	116173	0.14359172861102007	10.795484009179773
PPFIA2	PTPRF interacting protein alpha 2	protein_coding	36.30993295416847	1.0443544680560537	3.6549103309364055e-27	1.1829643934178292e-25	ENSG00000139220	8499	0.09674885894292433	10.79448873574991
HCLS1	hematopoietic cell-specific Lyn substrate 1	protein_coding	1348.1452925505462	0.7473705920232735	3.7157352854702376e-27	1.201747017327085e-25	ENSG00000180353	3059	0.06924603935830773	10.792972406061638
NA	POU2F2 antisense RNA 2	NA	19.004899617530526	1.1789043398486378	4.3685896330577796e-27	1.4118323295716031e-25	ENSG00000259436	128071540	0.10937970069817986	10.778090745573374
PAPPA	pappalysin 1	protein_coding	324.74091369946575	0.9156531488575522	4.3761064382996596e-27	1.413199838164113e-25	ENSG00000182752	5069	0.08495628844113874	10.777932577550805
AKAP6	A-kinase anchoring protein 6	protein_coding	240.13343871173896	1.047652385665135	4.49647242331504e-27	1.4509809549054498e-25	ENSG00000151320	9472	0.09722598656610175	10.775435895966556
PACS1	phosphofurin acidic cluster sorting protein 1	protein_coding	4233.485121571498	0.4016312218631184	4.7097720162305e-27	1.5186719885918664e-25	ENSG00000175115	55690	0.037287613026083445	10.771170082197784
CD276	CD276 molecule	protein_coding	4272.056108505776	0.46327890999955657	4.8086129106046555e-27	1.5493819052408933e-25	ENSG00000103855	80381	0.043018647532282836	10.769257905002577
LINC02993	NA	lncRNA	4.566693688495337	1.0403525304453616	5.0230093304099584e-27	1.6172510954160505e-25	ENSG00000287115	NA	0.09663996876560135	10.765240756324326
LINC01235	long intergenic non-protein coding RNA 1235	lncRNA	74.64557573299524	1.0296879319561942	5.143680171202567e-27	1.6548646414680512e-25	ENSG00000270547	401492	0.09566875190076338	10.763053886438106
NUP35	nucleoporin 35	protein_coding	648.5260039341197	-0.36333628855124117	5.7426575428167206e-27	1.8461914365041947e-25	ENSG00000163002	129401	0.033789606225478094	-10.752900940209175
GNB5	G protein subunit beta 5	protein_coding	593.2627482135478	0.49610102434673875	6.181494898522829e-27	1.985787924271542e-25	ENSG00000069966	10681	0.04616564497000443	10.7461083814398
TOX2	TOX high mobility group box family member 2	protein_coding	203.10964701164306	0.7367273766907604	6.353770534755897e-27	2.0396077578546632e-25	ENSG00000124191	84969	0.0685737850097155	10.74357171018606
NEXMIF	neurite extension and migration factor	protein_coding	40.133351706482365	1.4506776697486825	6.485893312478482e-27	2.0804675677573594e-25	ENSG00000050030	340533	0.13505138323877705	10.7416720581367
ARHGEF6	Rac/Cdc42 guanine nucleotide exchange factor 6	protein_coding	649.4389529803194	0.7135297472099298	6.531806659126245e-27	2.0936338557549586e-25	ENSG00000129675	9459	0.06643034720745103	10.741020891877833
BEAN1	brain expressed associated with NEDD4 1	protein_coding	116.86709761973466	1.1805353107390693	6.612539304417012e-27	2.1179328233767514e-25	ENSG00000166546	146227	0.10992064715092115	10.739886830525963
	NA	lncRNA	48.61674454417335	0.999596425094952	7.379629482084552e-27	2.3618657899692484e-25	ENSG00000259807	NA	0.09316121175993788	10.729749068429447
TADA1	transcriptional adaptor 1	protein_coding	700.2303685919724	-0.30483798975676735	7.546309486187995e-27	2.4134163758243614e-25	ENSG00000152382	117143	0.028416008947714802	-10.727684887686602
SHISA3	shisa family member 3	protein_coding	111.46011756494318	1.3742714857534957	8.673999969159085e-27	2.772006750916627e-25	ENSG00000178343	152573	0.12825912424156416	10.714804844333592
CPQ	carboxypeptidase Q	protein_coding	1076.5552297138559	0.6145679328160536	9.174435831086704e-27	2.9297576635055273e-25	ENSG00000104324	10404	0.05738469943930018	10.709613169031673
RBFOX2	RNA binding fox-1 homolog 2	protein_coding	3320.904743056304	0.34590721722325185	9.246013784159555e-27	2.9504249475194605e-25	ENSG00000100320	23543	0.03230092936268874	10.708893646348583
SMIM10	small integral membrane protein 10	protein_coding	137.84866440837288	0.8226254027880446	9.847955716338945e-27	3.1401765392017773e-25	ENSG00000184785	644538	0.07685895225026881	10.70305252287859
CTNNA3	catenin alpha 3	protein_coding	58.413325769500695	1.5829917590496312	9.875756192551875e-27	3.1467085379453256e-25	ENSG00000183230	29119	0.1479045702170144	10.70279137911
ARHGAP30	Rho GTPase activating protein 30	protein_coding	930.7845349120128	0.7476297368097274	9.969986754164076e-27	3.1743817929708936e-25	ENSG00000186517	257106	0.06985945723577273	10.70191161500881
PDZRN3	PDZ domain containing ring finger 3	protein_coding	925.5417717293437	0.8683172866594603	1.1225245856699872e-26	3.5714049595114277e-25	ENSG00000121440	23024	0.08122007488473063	10.690919552731216
IL6	interleukin 6	protein_coding	216.35041516671097	1.3344480052234842	1.1285925189625171e-26	3.5880567038560736e-25	ENSG00000136244	3569	0.12482653235220709	10.690419577291811
FGR	FGR proto-oncogene, Src family tyrosine kinase	protein_coding	432.8413329633426	0.7956519470980716	1.12946852404826e-26	3.5881897017677917e-25	ENSG00000000938	2268	0.07442713516290017	10.690347617930103
IQCA1	IQ motif containing with AAA domain 1	protein_coding	46.514047036740685	0.9399928388719844	1.1521068732790543e-26	3.6574079080515515e-25	ENSG00000132321	79781	0.08794426054897538	10.688506936146341
FAM78A	family with sequence similarity 78 member A	protein_coding	346.0584216670493	0.710645972696158	1.1575432331928551e-26	3.671955912668928e-25	ENSG00000126882	286336	0.06648964271693587	10.688070256619776
MKX	mohawk homeobox	protein_coding	89.47893122080919	1.0504401637857896	1.1687788507872033e-26	3.7048653107304016e-25	ENSG00000150051	283078	0.09828979564881464	10.687174155280257
DCBLD2	discoidin, CUB and LCCL domain containing 2	protein_coding	1775.1982986978069	0.865979100476964	1.2080334462038412e-26	3.826477075733301e-25	ENSG00000057019	131566	0.08105300066183445	10.684109081784174
GFPT1	glutamine--fructose-6-phosphate transaminase 1	protein_coding	10153.807705303569	-0.47740032741566474	1.2180989913922077e-26	3.8555208325780585e-25	ENSG00000198380	2673	0.04468643418562794	-10.683339051680393
SYTL3	synaptotagmin like 3	protein_coding	173.97007059370938	0.5721255242518914	1.2437037977468144e-26	3.93367050441759e-25	ENSG00000164674	94120	0.053562742544974125	10.681408327280936
MGAT5B	alpha-1,6-mannosylglycoprotein 6-beta-N-acetylglucosaminyltransferase B	protein_coding	40.52763652408654	1.318281670729799	1.2464832086663338e-26	3.9395646745615244e-25	ENSG00000167889	146664	0.12342073289603098	10.681201122345572
CMYA5	cardiomyopathy associated 5	protein_coding	90.37179015947399	0.841712108078894	1.2558581449799821e-26	3.9662803308600533e-25	ENSG00000164309	202333	0.07880826440706318	10.68050558417647
LINC01561	long intergenic non-protein coding RNA 1561	lncRNA	14.505895600715753	1.3606923972927603	1.2768628654252625e-26	4.029659292462778e-25	ENSG00000177234	404216	0.1274179946346783	10.678965723750546
KCNT2	potassium sodium-activated channel subfamily T member 2	protein_coding	46.493180621882814	1.0363763023141186	1.3753477733679067e-26	4.337286251570418e-25	ENSG00000162687	343450	0.09711112773306904	10.672065359624112
F2R	coagulation factor II thrombin receptor	protein_coding	2794.7041143721717	0.6143509381007346	1.5058684816344737e-26	4.745416317766073e-25	ENSG00000181104	2149	0.05761175089088774	10.66363942426031
PCDH7	protocadherin 7	protein_coding	1183.7065066216394	0.978397503597258	1.5165336330116065e-26	4.775526663542771e-25	ENSG00000169851	5099	0.09175645128187156	10.662983255440713
WWC3	WWC family member 3	protein_coding	1918.5117431077465	0.5039829458679306	1.586748845727978e-26	4.992977439574907e-25	ENSG00000047644	55841	0.047283386859586336	10.658774240613688
SEMA6C	semaphorin 6C	protein_coding	280.6217858085136	0.6384588654776415	1.6146170104056946e-26	5.0769554607164435e-25	ENSG00000143434	10500	0.05990894236252692	10.657154680083252
	NA	lncRNA	9.46309970147891	1.5677683613942495	1.6302610890191966e-26	5.122401807462436e-25	ENSG00000265179	NA	0.1471218523790855	10.656257626192856
NA	GPR84, ZNF385A, ITGA5 and GTSF1 antisense RNA 1	NA	3.8321347520138525	1.6700497573675672	1.6321706869288306e-26	5.124658547317054e-25	ENSG00000258137	102724050	0.15672170147910625	10.656148712054495
CHST2	carbohydrate sulfotransferase 2	protein_coding	404.8874906377471	0.7236509277184152	1.6865959752141327e-26	5.291679494809331e-25	ENSG00000175040	9435	0.06792869335937593	10.653096533006291
ZNF362	zinc finger protein 362	protein_coding	1108.1657066202197	0.4544132702684476	1.7235546704574068e-26	5.403695637735084e-25	ENSG00000160094	149076	0.04266359003651157	10.65107905545595
MYOSLID	myocardin-induced smooth muscle lncRNA, inducer of differentiation	lncRNA	11.9856525084156	1.111972510865277	1.7282037090267175e-26	5.4143250213972505e-25	ENSG00000229647	105373853	0.10440244434885407	10.650828319207664
ZNF843	zinc finger protein 843	protein_coding	33.671441246657196	0.7274117829222994	1.7586353456711275e-26	5.5056549777324275e-25	ENSG00000176723	283933	0.06830668517760477	10.649203383694436
ALOX5AP	arachidonate 5-lipoxygenase activating protein	protein_coding	929.1550567958205	0.818879502456759	1.892723895852709e-26	5.92112860946213e-25	ENSG00000132965	241	0.07694528823012367	10.642360582336114
ZNF24TR	NA	lncRNA	8.5422955048801	0.8872794539795922	1.8986041524549066e-26	5.935207675715684e-25	ENSG00000267583	NA	0.083374693023544	10.642071614333084
IL10RA	interleukin 10 receptor subunit alpha	protein_coding	951.2227258439216	0.819901155725265	1.9865133254698015e-26	6.205509854399673e-25	ENSG00000110324	3587	0.07707392251489542	10.637854269929102
PRRX2	paired related homeobox 2	protein_coding	258.13983189157676	1.0319592724255677	1.9933393127268163e-26	6.222314262477794e-25	ENSG00000167157	51450	0.0970111320786503	10.637534583030353
ARMH4	armadillo like helical domain containing 4	protein_coding	174.32424337357554	0.7497323980785219	2.0466737374185334e-26	6.384167571795375e-25	ENSG00000139971	145407	0.07049621239531978	10.635073468547033
NLRP3	NLR family pyrin domain containing 3	protein_coding	138.732098561483	0.8140219454297375	2.1658560416385578e-26	6.751036060223375e-25	ENSG00000162711	114548	0.07657926284113489	10.629796046985216
CYTH4	cytohesin 4	protein_coding	537.71686400295755	0.7540434775187981	2.2193620717511279e-26	6.912806626819317e-25	ENSG00000100055	27128	0.07095197116751897	10.627519787131591
ATP6V1G2	ATPase H+ transporting V1 subunit G2	protein_coding	15.542709750644226	0.8418039840214263	2.2323939520509247e-26	6.9483665591512685e-25	ENSG00000213760	534	0.0792138960544146	10.626973623960671
MMP16	matrix metallopeptidase 16	protein_coding	146.32267541857183	0.9135462675890338	2.3185379766990472e-26	7.211273396074441e-25	ENSG00000156103	4325	0.08599344339105003	10.623440945779283
NA	C2orf74 divergent transcript	NA	134.5507432166658	0.7222701451556527	2.373270411032083e-26	7.376172451628977e-25	ENSG00000212978	339803	0.06800228161376057	10.621263404925196
GPBAR1	G protein-coupled bile acid receptor 1	protein_coding	184.1359531951648	0.8799180067038211	2.5190123125506137e-26	7.823488420531744e-25	ENSG00000179921	151306	0.08288836993962488	10.615699251230845
PRR29	proline rich 29	protein_coding	53.6090810148153	0.7265812113225275	2.5555448275038555e-26	7.931223719702622e-25	ENSG00000224383	92340	0.06845269845143251	10.614354550800362
ADRA1D	adrenoceptor alpha 1D	protein_coding	52.19809444994625	1.2852633368873871	2.5782846763971727e-26	7.9960285043420605e-25	ENSG00000171873	146	0.12109672136315283	10.613527124595345
TBX2	T-box transcription factor 2	protein_coding	670.1516110881215	0.6218109994714178	2.751207606616397e-26	8.526166801052185e-25	ENSG00000121068	6909	0.05862014855054278	10.607462021957982
NRROS	negative regulator of reactive oxygen species	protein_coding	193.95858665209855	0.6843155184595844	3.008729536103942e-26	9.317530669223259e-25	ENSG00000174004	375387	0.06456357118942481	10.599096454126624
PCDHB7	protocadherin beta 7	protein_coding	57.51165283029224	0.8577941329805806	3.4173025050789383e-26	1.0575199083163348e-24	ENSG00000113212	56129	0.08102196211022672	10.587180446378111
OLFML3	olfactomedin like 3	protein_coding	1328.545745987343	0.8388239566524358	3.464344657678261e-26	1.0713068687996434e-24	ENSG00000116774	56944	0.07923973765836688	10.585900224315859
ACP1	acid phosphatase 1	protein_coding	3856.3145657867476	-0.28807539003010574	3.611543992787128e-26	1.1160241727711086e-24	ENSG00000143727	52	0.027223144331205415	-10.582002818090706
	uncharacterized LOC101929494	lncRNA	32.81675643856837	1.1663268411197267	3.671181577310192e-26	1.1336387332950317e-24	ENSG00000276170	101929494	0.11023395118767242	10.58046843602716
STARD9	StAR related lipid transfer domain containing 9	protein_coding	382.0458519140054	0.7711328228234324	3.824250508728146e-26	1.1800583617858049e-24	ENSG00000159433	57519	0.07290905062548886	10.57664057079144
	NA	lncRNA	3.9637486451640616	1.2475890136059273	4.0546930484944925e-26	1.2502696880357749e-24	ENSG00000288543	NA	0.11801822974973541	10.571155119438014
GRIK3	glutamate ionotropic receptor kainate type subunit 3	protein_coding	68.88773310864475	1.2730044178980409	4.1545964830621663e-26	1.2801573618833746e-24	ENSG00000163873	2899	0.12044846093022896	10.568872429473732
LINC00973	NA	lncRNA	12.925562623192407	2.703162448441623	4.514910788331801e-26	1.390185308232587e-24	ENSG00000240476	NA	0.25595538451729005	10.561068889172056
SERPINH1	serpin family H member 1	protein_coding	10817.783135961436	0.5331648682230234	4.611262073827226e-26	1.4188371824440497e-24	ENSG00000149257	871	0.05049346420865905	10.559086736845277
UNC5B	unc-5 netrin receptor B	protein_coding	2171.3895823524067	0.6317999564531278	4.6371270653749846e-26	1.4257757020522155e-24	ENSG00000107731	219699	0.059837691796436505	10.55856162705048
FOXI2	forkhead box I2	protein_coding	4.592040224540763	1.344059072808691	4.864323170331342e-26	1.4945632940843048e-24	ENSG00000186766	399823	0.12734983425535615	10.55407005959383
CDK5R2	cyclin dependent kinase 5 regulatory subunit 2	protein_coding	84.56863129571369	1.645538267418532	4.900493647362189e-26	1.5046019574681268e-24	ENSG00000171450	8941	0.15592532124052394	10.553374232785403
CADM3-AS1	NA	lncRNA	17.021592166797415	1.4835497802879356	4.946322290179557e-26	1.5175895386025224e-24	ENSG00000225670	NA	0.1405875192329762	10.552499883218328
SUCLG1	succinate-CoA ligase GDP/ADP-forming subunit alpha	protein_coding	4598.4586025291455	-0.38305444637746355	5.0055682477177736e-26	1.5346722606955099e-24	ENSG00000163541	8802	0.03630372486595567	-10.551381374550859
AGTR1	angiotensin II receptor type 1	protein_coding	69.91574061805107	1.5738823721470143	5.178364862698432e-26	1.5865196906622012e-24	ENSG00000144891	185	0.14920872590749176	10.548192557604231
C2CD4C	C2 calcium dependent domain containing 4C	protein_coding	56.86068081652653	1.110538210469604	5.228976416786449e-26	1.60088555564462e-24	ENSG00000183186	126567	0.10529144636359092	10.547278519042367
PEAK3	PEAK family member 3	protein_coding	38.99834295441827	0.7319305841776405	5.420984620690365e-26	1.6584897116571555e-24	ENSG00000188305	374872	0.06941751705652387	10.543888851306207
RNF144A	ring finger protein 144A	protein_coding	925.7343315548355	0.6562243915130014	5.500908990576205e-26	1.6817455595567552e-24	ENSG00000151692	9781	0.06224553878414867	10.542512834351339
MAIP1	matrix AAA peptidase interacting protein 1	protein_coding	668.9577119145231	-0.3130110380038916	5.655632525446046e-26	1.7278198372305517e-24	ENSG00000162972	79568	0.029697711133374338	-10.539904459240606
MOXD1	monooxygenase DBH like 1	protein_coding	825.8542721678671	0.9289954457373476	5.997131897159987e-26	1.8308490316276566e-24	ENSG00000079931	26002	0.08818693018697288	10.534389209009799
CD300LB	CD300 molecule like family member b	protein_coding	38.10735788464687	0.8596138067726725	6.261974480468614e-26	1.910346328208209e-24	ENSG00000178789	124599	0.08163224134724718	10.530322242605685
MFNG	MFNG O-fucosylpeptide 3-beta-N-acetylglucosaminyltransferase	protein_coding	510.9166766723987	0.6845503594153751	6.368757527914784e-26	1.941545748144964e-24	ENSG00000100060	4242	0.06501736932175571	10.528730500117529
	NA	lncRNA	6.94061748183231	2.2476599221055635	6.576931424249534e-26	2.0035885638391907e-24	ENSG00000287023	NA	0.21354014317266165	10.525702046983168
BDKRB1	bradykinin receptor B1	protein_coding	71.04519222729643	0.7746974267424184	6.65545905157969e-26	2.026076228617837e-24	ENSG00000100739	623	0.07360836370902105	10.524584268777538
CILP2	cartilage intermediate layer protein 2	protein_coding	227.86957202658252	1.2604292721347803	6.707853364937144e-26	2.0405821251256807e-24	ENSG00000160161	148113	0.11976888535577404	10.523845724961614
IL24	interleukin 24	protein_coding	89.97365441717055	1.5681619705642773	6.939699621234977e-26	2.1096196410418554e-24	ENSG00000162892	11009	0.1490556895905807	10.520644833294405
BRI3BP	BRI3 binding protein	protein_coding	3137.216316628129	-0.4497646729522386	6.954623702657896e-26	2.1126634079790213e-24	ENSG00000184992	140707	0.042751497920383325	-10.520442436656635
TUSC3	tumor suppressor candidate 3	protein_coding	797.1377856244123	0.8658785277529247	7.049672860044049e-26	2.140025956773428e-24	ENSG00000104723	7991	0.08231439072476997	10.51916341880139
IRF2BPL	interferon regulatory factor 2 binding protein like	protein_coding	1718.6402666194774	0.4387504457127247	7.238213193499003e-26	2.1951381322950356e-24	ENSG00000119669	64207	0.04171949758772112	10.516676160593498
TAGLN3	transgelin 3	protein_coding	48.038324656676835	1.674980952751074	7.241429756426027e-26	2.1951381322950356e-24	ENSG00000144834	29114	0.15926967764706917	10.51663428655088
HIPK4	homeodomain interacting protein kinase 4	protein_coding	6.325078772331829	0.9566215992024145	7.572444793294299e-26	2.2938641745320723e-24	ENSG00000160396	147746	0.09099917358610822	10.512420734208192
ARK2C	arkadia (RNF111) C-terminal like ring finger ubiquitin ligase 2C	protein_coding	36.3842259293754	1.1817352044712244	7.677322873641453e-26	2.3239974905678192e-24	ENSG00000141622	494470	0.1124271042214592	10.511123742397913
PKIG	cAMP-dependent protein kinase inhibitor gamma	protein_coding	1632.8151289800633	0.573944949307126	7.780619716961364e-26	2.3536101063649304e-24	ENSG00000168734	11142	0.0546101247651252	10.509863359141333
CD99L2	CD99 molecule like 2	protein_coding	1618.3397171305069	0.5303245392452264	8.03491999364744e-26	2.428827010026315e-24	ENSG00000102181	83692	0.05047426748571236	10.50682982958285
RSPO2	R-spondin 2	protein_coding	46.06091895960859	1.4808484484744746	8.092818348821035e-26	2.4446108235571403e-24	ENSG00000147655	340419	0.14095059560712742	10.506152472048106
PIK3R5	phosphoinositide-3-kinase regulatory subunit 5	protein_coding	364.64369423750713	0.7945730979616775	8.39008775616095e-26	2.5326289461843035e-24	ENSG00000141506	23533	0.07565382417209074	10.502748627144767
LINC00924	long intergenic non-protein coding RNA 924	lncRNA	26.38490812811954	1.2030294262201282	9.030787886581261e-26	2.724118800429824e-24	ENSG00000259134	145820	0.11462006133136712	10.495801627100553
CHST14	carbohydrate sulfotransferase 14	protein_coding	791.9545759563053	0.44360741722224534	9.213898089721552e-26	2.7774059308295204e-24	ENSG00000169105	113189	0.04227286041230193	10.49390585107295
GSDMC	gasdermin C	protein_coding	43.30760740566343	1.1814366063558193	9.352814547052244e-26	2.8173061466488254e-24	ENSG00000147697	56169	0.11259828121191974	10.492492368797825
MSC-AS1	MSC antisense RNA 1	lncRNA	132.38749436823275	0.762850163396703	9.425559943803748e-26	2.837232057261849e-24	ENSG00000235531	100132891	0.07270945293659285	10.491760460114527
HS3ST3B1	heparan sulfate-glucosamine 3-sulfotransferase 3B1	protein_coding	194.0535984224388	0.7030647046480011	9.685875419028519e-26	2.9135519660805015e-24	ENSG00000125430	9953	0.06702757235737307	10.489186463436992
C1orf162	chromosome 1 open reading frame 162	protein_coding	476.49123257410633	0.7549763262436684	9.902856478337212e-26	2.9767391433660037e-24	ENSG00000143110	128346	0.07199100257611354	10.487092820320964
CBX7	chromobox 7	protein_coding	1002.3181358334325	0.5848319039159127	1.0378206267509656e-25	3.117447923162904e-24	ENSG00000100307	23492	0.055790406322705204	10.4826607738453
C16orf89	chromosome 16 open reading frame 89	protein_coding	133.3461776988028	1.3142708265854266	1.0416434917560563e-25	3.126747717926501e-24	ENSG00000153446	146556	0.12537984799526009	10.482313127665554
XIRP1	xin actin binding repeat containing 1	protein_coding	71.82628629558474	1.2678764748264302	1.043603144203383e-25	3.130445554247456e-24	ENSG00000168334	165904	0.12095593362403871	10.482135409473234
CD14	CD14 molecule	protein_coding	2615.8051487981284	0.7440967444528995	1.0577662027271956e-25	3.1707186906139597e-24	ENSG00000170458	929	0.0709957668181215	10.480860730177655
BNC1	basonuclin zinc finger protein 1	protein_coding	14.175395930455217	1.7956545488885305	1.0859280077786477e-25	3.2528686110444658e-24	ENSG00000169594	646	0.17136764393348908	10.478375658741372
NRK	Nik related kinase	protein_coding	106.46713795463417	1.4662910835209375	1.1382661174931823e-25	3.407273280721589e-24	ENSG00000123572	203447	0.13999445812853362	10.473922347516687
	uncharacterized LOC283731	lncRNA	14.375754426122683	0.9833356305774311	1.167551470998001e-25	3.4925053216258e-24	ENSG00000248540	283731	0.09390573591938682	10.471518283202354
WSCD2	WSC domain containing 2	protein_coding	91.31346530436484	1.5420304571859342	1.1817419766955986e-25	3.532496951185627e-24	ENSG00000075035	9671	0.14727557406546862	10.470374785301827
GPM6A	glycoprotein M6A	protein_coding	60.686427278487685	1.6221686640990691	1.2274516881856803e-25	3.666585719951878e-24	ENSG00000150625	2823	0.15498256239535715	10.466781804529417
LRRC8A	leucine rich repeat containing 8 VRAC subunit A	protein_coding	4643.368866369744	0.5106080376586978	1.2324394093867054e-25	3.6789299926973724e-24	ENSG00000136802	56262	0.04878546060568075	10.466397802119772
PKP1	plakophilin 1	protein_coding	793.9032398115689	1.6029900916950248	1.2374197704077549e-25	3.6912351889105114e-24	ENSG00000081277	5317	0.15316144242359034	10.466015900148822
CNPY4	canopy FGF signaling regulator 4	protein_coding	334.81545549204196	0.44348617673828616	1.2521554444370148e-25	3.73260335706571e-24	ENSG00000166997	245812	0.04237846486519053	10.464894803269848
DPEP2	dipeptidase 2	protein_coding	94.1080627342393	0.8183186754093412	1.2684040115936144e-25	3.7784209528185125e-24	ENSG00000167261	64174	0.0782056762939077	10.46367366396765
TMEM108	transmembrane protein 108	protein_coding	50.10998155851243	0.7824277602504464	1.2897773864253163e-25	3.83943074581903e-24	ENSG00000144868	66000	0.07478694048689025	10.462090776231204
BTBD19	BTB domain containing 19	protein_coding	230.11277192314154	0.6698835329394799	1.3281115542045367e-25	3.9508104083062344e-24	ENSG00000222009	149478	0.06404659187797675	10.459315840189586
	uncharacterized LOC105377727	lncRNA	5.423504861338096	0.9427848047608534	1.375752173020156e-25	4.089701432098273e-24	ENSG00000287814	105377727	0.09016707968692934	10.455975817718757
RBM47	RNA binding motif protein 47	protein_coding	7063.295554828782	-0.4279683281037625	1.4098142277647729e-25	4.188063467355091e-24	ENSG00000163694	54502	0.040939578839855585	-10.45365732211993
HPSE2	heparanase 2 (inactive)	protein_coding	34.92708888137575	1.2867292691323267	1.5375038542955347e-25	4.564232456350754e-24	ENSG00000172987	60495	0.12318581105806758	10.445434081087354
BNAT1	NA	lncRNA	27.160822058514945	0.8543437705410991	1.5537619450555789e-25	4.6093151770045325e-24	ENSG00000273796	NA	0.08179893782155426	10.444435995059791
LILRA2	leukocyte immunoglobulin like receptor A2	protein_coding	66.17729948333789	0.9297164306143211	1.599243019110778e-25	4.740967502898009e-24	ENSG00000239998	11027	0.08903881692167817	10.44169793307265
OLFM1	olfactomedin 1	protein_coding	413.39258492431406	1.0053303404322467	1.710371074110435e-25	5.066915409976609e-24	ENSG00000130558	10439	0.09633919928240378	10.435319661369334
ITGA1	integrin subunit alpha 1	protein_coding	3860.5634351898875	0.6069345152839792	1.8578252231028874e-25	5.499955400672451e-24	ENSG00000213949	3672	0.058205386813531344	10.427462963666477
TMEM240	transmembrane protein 240	protein_coding	36.723532779465046	0.7124743550762728	1.8646342629479743e-25	5.516316562634602e-24	ENSG00000205090	339453	0.06832899965839173	10.427115260552059
CNIH3	cornichon family AMPA receptor auxiliary protein 3	protein_coding	150.91058608837898	0.6851374637855611	2.0532309793807931e-25	6.070084575812015e-24	ENSG00000143786	149111	0.06576507060777276	10.417953747389193
NA	long intergenic non-protein coding RNA 2910	NA	9.422651286240175	1.1514436999741542	2.082707871074182e-25	6.152999936418677e-24	ENSG00000176659	284756	0.11053932712815102	10.416597693228733
RAVER2	ribonucleoprotein, PTB binding 2	protein_coding	1613.4808729309732	-0.4334415129570467	2.102928321840212e-25	6.208473696908491e-24	ENSG00000162437	55225	0.04161433323870564	-10.41567842672777
PTX3	pentraxin 3	protein_coding	82.10260537830914	1.0894398889149224	2.1132237318796844e-25	6.234589768642292e-24	ENSG00000163661	5806	0.10460081921247055	10.415213734626649
TP63	tumor protein p63	protein_coding	144.84437424342508	1.5553607596479895	2.17169279661381e-25	6.4026981251777275e-24	ENSG00000073282	8626	0.14937271136738225	10.41261650411218
	NA	lncRNA	68.81890731162943	1.600580069162054	2.174501027077871e-25	6.40658641642155e-24	ENSG00000276850	NA	0.15371726929787632	10.412493511450679
MAPKAPK5	MAPK activated protein kinase 5	protein_coding	1943.1188879720996	-0.2742770582550054	2.4023561286552424e-25	7.07305604887784e-24	ENSG00000089022	8550	0.026365176320931438	-10.403004892375993
CCM2L	CCM2 like scaffold protein	protein_coding	65.86080183625333	0.6553458095467521	2.4411788595064977e-25	7.182442451550751e-24	ENSG00000101331	140706	0.06300506834861448	10.401477638602762
GRIA3	glutamate ionotropic receptor AMPA type subunit 3	protein_coding	52.70064522245067	1.1127423027004801	2.564488785144992e-25	7.540087839577022e-24	ENSG00000125675	2892	0.10702757289277576	10.396781620146307
PLPP3	phospholipid phosphatase 3	protein_coding	1428.2207339463916	0.4718856033353328	2.587818245246233e-25	7.60348373082423e-24	ENSG00000162407	8613	0.0453914301331028	10.395918391458629
GBP6	guanylate binding protein family member 6	protein_coding	44.09312065919346	1.5089480417721972	2.6068226363250843e-25	7.654093904540853e-24	ENSG00000183347	163351	0.14515786238901232	10.395220878413932
C22orf23	chromosome 22 open reading frame 23	protein_coding	42.86277809683241	0.7095841666221258	2.6831553052105295e-25	7.872846211025302e-24	ENSG00000128346	84645	0.06827868893057024	10.392469125229871
LINC02185	NA	lncRNA	14.753316222800533	0.9328627871426298	2.783530301052704e-25	8.16179658485222e-24	ENSG00000262097	NA	0.08979360870206207	10.388966437888659
STC1	stanniocalcin 1	protein_coding	1291.5094864140058	0.7607074139777892	2.950385872593699e-25	8.645153154606128e-24	ENSG00000159167	6781	0.07326179702639991	10.38341188523765
LRRC8C	leucine rich repeat containing 8 VRAC subunit C	protein_coding	591.0531990208732	0.5963448866696726	3.156702840043258e-25	9.243401815143686e-24	ENSG00000171488	84230	0.057468173778091436	10.376959062113382
TENM3	teneurin transmembrane protein 3	protein_coding	388.2114511721083	1.17247326082032	3.164871229436058e-25	9.261016049945036e-24	ENSG00000218336	55714	0.1129908231446615	10.376712269094716
CRCT1	cysteine rich C-terminal 1	protein_coding	50.27944810491743	2.942724931973759	3.3683893309309313e-25	9.84984820326268e-24	ENSG00000169509	54544	0.28375213030166757	10.370758904418576
PPL	periplakin	protein_coding	3889.5436927853298	0.8792201917072562	3.4008109356562e-25	9.937899619378494e-24	ENSG00000118898	5493	0.08478625426725782	10.369843547231541
LAT2	linker for activation of T cells family member 2	protein_coding	461.7170290953479	0.6222503994050707	3.4384173552173202e-25	1.0040972337723899e-23	ENSG00000086730	7462	0.060011847541583015	10.368792578397207
GFRA1	GDNF family receptor alpha 1	protein_coding	389.58728995055526	1.2134485059545823	3.528773171221832e-25	1.0297841109912287e-23	ENSG00000151892	2674	0.11705690068265649	10.366313296165806
VCL	vinculin	protein_coding	9396.43016863668	0.47935576836110827	3.553133134138486e-25	1.0361899780675728e-23	ENSG00000035403	7414	0.0462446163367435	10.36565564455203
POC1B	POC1 centriolar protein B	protein_coding	1802.2814311521583	-0.461560969377508	3.5992388352301246e-25	1.048924515565202e-23	ENSG00000139323	282809	0.04453320428579432	-10.364423058700533
	NA	lncRNA	22.544922237910313	0.9135180858508622	3.627532671121948e-25	1.0564544200968897e-23	ENSG00000259969	NA	0.08814615865039514	10.363674377167735
GNG7	G protein subunit gamma 7	protein_coding	269.64417430890745	0.8458721669021473	3.718665004071438e-25	1.0822623487830372e-23	ENSG00000176533	2788	0.08163763527849624	10.361301671913496
MMP23B	matrix metallopeptidase 23B	protein_coding	22.002684393375944	1.0152171091875029	3.7993231144752504e-25	1.1049890721376125e-23	ENSG00000189409	8510	0.09800103118418997	10.359249254014818
FGF14-AS2	FGF14 antisense RNA 2	lncRNA	28.29636335250919	1.0241856442500485	3.949379622671273e-25	1.1478551653324649e-23	ENSG00000272143	283481	0.09890216435297834	10.355543288160671
FCRLA	Fc receptor like A	protein_coding	131.55557334016865	1.5170541971706397	4.0009441906252306e-25	1.1620568153932767e-23	ENSG00000132185	84824	0.1465143866664413	10.354301933668857
	NA	lncRNA	5.875625801138798	0.9390899599903102	4.0167727475928966e-25	1.1658669348023512e-23	ENSG00000254035	NA	0.09069894222051027	10.35392405908289
YPEL4	yippee like 4	protein_coding	29.44065274347601	0.8064150798361672	4.063420144992174e-25	1.178611042055552e-23	ENSG00000166793	219539	0.07789328512652065	10.352818969264447
TMEM121	transmembrane protein 121	protein_coding	73.8881872047378	0.916429201970015	4.1100933538139715e-25	1.1913454556220214e-23	ENSG00000184986	80757	0.0885291227353962	10.351725778522859
TMEM169	transmembrane protein 169	protein_coding	38.26355123836472	0.8519317915651407	4.154652926389585e-25	1.2034504756137912e-23	ENSG00000163449	92691	0.08230673534834103	10.350693512014168
KCNK2	potassium two pore domain channel subfamily K member 2	protein_coding	47.44819095193017	1.4929188283159283	4.250388654670819e-25	1.2303530819694838e-23	ENSG00000082482	3776	0.14426410127140896	10.34851231289515
WFDC1	WAP four-disulfide core domain 1	protein_coding	469.5286762101977	0.8119552274450014	4.46761748709447e-25	1.2923642650125665e-23	ENSG00000103175	58189	0.07849727025767761	10.343738384527915
FASTKD2	FAST kinase domains 2	protein_coding	1959.4924951423918	-0.27851815661894846	4.58323014660732e-25	1.3249169674483458e-23	ENSG00000118246	22868	0.02693263032324227	-10.341290593462512
HEY2	hes related family bHLH transcription factor with YRPW motif 2	protein_coding	121.92994718403173	0.6982567594721953	4.5959634949325285e-25	1.3277056395871237e-23	ENSG00000135547	23493	0.06752297537950742	10.34102474820903
POM121L9P	NA	transcribed_unprocessed_pseudogene	21.575620488695105	0.8615741336855904	4.650959071383453e-25	1.342691305070867e-23	ENSG00000128262	NA	0.08332531201317744	10.339884878550915
PTGES	prostaglandin E synthase	protein_coding	950.5880687261573	0.9224006424767642	4.699725287950286e-25	1.355859713354672e-23	ENSG00000148344	9536	0.08921664387602456	10.338885239379012
ANGPT1	angiopoietin 1	protein_coding	161.0578340253985	0.8101586348631913	4.736137893996269e-25	1.365448870712128e-23	ENSG00000154188	284	0.07836595392667478	10.338145511777194
SERTAD4-AS1	NA	lncRNA	84.146677263066593	0.9004864873520285	5.072007304522039e-25	1.4613020375352678e-23	ENSG00000203706	NA	0.08715867246700935	10.331576444017937
SMTN	smoothelin	protein_coding	5356.71899310136	0.7323842511140076	5.206955244460336e-25	1.499177910578724e-23	ENSG00000183963	6525	0.07090523362887301	10.329057724390273
FGF5	fibroblast growth factor 5	protein_coding	16.330450026007597	1.5653574900683829	5.309760879354868e-25	1.5277549446518372e-23	ENSG00000138675	2250	0.15157644135133627	10.327181955935153
C12orf54	chromosome 12 open reading frame 54	protein_coding	3.9154637123588136	1.3148730503100874	5.516249337641e-25	1.586106051194035e-23	ENSG00000177627	121273	0.12736672700109247	10.32352075985127
PRDM8	PR/SET domain 8	protein_coding	184.45964752244785	0.973050743126684	5.6977675489307445e-25	1.6372042158801334e-23	ENSG00000152784	56978	0.09428409162532667	10.320412769032846
ADRB2	adrenoceptor beta 2	protein_coding	62.397831632435555	0.9337562374128892	5.74132407479909e-25	1.6486185252168415e-23	ENSG00000169252	154	0.09048304733067176	10.319681586324805
ZNF366	zinc finger protein 366	protein_coding	87.08574187905484	0.7605966285893594	5.781196556712263e-25	1.6589604395395465e-23	ENSG00000178175	167465	0.07370824419371488	10.319017050391436
GREM1-AS1	GREM1 antisense RNA 1	lncRNA	10.082094907005386	1.24355948260099	6.669376930842198e-25	1.912554991201181e-23	ENSG00000259721	100131315	0.12067201394800568	10.305284895110859
PROK1	prokineticin 1	protein_coding	3.121807468131254	2.1595230376040315	7.177519409803613e-25	2.0569020480526475e-23	ENSG00000143125	84432	0.20969861742685186	10.29822258297591
ZNF485	zinc finger protein 485	protein_coding	170.72626749941568	-0.4053392641501439	7.351231982655933e-25	2.1052812498931088e-23	ENSG00000198298	220992	0.039368915641728786	-10.295921478734039
GALNT17	polypeptide N-acetylgalactosaminyltransferase 17	protein_coding	99.70848394157085	0.9295612740145487	7.680167962074456e-25	2.1980201256728723e-23	ENSG00000185274	64409	0.09032137945760133	10.291708116026987
ZNF423	zinc finger protein 423	protein_coding	404.4996890466316	0.8568029586709808	7.824083753593583e-25	2.2377191666278453e-23	ENSG00000102935	23090	0.08326623588777429	10.289920632725304
TSHZ2	teashirt zinc finger homeobox 2	protein_coding	722.107848181242	0.938929962490524	8.1755357695831165e-25	2.3366822001901512e-23	ENSG00000182463	128553	0.09128508316203762	10.285688854813829
SCUBE2	signal peptide, CUB domain and EGF like domain containing 2	protein_coding	300.04377358292163	0.9434733714033784	8.368054055459612e-25	2.390118493994656e-23	ENSG00000175356	57758	0.09174680549681982	10.28344656028467
RHEX	regulator of hemoglobinization and erythroid cell expansion	protein_coding	40.78376368634917	1.17337200056283	8.508480130343249e-25	2.4286149489496672e-23	ENSG00000263961	440712	0.11412078558993496	10.281843000792637
ADGRB2	adhesion G protein-coupled receptor B2	protein_coding	228.86339234631333	0.8420674416282183	8.79025591569608e-25	2.5073796963771008e-23	ENSG00000121753	576	0.08192351172208859	10.278702950195632
MCCC2	methylcrotonyl-CoA carboxylase subunit 2	protein_coding	4711.146085123443	-0.361759799154804	8.938949461204561e-25	2.5481041157966482e-23	ENSG00000131844	64087	0.03520062032174593	-10.277085910651387
KCNA5	potassium voltage-gated channel subfamily A member 5	protein_coding	72.54813057856884	1.1415938160270656	9.001454453924478e-25	2.56422227374544e-23	ENSG00000130037	3741	0.11108873227787966	10.27641411166219
PXDC1	PX domain containing 1	protein_coding	889.3189162371243	0.5536319596281452	9.421744818051445e-25	2.6821730863566043e-23	ENSG00000168994	221749	0.05389712187163854	10.27201342859598
ITPR1	inositol 1,4,5-trisphosphate receptor type 1	protein_coding	855.4328501106241	0.6783060429828881	9.872229681580373e-25	2.8085579348755274e-23	ENSG00000150995	3708	0.06606335976452017	10.267507517036357
CD79B	CD79b molecule	protein_coding	122.18543040875795	1.1232599407399635	9.92083619007414e-25	2.8205206127960286e-23	ENSG00000007312	974	0.10940452597196619	10.267033568865218
NA	NA	NA	15.602727090853517	0.8902746377712516	1.0066147847981341e-24	2.859942864471053e-23	ENSG00000260517	NA	0.08672381664575494	10.265630275565481
PRPH	peripherin	protein_coding	34.07539614465955	1.3926637637137556	1.0623182714828822e-24	3.016212570814269e-23	ENSG00000135406	5630	0.13573151077339293	10.260430726648595
TXLNB	taxilin beta	protein_coding	39.889954333952474	0.939572949479605	1.1088132777705584e-24	3.1461479645976634e-23	ENSG00000164440	167838	0.0916094050945591	10.256293537871784
FAM225B	family with sequence similarity 225 member B	lncRNA	11.337292802079869	0.8688597035448188	1.1408923563027704e-24	3.2350352476179086e-23	ENSG00000225684	100128385	0.08473755044156837	10.253538118781822
HADH	hydroxyacyl-CoA dehydrogenase	protein_coding	3771.323699315652	-0.4235279097196803	1.1521485282881926e-24	3.2648003257125566e-23	ENSG00000138796	3033	0.04130936017711463	-10.252589435028689
MASP1	MBL associated serine protease 1	protein_coding	142.57521825988587	1.2931703402596384	1.1849365785650819e-24	3.355500126858262e-23	ENSG00000127241	5648	0.12616446826407465	10.24987746591937
KLHL21	kelch like family member 21	protein_coding	1957.3758746367398	0.4357355363567511	1.1860732354147284e-24	3.3565092250897725e-23	ENSG00000162413	9903	0.04251167661647169	10.249784789431708
ADGRB1	adhesion G protein-coupled receptor B1	protein_coding	61.29106788696169	0.9681253045989892	1.1910438396781228e-24	3.3683596820351385e-23	ENSG00000181790	575	0.09445695769270243	10.249380545884177
CGB8	chorionic gonadotropin subunit beta 8	protein_coding	11.83187685500257	2.7817868409627895	1.1924851518306823e-24	3.370220026675217e-23	ENSG00000213030	94115	0.2714133364481424	10.249263641082322
SIRPB2	signal regulatory protein beta 2	protein_coding	112.37490834060603	0.8473237796221227	1.2035408608822395e-24	3.39923244457318e-23	ENSG00000196209	284759	0.08267887012829264	10.248371540483463
PCP4L1	Purkinje cell protein 4 like 1	protein_coding	45.491333129478626	1.559092074537107	1.2309745833667668e-24	3.474433838813745e-23	ENSG00000248485	654790	0.15216306723176917	10.246192475617987
FLG	filaggrin	protein_coding	23.652873195931377	1.4519300970657307	1.241193524892136e-24	3.5009796375891955e-23	ENSG00000143631	2312	0.14171541183241015	10.245393061290713
MPRIP	myosin phosphatase Rho interacting protein	protein_coding	6199.297667279101	0.34801508783044155	1.3730496332478959e-24	3.8703623836276694e-23	ENSG00000133030	23164	0.034000373158968686	10.235625538675638
CATSPER1	cation channel sperm associated 1	protein_coding	40.22566191412616	0.9780425351874237	1.3756085399066639e-24	3.8750361063579004e-23	ENSG00000175294	117144	0.09555446829281648	10.235445318897245
GNG8	G protein subunit gamma 8	protein_coding	4.605437596276261	1.069321354058637	1.3861337174115287e-24	3.9021297025168135e-23	ENSG00000167414	94235	0.10447991323987271	10.234707523192617
DIP2C	disco interacting protein 2 homolog C	protein_coding	1036.1937365619162	0.566231549462026	1.4270296473863753e-24	4.014629187856438e-23	ENSG00000151240	22982	0.055339864824342985	10.23189252918
MICALL1	MICAL like 1	protein_coding	1880.9228608617482	0.4241747455551223	1.441892883865892e-24	4.053792313692245e-23	ENSG00000100139	85377	0.04146020320512861	10.230889208537503
CPED1	cadherin like and PC-esterase domain containing 1	protein_coding	741.8610172772705	0.9504854003039237	1.5615383554383276e-24	4.3873006113115386e-23	ENSG00000106034	79974	0.09297367282490217	10.223167176518649
CCNG1	cyclin G1	protein_coding	4258.257463157423	-0.44631663024735907	1.5815779669897836e-24	4.4407034105786905e-23	ENSG00000113328	900	0.04366265174017912	-10.221931386651233
PARVG	parvin gamma	protein_coding	361.22281299782827	0.712165738704172	1.6149383778094361e-24	4.531413850063463e-23	ENSG00000138964	64098	0.06968416239270439	10.21990814341384
GIMAP7	GTPase, IMAP family member 7	protein_coding	340.8188178618601	0.7349392122941093	1.6193648050946324e-24	4.5408720398400006e-23	ENSG00000179144	168537	0.07191437374524742	10.2196428060069
AGPAT4	1-acylglycerol-3-phosphate O-acyltransferase 4	protein_coding	397.65432521846634	0.6928938178068068	1.6484849411801617e-24	4.6195165957566555e-23	ENSG00000026652	56895	0.06781166430319734	10.21791494024925
HTR7P1	NA	transcribed_processed_pseudogene	83.81296666538114	0.5330498589447444	1.6529502957172865e-24	4.629014125669211e-23	ENSG00000183935	NA	0.052169502778515446	10.217652662088744
CYP11A1	cytochrome P450 family 11 subfamily A member 1	protein_coding	16.20619150738996	1.1169633989335594	1.713248947902024e-24	4.794756245543628e-23	ENSG00000140459	1583	0.10935421222638825	10.214178093306453
FKBP7	FKBP prolyl isomerase 7	protein_coding	438.1411194808118	0.5105178413861068	1.867138856511524e-24	5.222040176387725e-23	ENSG00000079150	51661	0.050022167653946736	10.205832040663816
KIAA0930	KIAA0930	protein_coding	3762.9048890253075	0.35229130190955554	1.8684548011981187e-24	5.222325098995262e-23	ENSG00000100364	23313	0.03451885757288753	10.205763651525334
YAE1	YAE1 maturation factor of ABCE1	protein_coding	792.1935157392193	-0.49872284876001827	2.1068896466812687e-24	5.884925854025635e-23	ENSG00000241127	57002	0.04892270003229906	-10.194099026234415
AMIGO2	adhesion molecule with Ig like domain 2	protein_coding	1197.8430678861826	0.8347813515257556	2.1132089404979778e-24	5.89874643578978e-23	ENSG00000139211	347902	0.08189102173888148	10.193807987737015
ABCD3	ATP binding cassette subfamily D member 3	protein_coding	2758.6653034455526	-0.37176904594184873	2.158700429633964e-24	6.02182224258787e-23	ENSG00000117528	5825	0.03647749262523478	-10.191737950888172
ZNF385B	zinc finger protein 385B	protein_coding	45.6805726720501	1.19062916797353	2.278916804184783e-24	6.353052905509296e-23	ENSG00000144331	151126	0.11688340406836335	10.1864689642094
EBF4	EBF family member 4	protein_coding	417.35393594059923	0.7788774211475822	2.3835303512089206e-24	6.640385884537028e-23	ENSG00000088881	57593	0.07649474791282262	10.182103247601145
GUF1	GTP binding elongation factor GUF1	protein_coding	1539.6725584295464	-0.3579981327076635	2.4466566219692374e-24	6.811840426796553e-23	ENSG00000151806	60558	0.035168331443383986	-10.179559791853919
GIMAP4	GTPase, IMAP family member 4	protein_coding	796.4821529819541	0.6717003185610348	2.5087547786916726e-24	6.980212600609462e-23	ENSG00000133574	55303	0.06600101908297006	10.177120412589971
ABHD8	abhydrolase domain containing 8	protein_coding	293.8337507118135	0.5915911292163659	2.5458364035813083e-24	7.078807556564317e-23	ENSG00000127220	79575	0.05813767973801849	10.17569211365519
C8orf48	chromosome 8 open reading frame 48	protein_coding	15.407724482413078	0.8347622070171568	2.7215715027760824e-24	7.562558022733409e-23	ENSG00000164743	157773	0.08208736889013636	10.169191902524993
FYN	FYN proto-oncogene, Src family tyrosine kinase	protein_coding	1429.2705278913882	0.5742045859746541	2.8926669684330608e-24	8.032799848105107e-23	ENSG00000010810	2534	0.056498120752526304	10.163251066168932
FOXF2	forkhead box F2	protein_coding	413.8142954382218	0.7904644853763146	2.9577176437507103e-24	8.208143512641084e-23	ENSG00000137273	2295	0.07779332825766233	10.161083258427846
INTS7	integrator complex subunit 7	protein_coding	1367.2729959487322	-0.30759903207038586	3.0064708911946658e-24	8.338062242729759e-23	ENSG00000143493	25896	0.030277017171169863	-10.15948930277337
PGM5P4	NA	transcribed_unprocessed_pseudogene	6.0778896401748685	1.3639346816775966	3.0317432493488714e-24	8.402734270022017e-23	ENSG00000225398	NA	0.1342630745110645	10.158673087477942
P2RY8	P2Y receptor family member 8	protein_coding	299.722387305543	0.8068708817248998	3.0612156409966382e-24	8.478956265130096e-23	ENSG00000182162	286530	0.07943417534684602	10.157729695080635
DOK3	docking protein 3	protein_coding	444.30608493132	0.6821615066373081	3.1739106543111515e-24	8.785441878712624e-23	ENSG00000146094	79930	0.06718020812567845	10.154203532104926
CRYGN	crystallin gamma N	protein_coding	7.777101975233839	1.0994508710919166	3.559615159855044e-24	9.846742514544354e-23	ENSG00000127377	155051	0.10839493818411383	10.143009346289292
LINC02454	NA	lncRNA	5.334417294877019	1.317219789623873	3.614185928613618e-24	9.991272989673186e-23	ENSG00000256268	NA	0.12988381842710334	10.141523444378533
BMP3	bone morphogenetic protein 3	protein_coding	137.84273030639534	1.625280044783303	3.659023936559893e-24	1.0108729263399088e-22	ENSG00000152785	651	0.1602789843093297	10.140319092904914
IL16	interleukin 16	protein_coding	506.35002300781673	0.8020267419251071	3.7200898699806836e-24	1.0270838623698273e-22	ENSG00000172349	3603	0.07910546430280915	10.138702161648597
LNCAROD	lncRNA activating regulator of DKK1	lncRNA	14.195918839315086	1.2408155653163848	3.88368849927509e-24	1.071564212933406e-22	ENSG00000231131	101928687	0.12243484972482932	10.134496575975723
LNCAROD	uncharacterized LOC105378305	lncRNA	14.195918839315086	1.2408155653163848	3.88368849927509e-24	1.071564212933406e-22	ENSG00000231131	105378305	0.12243484972482932	10.134496575975723
MAP2	microtubule associated protein 2	protein_coding	343.95475962481953	0.9943047403236851	3.903652211508747e-24	1.0763820505003125e-22	ENSG00000078018	4133	0.09811576755257138	10.133995433414174
	NA	lncRNA	4.714165075925676	1.0171097986334878	3.946330613093736e-24	1.0874529873300902e-22	ENSG00000288045	NA	0.10037664747257813	10.132932551979799
TNFRSF4	TNF receptor superfamily member 4	protein_coding	198.771397257745	0.6951626420314537	3.966699286149116e-24	1.0923660038009233e-22	ENSG00000186827	7293	0.06860769734478495	10.132429289062781
PTPRN	protein tyrosine phosphatase receptor type N	protein_coding	1079.777406547932	1.3840878923600561	4.0242154783412665e-24	1.1074960255972462e-22	ENSG00000054356	5798	0.13661878402257846	10.131021896164098
UNC5C-AS1	NA	lncRNA	10.945797695228132	0.7777187617945924	4.03261750705339e-24	1.1090987344367107e-22	ENSG00000271474	NA	0.0767676177700576	10.130817972287444
	NA	lncRNA	7.7996749565735906	0.8703119872229027	4.141191896483279e-24	1.1382323925062508e-22	ENSG00000249685	NA	0.08592941185406697	10.12821999411499
OAZ2	ornithine decarboxylase antizyme 2	protein_coding	2159.5098829783788	0.2823250705007079	4.714552170406649e-24	1.294996562005377e-22	ENSG00000180304	4947	0.027910060317455295	10.115530646995353
STK32B	serine/threonine kinase 32B	protein_coding	88.82225979352394	0.8127115776198592	4.811469474524125e-24	1.3207744699850366e-22	ENSG00000152953	55351	0.08035878069473519	10.113537943129904
TMEM40	transmembrane protein 40	protein_coding	62.32301539965798	1.749213635247856	4.904017177847265e-24	1.3453207838335466e-22	ENSG00000088726	55287	0.17298955715417813	10.111671849005644
PLEKHM2	pleckstrin homology and RUN domain containing M2	protein_coding	2671.912393985471	0.3325200191545734	5.18609433914529e-24	1.421796354355224e-22	ENSG00000116786	23207	0.03290260221526701	10.106192117542669
ACKR3	atypical chemokine receptor 3	protein_coding	972.590545399813	0.6570137981714456	5.2373429344317755e-24	1.434931887417725e-22	ENSG00000144476	57007	0.0650172145720917	10.10522832292273
ZFP92	ZFP92 zinc finger protein	protein_coding	84.62729872656679	0.8714917190196323	5.289311907671432e-24	1.4482479421291323e-22	ENSG00000189420	139735	0.08624992609259217	10.104260473035731
BCL9L	BCL9 like	protein_coding	2876.650355458051	0.4836093607226728	5.3089479258622364e-24	1.4526997139374307e-22	ENSG00000186174	283149	0.04786364605145061	10.10389722928381
MAPK10	mitogen-activated protein kinase 10	protein_coding	240.91261132484863	0.8954878844564688	5.532246456350341e-24	1.5128390420846147e-22	ENSG00000109339	5602	0.08866341686917181	10.099857597162252
TCEAL6	transcription elongation factor A like 6	protein_coding	4.938931895235484	1.690382452738851	5.648175967424812e-24	1.5435596520888074e-22	ENSG00000204071	158931	0.16740067170211767	10.09782359623272
CNTNAP3P2	NA	transcribed_unprocessed_pseudogene	5.938288215895271	1.25948892824987	5.9360284212966236e-24	1.6211953177274555e-22	ENSG00000276386	NA	0.12478901940457068	10.092946753324181
ARHGAP10	Rho GTPase activating protein 10	protein_coding	541.1555944922324	0.6857790815697351	6.1151092619464365e-24	1.669044574255241e-22	ENSG00000071205	79658	0.06796601304097308	10.090029573403335
FOXC2	forkhead box C2	protein_coding	90.42768710057551	1.141896506938737	6.2442437592382204e-24	1.703209545362283e-22	ENSG00000176692	2303	0.11319379382006241	10.087978045456657
	chromosome X open reading frame 49 pseudogene	transcribed_unprocessed_pseudogene	3.5781110011287818	1.6033401109579952	6.51100043365262e-24	1.7748459040150028e-22	ENSG00000283178	100289206	0.1590004740904551	10.083870001833189
CD109-AS1	CD109 antisense RNA 1	lncRNA	3.969979884203739	1.144946063045359	6.618513493376813e-24	1.8030104997948297e-22	ENSG00000231652	101928489	0.11356044386526161	10.082261252904459
FCER2	Fc epsilon receptor II	protein_coding	88.10934329876689	1.6770988757240521	6.691885342703173e-24	1.8218446076985884e-22	ENSG00000104921	2208	0.16635941247049793	10.081178160096398
FPR1	formyl peptide receptor 1	protein_coding	387.0150886062963	1.0226194161821374	6.721359903206178e-24	1.828711551147462e-22	ENSG00000171051	2357	0.10144282757288402	10.080746373590701
MID2	midline 2	protein_coding	480.5552096171724	0.729658488803849	6.893515837456407e-24	1.874365257573877e-22	ENSG00000080561	11043	0.07239924335285962	10.078261249881267
CD300E	CD300e molecule	protein_coding	109.88381380267086	1.1018976832291674	7.091376234270572e-24	1.9269459805252598e-22	ENSG00000186407	342510	0.10936428784216974	10.07547989357717
KLK7	kallikrein related peptidase 7	protein_coding	828.0841172179083	1.7459605853723903	7.102433886012902e-24	1.928732282871496e-22	ENSG00000169035	5650	0.17329071622846148	10.075326730547793
	NA	lncRNA	21.025668496948654	0.6665414554862094	7.132708866066926e-24	1.9357316837468062e-22	ENSG00000285928	NA	0.0661585611112017	10.074908587655985
CYTH3	cytohesin 3	protein_coding	1550.8445856288238	0.43493843801677123	7.559472682008028e-24	2.050256730243224e-22	ENSG00000008256	9265	0.04319495891608162	10.069194390525102
TOMM70	translocase of outer mitochondrial membrane 70	protein_coding	4032.5569640155477	-0.2814089025692495	7.677037775962722e-24	2.0808303713486863e-22	ENSG00000154174	9868	0.027951723224656787	-10.067676339933595
KIAA1614	KIAA1614	protein_coding	122.61569505132736	0.6207125175781408	7.910286961578597e-24	2.1427014713621117e-22	ENSG00000135835	57710	0.06167203933256734	10.064731510351715
MYO1G	myosin IG	protein_coding	494.910436138113	0.7612566742863713	7.975095854093723e-24	2.1588970935421113e-22	ENSG00000136286	64005	0.07564209851339437	10.063928543066151
TPMT	thiopurine S-methyltransferase	protein_coding	2439.026853736592	-0.43948247205120167	8.330364024554878e-24	2.2522351258091016e-22	ENSG00000137364	7172	0.04368770017160462	-10.059638532697331
TMEM45A	transmembrane protein 45A	protein_coding	555.534542382902	0.8068209209551159	8.328828589199712e-24	2.2522351258091016e-22	ENSG00000181458	55076	0.08020362389547175	10.05965668093295
HOMER3	homer scaffold protein 3	protein_coding	308.2697395119665	0.702568452762571	8.692545396619386e-24	2.3486799009772794e-22	ENSG00000051128	9454	0.06986943556297463	10.055447666087597
DNM1	dynamin 1	protein_coding	1108.5956495611683	0.7857649066830956	8.7216323856215e-24	2.355059743047764e-22	ENSG00000106976	1759	0.07814576190148446	10.055118634247638
EIF2A	eukaryotic translation initiation factor 2A	protein_coding	4672.1738729583385	-0.3277998535601825	8.751420445462173e-24	2.3616207682657176e-22	ENSG00000144895	83939	0.03260138584776122	-10.054782796378975
STAC	SH3 and cysteine rich domain	protein_coding	66.88957596937855	1.1211320216588752	8.768165873467385e-24	2.364656144496549e-22	ENSG00000144681	6769	0.1115044491886376	10.05459450108758
RBMX	RNA binding motif protein X-linked	protein_coding	7736.595619542851	-0.22663716072194562	8.807379323382942e-24	2.373743243078429e-22	ENSG00000147274	27316	0.02254164191815411	-10.054154952191897
BCAR3-AS1	NA	lncRNA	187.65128607004104	-0.6239049708590326	9.498867473096781e-24	2.5585083553867126e-22	ENSG00000224093	NA	0.06210044481764136	-10.04670695501677
HIVEP2	HIVEP zinc finger 2	protein_coding	1567.6381118487118	0.44813491665352545	9.819135560044276e-24	2.6431171221233075e-22	ENSG00000010818	3097	0.04461967463449769	10.043437571529266
CALML5	calmodulin like 5	protein_coding	22.834015832273092	2.6907158486483223	1.0181310773021463e-23	2.7388935766198763e-22	ENSG00000178372	51806	0.2680031825371267	10.039865285090693
TMEM168	transmembrane protein 168	protein_coding	1994.373363417499	-0.41903763426086393	1.0614395516995663e-23	2.8536138947723026e-22	ENSG00000146802	64418	0.04175446924795965	-10.035755257057671
SLC2A3	solute carrier family 2 member 3	protein_coding	1832.0115067885395	0.8055649971570423	1.0973904203315108e-23	2.9484227939138e-22	ENSG00000059804	6515	0.08029579758351416	10.032467718116745
LOXHD1	lipoxygenase homology PLAT domains 1	protein_coding	13.522622920750905	0.9436952819168194	1.1047146514203222e-23	2.9662484850714832e-22	ENSG00000167210	125336	0.094070280796959	10.03181104512368
SLC10A6	solute carrier family 10 member 6	protein_coding	19.110383929463364	0.9052855988109755	1.1305784286848572e-23	3.0338010673661346e-22	ENSG00000145283	345274	0.09026205063548193	10.029526167834575
SDC3	syndecan 3	protein_coding	3932.8916489995736	0.5156059781676244	1.1673862429164788e-23	3.130618406424709e-22	ENSG00000162512	9672	0.051425030255574086	10.026362174317567
RASSF8-AS1	NA	lncRNA	117.93898735055656	0.8281735916387639	1.2140399578751924e-23	3.2537027282243862e-22	ENSG00000246695	NA	0.08263151359770285	10.022490882483206
BHLHE22-AS1	BHLHE22 antisense RNA 1	lncRNA	5.370346811812183	1.0918603793126964	1.2267498131621988e-23	3.2857187554901607e-22	ENSG00000254102	401463	0.10895220738261917	10.021461754127596
PARD6G	par-6 family cell polarity regulator gamma	protein_coding	207.37939769249704	0.5553551221674532	1.3083480495741759e-23	3.5020903144015664e-22	ENSG00000178184	84552	0.05545180208119882	10.015096017154487
	NA	lncRNA	19.3267893755783	0.8505166915088844	1.3418910940271503e-23	3.5896421274613106e-22	ENSG00000232063	NA	0.0849447021068205	10.012592550378649
CNTNAP3	contactin associated protein family member 3	protein_coding	34.51945591342709	1.085841103748766	1.379848041226753e-23	3.6888852388669225e-22	ENSG00000106714	79937	0.10847744090933523	10.009833331672208
SUSD6	sushi domain containing 6	protein_coding	3343.9160634363943	0.3707854949973881	1.3939209188124465e-23	3.724193063522819e-22	ENSG00000100647	9766	0.03704584029232331	10.00882938736371
IGKV1D-39	immunoglobulin kappa variable 1D-39	IG_V_gene	107.08100335302647	1.6498816231558102	1.424604716674704e-23	3.8038095523129975e-22	ENSG00000251546	28893	0.16487810952952597	10.00667479669491
MPC2	mitochondrial pyruvate carrier 2	protein_coding	2317.032276846416	-0.4610849336591479	1.5023133600597368e-23	4.008809502665607e-22	ENSG00000143158	25874	0.046101959341439555	-10.001417298650333
LRFN5-DT	uncharacterized LOC124907392	lncRNA	8.268169497083155	1.105810720203621	1.5129975556725045e-23	4.0348164821607427e-22	ENSG00000258636	124907392	0.11057315951399559	10.000715590148756
PTPRS	protein tyrosine phosphatase receptor type S	protein_coding	1027.5857117867208	0.8706694015733413	1.517088098082372e-23	4.043218372925231e-22	ENSG00000105426	5802	0.08706303770621589	10.000448232823143
SLC2A4	solute carrier family 2 member 4	protein_coding	186.24608605173032	1.0500446199393003	1.5251984868396047e-23	4.0623165889415232e-22	ENSG00000181856	6517	0.10500529948211049	9.999920243246333
COL21A1	collagen type XXI alpha 1 chain	protein_coding	87.52914567202855	0.9548603528597852	1.542441831426443e-23	4.1057014467084434e-22	ENSG00000124749	81578	0.09549742933640287	9.998806873598218
OSR1	odd-skipped related transcription factor 1	protein_coding	119.67979624410508	1.1050406792192964	1.5530500202001405e-23	4.1313819801427977e-22	ENSG00000143867	130497	0.11052475781570004	9.998128030843107
OSCAR	osteoclast associated Ig-like receptor	protein_coding	214.8559878107129	0.7751485641864151	1.5778193787585994e-23	4.1946786512547064e-22	ENSG00000170909	126014	0.0775415253302081	9.996560692938008
MTSS2	MTSS I-BAR domain containing 2	protein_coding	640.6132275841254	0.5658138203828753	1.594470127522212e-23	4.236326901505123e-22	ENSG00000132613	92154	0.056606737811321514	9.995520714668544
ELFN1	extracellular leucine rich repeat and fibronectin type III domain containing 1	protein_coding	157.4109205389374	0.632028745750152	1.6362119920032643e-23	4.344546841729655e-22	ENSG00000225968	392617	0.0632473998737046	9.992960137684978
ZNF474	zinc finger protein 474	protein_coding	12.671299250572572	1.0554844679647137	1.6517525537586562e-23	4.383105249841369e-22	ENSG00000164185	133923	0.10563270658841452	9.992023323583721
GPR146	G protein-coupled receptor 146	protein_coding	27.61732102659211	0.6541407709504002	1.6549246200457072e-23	4.388815199214926e-22	ENSG00000164849	115330	0.06546754326934667	9.991833178452003
MARCHF2	membrane associated ring-CH-type finger 2	protein_coding	1028.9855917293532	0.4234106168929104	1.6725167620852515e-23	4.432736199697911e-22	ENSG00000099785	51257	0.042380114332001534	9.990785149279079
CSF1R	colony stimulating factor 1 receptor	protein_coding	1947.3131418979247	0.7832877463021909	1.7015523333325868e-23	4.506913400141701e-22	ENSG00000182578	1436	0.07841441069486876	9.989079039950589
RUNX1T1	RUNX1 partner transcriptional co-repressor 1	protein_coding	288.4753381734151	0.9051525530710861	1.781862392494387e-23	4.716726819270527e-22	ENSG00000079102	862	0.09065571635416647	9.984506101467543
DHX15	DEAH-box helicase 15	protein_coding	6287.511986904036	-0.26692064181681013	1.7850324982020503e-23	4.722212356098474e-22	ENSG00000109606	1665	0.0267339568077442	-9.98432980708226
TPTEP1	NA	transcribed_unprocessed_pseudogene	73.95240974059548	1.050979339865985	1.7980455753056503e-23	4.753714223833592e-22	ENSG00000100181	NA	0.10527047899740143	9.98360936395025
PIEZO2	piezo type mechanosensitive ion channel component 2	protein_coding	289.9018143076989	0.8140982511957092	1.826278405988895e-23	4.825391009435646e-22	ENSG00000154864	63895	0.08155610495696052	9.982063900983649
RCSD1	RCSD domain containing 1	protein_coding	654.5751893228005	0.7078504090169596	1.858281003022066e-23	4.9069341525472165e-22	ENSG00000198771	92241	0.0709244753356411	9.980340434908362
PPP1R16B	protein phosphatase 1 regulatory subunit 16B	protein_coding	577.5065725530932	0.8012872860334297	1.8665500655992972e-23	4.925745464524771e-22	ENSG00000101445	26051	0.08029011260116453	9.979899891456968
PRKCB	protein kinase C beta	protein_coding	585.4737910508	0.951312557218442	1.9166425943016125e-23	5.054836369949961e-22	ENSG00000166501	5579	0.09534796466975608	9.977271780403235
GFRA2	GDNF family receptor alpha 2	protein_coding	42.3415371358495	0.9616719741168804	1.923923981997807e-23	5.070930765051205e-22	ENSG00000168546	2675	0.09638990209360862	9.976895434367773
RHOQ	ras homolog family member Q	protein_coding	1384.4206832253055	0.41769208847210343	1.9613701149912794e-23	5.166462675832816e-22	ENSG00000119729	23433	0.0418739691396336	9.974982000852625
	NA	lncRNA	18.555197243094707	0.8575694862406554	1.9648239957199725e-23	5.172393156419499e-22	ENSG00000236304	NA	0.08597353884269743	9.974807339380531
APOD	apolipoprotein D	protein_coding	3631.547629536829	1.2244624223383647	2.0410559474827925e-23	5.369787252658857e-22	ENSG00000189058	347	0.12280202656551618	9.971027812681095
PILRA	paired immunoglobin like type 2 receptor alpha	protein_coding	273.9887280246266	0.778152786816974	2.321330715377029e-23	6.1034254720014e-22	ENSG00000085514	29992	0.07814158922025459	9.958241118229957
SNN	stannin	protein_coding	793.2648859361863	0.46158431254458415	2.3428782040521966e-23	6.156316795803618e-22	ENSG00000184602	8303	0.04635626900143619	9.957322331749424
TYMP	thymidine phosphorylase	protein_coding	2986.903168571965	0.7716080309871906	2.554215557556397e-23	6.707544701360709e-22	ENSG00000025708	1890	0.07755844415895943	9.948730139631811
CHST8	carbohydrate sulfotransferase 8	protein_coding	19.827824899572	1.3101605765512778	2.5972106430499696e-23	6.816291385649448e-22	ENSG00000124302	64377	0.1317132345719729	9.947068575218676
RBMS1	RNA binding motif single stranded interacting protein 1	protein_coding	1856.381680745779	0.6670650908756651	2.691820715720008e-23	7.060284639432692e-22	ENSG00000153250	5937	0.06708550032443346	9.943506236812112
ECE1	endothelin converting enzyme 1	protein_coding	7331.8870851618	0.3962501813561614	2.7197683964379596e-23	7.1292405589749435e-22	ENSG00000117298	1889	0.03985426935116337	9.942477626793945
GFAP	glial fibrillary acidic protein	protein_coding	30.5033127915107	1.1152049657255025	2.77680974202839e-23	7.274328322372179e-22	ENSG00000131095	2670	0.11218902741066857	9.940410318767526
SH3PXD2A	SH3 and PX domains 2A	protein_coding	4878.988949979873	0.48256783144940785	2.793284014390721e-23	7.313031763786784e-22	ENSG00000107957	9644	0.04854894547425958	9.939821076139811
LINC00900	NA	lncRNA	21.317892885788417	0.8061167022484257	2.9023398382069555e-23	7.5939262859168005e-22	ENSG00000246100	NA	0.08113086628805226	9.936005112854792
NPAS4	neuronal PAS domain protein 4	protein_coding	8.665011727202623	1.2509284891002859	2.962144813189943e-23	7.7456935647030645e-22	ENSG00000174576	266743	0.12592429773221328	9.933972328044836
ADAMTS5	ADAM metallopeptidase with thrombospondin type 1 motif 5	protein_coding	363.76198178756596	0.6618210563131605	3.009734635974501e-23	7.865354518009913e-22	ENSG00000154736	11096	0.06663265186001338	9.932383566296615
PAMR1	peptidase domain containing associated with muscle regeneration 1	protein_coding	290.03296530711634	0.6789226896938895	3.051147421770187e-23	7.96873748314782e-22	ENSG00000149090	25891	0.06836383495564569	9.931021133240595
MYOZ3	myozenin 3	protein_coding	34.64168457006677	0.9605457055121063	3.1665332132713124e-23	8.265074403450577e-22	ENSG00000164591	91977	0.09675781106041798	9.92731951028034
DBF4	DBF4-CDC7 kinase regulatory subunit	protein_coding	900.9254554406338	-0.4467669389299279	3.286300218002233e-23	8.572480526219895e-22	ENSG00000006634	10926	0.04502057909577996	-9.923615997462946
NPTX1	neuronal pentraxin 1	protein_coding	239.5824521014489	1.4498744190953887	3.3904657740248487e-23	8.838841531495688e-22	ENSG00000171246	4884	0.14614929945294783	9.920502010768583
ZYX	zyxin	protein_coding	9899.793942953691	0.44637808561631065	3.393688044803005e-23	8.84188317669299e-22	ENSG00000159840	7791	0.04499594387892408	9.920407199756339
TPO	thyroid peroxidase	protein_coding	40.716939286013115	1.2083950727789163	3.4144166716552904e-23	8.890504426831254e-22	ENSG00000115705	7173	0.1218164826518062	9.919799410338657
CCL23	C-C motif chemokine ligand 23	protein_coding	22.294397636385725	1.1043565621655929	3.464864306988917e-23	9.016402792808727e-22	ENSG00000274736	6368	0.11134495080532165	9.918335354932061
PRKCH	protein kinase C eta	protein_coding	711.0173869158343	0.4907717929809221	3.6847031131856606e-23	9.582678622350736e-22	ENSG00000027075	5583	0.049511931651190305	9.912192407244195
IDS	iduronate 2-sulfatase	protein_coding	407.9647159306872	0.5455691529429656	3.7161589137930795e-23	9.658645056000563e-22	ENSG00000010404	3423	0.05504492569890812	9.911343253094582
MACIR	macrophage immunometabolism regulator	protein_coding	948.3723406079087	-0.47310780328335716	3.7260510597877037e-23	9.678507629031888e-22	ENSG00000181751	90355	0.047735253257995	-9.911077683538174
CLIC2	chloride intracellular channel 2	protein_coding	365.2953040841369	0.6845843174597617	3.771084259019711e-23	9.789570875180016e-22	ENSG00000155962	1193	0.06908100735877766	9.909877455960059
COX15	cytochrome c oxidase assembly homolog COX15	protein_coding	1428.4540211794736	-0.2931358678832074	3.8533809254514226e-23	9.997176146459164e-22	ENSG00000014919	1355	0.029586611166920348	-9.907720293798004
KRT86	keratin 86	protein_coding	33.437218037708	0.9326297982972508	3.8824326756507965e-23	1.00664762834912e-21	ENSG00000170442	3892	0.094138755807239	9.906969667274211
	NA	TEC	25.97806151657031	0.6796635517687946	3.8901239552786735e-23	1.0080342285320008e-21	ENSG00000278948	NA	0.06860595564230319	9.906771874331366
CACNA2D3	calcium voltage-gated channel auxiliary subunit alpha2delta 3	protein_coding	49.14045169302555	0.9012552887650034	3.940337409945765e-23	1.0204311480362256e-21	ENSG00000157445	55799	0.09098543222332427	9.905489997045539
IGHG3	immunoglobulin heavy constant gamma 3 (G3m marker)	IG_C_gene	9774.454080623378	1.3238400633229799	3.988519031639004e-23	1.0322872812632477e-21	ENSG00000211897	3502	0.13366349876838485	9.904275105180062
PTAFR	platelet activating factor receptor	protein_coding	972.4113861685186	0.725731121890635	4.182196469503769e-23	1.0817629653379713e-21	ENSG00000169403	5724	0.07330962548811062	9.89953388874336
RGS19	regulator of G protein signaling 19	protein_coding	659.2135773402997	0.6047924482999172	4.1985612401952985e-23	1.085343219633418e-21	ENSG00000171700	10287	0.06109543324843596	9.899143293421197
LRRC25	leucine rich repeat containing 25	protein_coding	295.17065327531856	0.7216005472036134	4.3557250645474854e-23	1.1252943762853459e-21	ENSG00000175489	126364	0.0729223334299911	9.895467043664807
CAMK1G	calcium/calmodulin dependent protein kinase IG	protein_coding	28.121511173467933	0.6971186819983517	4.3640709417417505e-23	1.1267737788656747e-21	ENSG00000008118	57172	0.07044964852380696	9.895275513869672
ADIPOQ	adiponectin, C1Q and collagen domain containing	protein_coding	122.84577971897168	3.1985099065517235	4.438795991588732e-23	1.1453797815128333e-21	ENSG00000181092	9370	0.3232915684813475	9.893576629841071
CD163	CD163 molecule	protein_coding	1445.466507252003	0.9758937632086878	4.648323398017824e-23	1.1987268043509395e-21	ENSG00000177575	9332	0.0986851779728813	9.88895985450686
LIMD2	LIM domain containing 2	protein_coding	826.1615688564518	0.7114108192204281	4.856926372131278e-23	1.251771647077453e-21	ENSG00000136490	80774	0.07197189852192065	9.88456375100001
RASGRP3	RAS guanyl releasing protein 3	protein_coding	483.1455273543566	0.5575630389579247	4.935745112195627e-23	1.2713238083897898e-21	ENSG00000152689	25780	0.05641665395240686	9.882951219125568
ZNF124	zinc finger protein 124	protein_coding	283.3111507738551	-0.44879090778855246	5.152738407654698e-23	1.3264215595767016e-21	ENSG00000196418	7678	0.045430433873411905	-9.878640143280839
P3H3	prolyl 3-hydroxylase 3	protein_coding	976.8225346274834	0.6698470040807144	5.1574011220339385e-23	1.3268278066046044e-21	ENSG00000110811	10536	0.0678082348558017	9.878549493364403
GLT1D1	glycosyltransferase 1 domain containing 1	protein_coding	31.886845236703717	0.955993350972156	5.172725297146487e-23	1.3294391167890283e-21	ENSG00000151948	144423	0.09677758144355464	9.878252139724504
TRIM8	tripartite motif containing 8	protein_coding	4623.751869844907	0.3413379864113231	5.1737326084036575e-23	1.3294391167890283e-21	ENSG00000171206	81603	0.034554560456007605	9.878232624197036
CASP6	caspase 6	protein_coding	1585.1277691389041	-0.40461060405920146	5.373133657793825e-23	1.3798528017313513e-21	ENSG00000138794	839	0.040975542389266637	-9.874441690494558
	NA	lncRNA	10.32097860860841	0.9308553949995804	5.43430136544966e-23	1.394728360589601e-21	ENSG00000277829	NA	0.09428000419802267	9.873306677463036
MRPL3	mitochondrial ribosomal protein L3	protein_coding	4134.903175530235	-0.3114121692018287	5.97193189137768e-23	1.5317987495981569e-21	ENSG00000114686	11222	0.03157108128109515	-9.863842369830493
ARHGAP22	Rho GTPase activating protein 22	protein_coding	154.77783877296642	0.6973268112791949	6.29929164886014e-23	1.6148035177337241e-21	ENSG00000128805	58504	0.07073367164711561	9.858484580838674
	NA	lncRNA	3.4244628492862423	1.258466860939509	6.4246386165119e-23	1.645954914170693e-21	ENSG00000274248	NA	0.12767880359630673	9.856505743259579
RUNX3	RUNX family transcription factor 3	protein_coding	923.2576830464651	0.7733568419760242	6.553012571514377e-23	1.6778442604981602e-21	ENSG00000020633	864	0.07847738617451985	9.854518348205623
	NA	lncRNA	2.4966791175734415	1.7375493858774553	6.87579519060771e-23	1.759442772897029e-21	ENSG00000223774	NA	0.1764065633803659	9.849686726967015
WWC2-AS2	WWC2 antisense RNA 2	lncRNA	11.917787312911903	0.7194154842997308	6.886807073768875e-23	1.761212879180548e-21	ENSG00000251359	152641	0.07304062072292973	9.849525882710411
ARHGEF17-AS1	ARHGEF17 antisense RNA 1	lncRNA	12.409259457031684	0.7463674628610301	7.005211387452156e-23	1.7904288047014527e-21	ENSG00000257038	100287837	0.07579017937179151	9.847812329348068
EXOC3L2	exocyst complex component 3 like 2	protein_coding	323.53551824501943	0.521032806532666	7.13915555067042e-23	1.8235794300005234e-21	ENSG00000283632	90332	0.05291871512321581	9.845908112460677
CACNA1G	calcium voltage-gated channel subunit alpha1 G	protein_coding	20.979088777600598	1.02190634589851	7.158983037138336e-23	1.827558785415463e-21	ENSG00000006283	8913	0.10379289332680827	9.845629244392262
PTPN14	protein tyrosine phosphatase non-receptor type 14	protein_coding	1421.6104454541062	0.5248826904591423	7.31472137116306e-23	1.8662084209998755e-21	ENSG00000152104	5784	0.053322959715830086	9.843465052509442
EMP1	epithelial membrane protein 1	protein_coding	6497.676798831255	0.7445358158774505	7.43829198840801e-23	1.8966101356334946e-21	ENSG00000134531	2012	0.07565052351382225	9.841780086841236
RAET1G	retinoic acid early transcript 1G	protein_coding	20.04893386991099	0.9848745454280732	7.464473764832695e-23	1.902158406364208e-21	ENSG00000203722	353091	0.10007436740428147	9.841426640743746
CHSY1	chondroitin sulfate synthase 1	protein_coding	1756.0214877999367	0.4217579227618576	7.539680010716476e-23	1.920185527892062e-21	ENSG00000131873	22856	0.04285975613485688	9.840418163715386
SLA	Src like adaptor	protein_coding	780.5292550119129	0.7680953307466304	7.714750242548453e-23	1.963609359072318e-21	ENSG00000155926	6503	0.07807347538107604	9.838108614962547
CARTPT	CART prepropeptide	protein_coding	50.2067979168934	2.140680055073793	7.902221238669331e-23	2.010136289659144e-21	ENSG00000164326	9607	0.21764406490990462	9.835692307805148
LY96	lymphocyte antigen 96	protein_coding	197.69772933113117	0.7506371744979503	7.91189099886896e-23	2.011406568063524e-21	ENSG00000154589	23643	0.07631863065709651	9.83556921861716
RNASE2	ribonuclease A family member 2	protein_coding	41.75973954746813	0.9493084155909891	7.94620031917058e-23	2.018935656994226e-21	ENSG00000169385	6036	0.0965221669696198	9.835133683745232
ITGAX	integrin subunit alpha X	protein_coding	998.6746791648357	0.7623236661468115	7.952657295526327e-23	2.019383433099557e-21	ENSG00000140678	3687	0.07751089389050515	9.835051924748784
TINCR	TINCR ubiquitin domain containing	protein_coding	52.893679652148904	1.1619713921043466	8.21805296100433e-23	2.0855430567410105e-21	ENSG00000223573	257000	0.11818564707290749	9.831747093515837
IL10	interleukin 10	protein_coding	21.797211971417564	0.8615374487281596	8.526801919754463e-23	2.1626201920886688e-21	ENSG00000136634	3586	0.08766123010057873	9.828032845759392
	NA	lncRNA	45.79600051651349	0.77060667529788	8.787369048560794e-23	2.227393515756291e-21	ENSG00000273179	NA	0.07843324627525579	9.825000390695187
PKD1	polycystin 1, transient receptor potential channel interacting	protein_coding	2492.6931772193157	0.572525612180552	8.890532924903981e-23	2.2522159821245274e-21	ENSG00000008710	5310	0.05827930081471454	9.823824311152322
FIGNL1	fidgetin like 1	protein_coding	746.45388185738	-0.40205030658315244	8.90046800151915e-23	2.253405715628877e-21	ENSG00000132436	63979	0.04092651700625674	-9.82371176422582
KCNQ5	potassium voltage-gated channel subfamily Q member 5	protein_coding	28.742702323103362	1.2470814292535157	9.107491798671857e-23	2.3044632924698232e-21	ENSG00000185760	56479	0.1269760052142751	9.821394421324214
TNFSF4	TNF superfamily member 4	protein_coding	232.48344281037134	0.804792488194608	9.603228972329118e-23	2.428470865636314e-21	ENSG00000117586	7292	0.08198740135685245	9.816050696517703
SH3YL1	SH3 and SYLF domain containing 1	protein_coding	3196.1258433250896	-0.4775930347471576	9.653398924235991e-23	2.439723588284437e-21	ENSG00000035115	26751	0.048656900696649644	-9.815525195998418
CLDN6	claudin 6	protein_coding	191.20617601511626	1.8618421440222397	1.061160796035697e-22	2.6803189454771287e-21	ENSG00000184697	9074	0.18986811056174469	9.805976045760316
CSF2	colony stimulating factor 2	protein_coding	39.31236727152755	1.3003636339426903	1.0885239724746207e-22	2.747820344835435e-21	ENSG00000164400	1437	0.13264407132128353	9.803405617677532
TPSB2	tryptase beta 2	protein_coding	514.8818237706994	1.026804061736493	1.0929861049196575e-22	2.7574661174849895e-21	ENSG00000197253	64499	0.10474394002226964	9.802992531292826
AMZ1	archaelysin family metallopeptidase 1	protein_coding	32.333181043942	0.8132289097153373	1.1244380521545227e-22	2.835152568196178e-21	ENSG00000174945	155185	0.08298146358430261	9.800127336741427
FCER1A	Fc epsilon receptor Ia	protein_coding	68.89418237246797	1.1586119241769544	1.1343162609841403e-22	2.8583839464694084e-21	ENSG00000179639	2205	0.11823482981151424	9.799243810169747
PLS1	plastin 1	protein_coding	6261.257566325684	-0.5544981595126789	1.1351714000747244e-22	2.8588640383029435e-21	ENSG00000120756	5357	0.05658625073355466	-9.799167683394002
GPR161	G protein-coupled receptor 161	protein_coding	563.2439267766154	0.6561447715441726	1.17847566158178e-22	2.9661866929748545e-21	ENSG00000143147	23432	0.06698509242234488	9.795385029957739
PIK3R6	phosphoinositide-3-kinase regulatory subunit 6	protein_coding	94.71830649800765	0.639155340466076	1.1985108673381878e-22	3.0148505823714708e-21	ENSG00000276231	146850	0.0652620115936955	9.793681268136398
ZNF25	zinc finger protein 25	protein_coding	363.9602549380436	0.4690100470287777	1.210153330046826e-22	3.0423580065437885e-21	ENSG00000175395	219749	0.04789382395570984	9.792704116975461
MIR205HG	MIR205 host gene	lncRNA	77.40858026339949	3.381430939482353	1.2652654337749644e-22	3.1790533080508232e-21	ENSG00000230937	642587	0.345459887548338	9.78820135524189
	NA	lncRNA	4.489580136192452	2.1318607771272764	1.3260905104358326e-22	3.3299348106478304e-21	ENSG00000234638	NA	0.2179047643735492	9.783451882092288
DNAJC18	DnaJ heat shock protein family (Hsp40) member C18	protein_coding	276.9947578134129	0.48368585027407063	1.3490649717134903e-22	3.3856493441222742e-21	ENSG00000170464	202052	0.049447965639390926	9.781713848481562
SEC14L2	SEC14 like lipid binding 2	protein_coding	482.89803704341193	0.5670864965522545	1.354324926235799e-22	3.396868029273054e-21	ENSG00000100003	23541	0.057976478994222036	9.781320052374527
CHST6	carbohydrate sulfotransferase 6	protein_coding	167.18822686935152	0.9827474111544937	1.3634736722080533e-22	3.417821678906143e-21	ENSG00000183196	4166	0.10047885833737037	9.780638707645304
CORIN	corin, serine peptidase	protein_coding	175.40126992034007	0.9495604279865486	1.3733152467056878e-22	3.440486624172694e-21	ENSG00000145244	10699	0.09709295386087721	9.779910799162183
HSPA14	heat shock protein family A (Hsp70) member 14	protein_coding	743.4112269526582	-0.3886585656494765	1.4004041951921888e-22	3.506308874050757e-21	ENSG00000187522	51182	0.03974853810457506	-9.777933584046501
WARS2	tryptophanyl tRNA synthetase 2, mitochondrial	protein_coding	786.4476688189236	-0.3522755198061238	1.4060155012215184e-22	3.518310458699454e-21	ENSG00000116874	10352	0.03602909576849738	-9.77752875258506
GJD3	gap junction protein delta 3	protein_coding	146.0272761031562	0.6515581348666762	1.4173750483737612e-22	3.544673703825427e-21	ENSG00000183153	125111	0.0666438774120802	9.776714083394127
FAT4	FAT atypical cadherin 4	protein_coding	660.2099403413278	0.8064820737282382	1.4419100023855638e-22	3.6039371733070906e-21	ENSG00000196159	79633	0.0825047595791034	9.774976350970448
IFITM10	interferon induced transmembrane protein 10	protein_coding	27.529497143669612	0.9288186134884634	1.4503464049747214e-22	3.622918153890107e-21	ENSG00000244242	402778	0.09502577994224332	9.774385583080713
CCDC136	coiled-coil domain containing 136	protein_coding	176.90623394846767	0.9872253395459182	1.457010462364174e-22	3.6374524108296544e-21	ENSG00000128596	64753	0.1010060657024384	9.773921325222801
INAFM2	InaF motif containing 2	protein_coding	766.949312465732	0.5249496240745677	1.5152357349874108e-22	3.780618627638252e-21	ENSG00000259330	100505573	0.05373103311007683	9.76995218013252
PLPP1	phospholipid phosphatase 1	protein_coding	1041.226536098046	0.48066718266883	1.5231414360363219e-22	3.7981408041218775e-21	ENSG00000067113	8611	0.04920117466985866	9.769424935362235
MYO1F	myosin IF	protein_coding	899.79197878889	0.6144471037019839	1.5425705857425037e-22	3.844361167190834e-21	ENSG00000142347	4542	0.06290317975670252	9.768140594458783
P2RY14	purinergic receptor P2Y14	protein_coding	139.41941490028913	0.8806855150719691	1.571542550835858e-22	3.91429663139574e-21	ENSG00000174944	9934	0.0901763804447126	9.76625487437833
KRT13	keratin 13	protein_coding	859.8565340769386	2.1166513974931664	1.630673802099526e-22	4.059226481325874e-21	ENSG00000171401	3860	0.21681424677625535	9.762510669686185
NA	NA	NA	22.509261321594774	1.0565789629379745	1.6378935989662234e-22	4.074840552893702e-21	ENSG00000283633	NA	0.10823316653074425	9.762062746615172
LINC01960	long intergenic non-protein coding RNA 1960	lncRNA	4.051264283748311	0.9515381916806984	1.68695478034434e-22	4.1944716691625304e-21	ENSG00000260868	100128905	0.09750296054583256	9.759069738537994
CD79A	CD79a molecule	protein_coding	921.9351363247965	1.2612903451294015	1.6908023709816985e-22	4.2016097046665375e-21	ENSG00000105369	973	0.12924594696176694	9.758838669830874
TCAIM	T cell activation inhibitor, mitochondrial	protein_coding	1156.11854707906	-0.3226814673107001	1.7185919836226306e-22	4.268200587501585e-21	ENSG00000179152	285343	0.033071164045710706	-9.757185046909514
SRPK1	SRSF protein kinase 1	protein_coding	3025.5194986592423	-0.37469615575134135	1.7239960986031564e-22	4.2791513087948514e-21	ENSG00000096063	6732	0.03840332895922708	-9.756866550531525
GATA3	GATA binding protein 3	protein_coding	200.56346408511953	0.7946042641972881	1.7256320791587913e-22	4.280741861880935e-21	ENSG00000107485	2625	0.08144132100424085	9.756770327385912
ANKRD6	ankyrin repeat domain 6	protein_coding	168.4476567251273	0.7056870513972063	1.7345312781913228e-22	4.3003379211181416e-21	ENSG00000135299	22881	0.07233180384336611	9.756248481309349
COP1	COP1 E3 ubiquitin ligase	protein_coding	2282.0203298258525	-0.2579168194099785	1.8194498016103139e-22	4.5082738027803946e-21	ENSG00000143207	64326	0.026449214390345508	-9.75139811729619
MAGEE2	MAGE family member E2	protein_coding	2.6747215446988566	1.476864409947784	1.8558301808292984e-22	4.595770594609802e-21	ENSG00000186675	139599	0.15148277578004507	9.749388353512943
IHO1	interactor of HORMAD1 1	protein_coding	18.913471701888767	0.7925295947322877	1.8865745386649077e-22	4.6692177088993675e-21	ENSG00000173421	339834	0.08130409835075891	9.747720112621973
TMEM158	transmembrane protein 158	protein_coding	673.3271465052784	0.7386580239256181	1.928629246183668e-22	4.7705570456923795e-21	ENSG00000249992	25907	0.07579492562449029	9.745481215789312
LSM5	LSM5 homolog, U6 small nuclear RNA and mRNA degradation associated	protein_coding	1828.1803435051509	-0.39529133315296855	1.9419132471209084e-22	4.800655076144016e-21	ENSG00000106355	23658	0.040564401585782506	-9.744784039696397
CH25H	cholesterol 25-hydroxylase	protein_coding	217.2373763877212	0.8381103595817829	2.00404010358423e-22	4.9513948911933175e-21	ENSG00000138135	9023	0.08603429190494465	9.741584907885018
RGL1	ral guanine nucleotide dissociation stimulator like 1	protein_coding	784.0993771241032	0.5779105599903359	2.0100181289132836e-22	4.960466426575151e-21	ENSG00000143344	23179	0.059325922791671704	9.741282272502033
	NA	lncRNA	39.709811143700186	0.771280370064881	2.009201815786556e-22	4.960466426575151e-21	ENSG00000272463	NA	0.07917613725304593	9.741323545500569
KCTD10	potassium channel tetramerization domain containing 10	protein_coding	3083.507320630006	0.3201026437245511	2.0537072300342304e-22	5.065379386463441e-21	ENSG00000110906	83892	0.03286779431738412	9.739097203588301
GALNT16	polypeptide N-acetylgalactosaminyltransferase 16	protein_coding	162.63902890499568	1.050640303023074	2.0762487891683536e-22	5.118042502353968e-21	ENSG00000100626	57452	0.10789090430830325	9.73798773639732
PIP4K2A	phosphatidylinositol-5-phosphate 4-kinase type 2 alpha	protein_coding	1423.2931899098226	0.3943674086216791	2.286393298221559e-22	5.632829766494866e-21	ENSG00000150867	5305	0.04053864831076143	9.728183475643661
EGFL7	EGF like domain multiple 7	protein_coding	1022.5887043945314	0.691514339259995	2.40419430449711e-22	5.919657584885128e-21	ENSG00000172889	51162	0.07112098168598921	9.723070785399786
ZSCAN16	zinc finger and SCAN domain containing 16	protein_coding	201.88759371036593	-0.38161750003787753	2.431855440429293e-22	5.9843399181959974e-21	ENSG00000196812	80345	0.03925336150710577	-9.721906236458143
MFF	mitochondrial fission factor	protein_coding	2311.4701513791138	-0.23534960465141383	2.4568200830689897e-22	6.0423165164787075e-21	ENSG00000168958	56947	0.024210764212802882	-9.720866412261316
TTC23-AS1	TTC23 antisense RNA 1	lncRNA	37.42432148989132	1.1585593708868593	2.488906151636851e-22	6.1177313207233794e-21	ENSG00000261616	128193289	0.1191989280086517	9.719545219423187
GNG2	G protein subunit gamma 2	protein_coding	586.2929879803619	0.6663116707555409	2.5494399200292496e-22	6.262944498004464e-21	ENSG00000186469	54331	0.0685710565151679	9.717097921747099
	NA	transcribed_unprocessed_pseudogene	14.006313108258626	0.8726625521367705	2.6160389377134856e-22	6.42288327087589e-21	ENSG00000226329	NA	0.08983119646244572	9.714470991172766
P2RX7	purinergic receptor P2X 7	protein_coding	120.27252611049632	0.7779534027433922	2.785132375562201e-22	6.834139711055795e-21	ENSG00000089041	5027	0.08013456693733927	9.708087688945872
	NA	lncRNA	22.06851805938562	0.9249345014285526	2.9404800309321384e-22	7.211217134010601e-21	ENSG00000249679	NA	0.09532898487210485	9.702552719610535
GPR78	G protein-coupled receptor 78	protein_coding	20.87648293384732	1.2770628661329462	3.0139425486061135e-22	7.387164599902676e-21	ENSG00000155269	27201	0.13165548607012917	9.700035328969815
CNOT10	CCR4-NOT transcription complex subunit 10	protein_coding	1233.7765704902135	-0.23421433813089593	3.0859596942833945e-22	7.55937108482917e-21	ENSG00000182973	25904	0.02415171965884999	-9.697625735941003
KRT17	keratin 17	protein_coding	7003.739723321477	1.4290362243810457	3.132933246230402e-22	7.670069640671642e-21	ENSG00000128422	3872	0.14738282414761603	9.696083873041735
GPC1	glypican 1	protein_coding	3033.9145913804246	0.6599763383523303	3.1473787131669424e-22	7.701052067512857e-21	ENSG00000063660	2817	0.06806957425731389	9.695614311579416
FAM171B	family with sequence similarity 171 member B	protein_coding	251.62337581158232	0.7201651293613318	3.2568784392654785e-22	7.96444718959662e-21	ENSG00000144369	165215	0.074304168965684	9.69212278915234
NLGN4X	neuroligin 4 X-linked	protein_coding	127.47844726892343	1.0154433766860562	3.436960900407019e-22	8.40004960971636e-21	ENSG00000146938	57502	0.10482942149284553	9.686625779532312
PLSCR4	phospholipid scramblase 4	protein_coding	866.2704356521832	0.6083469101455564	3.461088562619128e-22	8.45421490749925e-21	ENSG00000114698	57088	0.0628074022296295	9.685911031973358
MYO9B	myosin IXB	protein_coding	4266.415832934611	0.3425735898576844	3.483816122970292e-22	8.504900711099155e-21	ENSG00000099331	4650	0.03537067848078736	9.685242256344148
NA	long intergenic non-protein coding RNA 2544	NA	22.64970061912183	1.3893619073448265	3.7276038172304473e-22	9.094888156447402e-21	ENSG00000261039	101929504	0.14355391124830483	9.678328477875123
PHLDA3	pleckstrin homology like domain family A member 3	protein_coding	1842.050957274948	0.7154222034254564	3.7431782250893694e-22	9.127710394116736e-21	ENSG00000174307	23612	0.07392327324453184	9.677902127776473
ATP2B3	ATPase plasma membrane Ca2+ transporting 3	protein_coding	4.675212116384264	1.3434326808914459	3.7491651601947627e-22	9.137129709109219e-21	ENSG00000067842	492	0.1388167961793498	9.677738702136198
SERPINB3	serpin family B member 3	protein_coding	164.1686711531604	2.653862073614527	3.7947725035639256e-22	9.243042992117907e-21	ENSG00000057149	6317	0.27425840737018486	9.676502168381779
PRKAR2B	protein kinase cAMP-dependent type II regulatory subunit beta	protein_coding	448.83293024615136	0.8408857344768462	3.8628575280063706e-22	9.403554983995135e-21	ENSG00000005249	5577	0.08691609925401192	9.674683306016314
GFM1	G elongation factor mitochondrial 1	protein_coding	2559.0162173480603	-0.2839449967840569	4.0224808616940676e-22	9.786595829511896e-21	ENSG00000168827	85476	0.029361853935508327	-9.670540470902356
PRKG1	protein kinase cGMP-dependent 1	protein_coding	468.6594148629729	0.6984144564120234	4.1786630239040297e-22	1.0160836064060589e-20	ENSG00000185532	5592	0.0722499593643591	9.666641511725905
PGM5P3-AS1	PGM5P3 antisense RNA 1	lncRNA	4.464447560582387	1.424813438956545	4.218134506307631e-22	1.0251020101063432e-20	ENSG00000277631	101929127	0.14740955531735622	9.665678971007555
GMFG	glia maturation factor gamma	protein_coding	500.1671059147334	0.6008382574821243	4.450057526731782e-22	1.0808538933504664e-20	ENSG00000130755	9535	0.06219730654938654	9.66019737534841
CABCOCO1	ciliary associated calcium binding coiled-coil 1	protein_coding	18.520994143052334	0.9770145767556156	4.6733407225644e-22	1.1344455484261155e-20	ENSG00000183346	219621	0.10119070731274292	9.655180823432987
DIRC1	NA	lncRNA	4.325015824591611	1.4182128867924755	4.6802723985401475e-22	1.1354874067862631e-20	ENSG00000174325	NA	0.14688851786936055	9.655028911475593
TREM1	triggering receptor expressed on myeloid cells 1	protein_coding	321.4125270724754	1.0311423828534876	4.8739874588280385e-22	1.18181832323274e-20	ENSG00000124731	54210	0.1068444869869672	9.650871204793798
JAZF1	JAZF zinc finger 1	protein_coding	401.82524302132896	0.5658785082746595	6.016301080779176e-22	1.457978540787134e-20	ENSG00000153814	221895	0.05876658170527203	9.62925683022829
LPAR1	lysophosphatidic acid receptor 1	protein_coding	537.2402227273891	0.6946780713054179	6.06398819763826e-22	1.4687075018097395e-20	ENSG00000198121	1902	0.07214851805126916	9.628445463173279
SLC25A40	solute carrier family 25 member 40	protein_coding	1025.0866786807576	-0.39872345102256984	6.335761346020719e-22	1.5336678351101925e-20	ENSG00000075303	55972	0.041430381738884525	-9.62393862396753
DKK2	dickkopf WNT signaling pathway inhibitor 2	protein_coding	163.6818010736636	1.0119087198016874	6.367656368495808e-22	1.540521589937273e-20	ENSG00000155011	27123	0.10515060945693798	9.62342229900333
NAPSB	NA	transcribed_unprocessed_pseudogene	304.95193852716676	0.8467548441805915	6.558381205628399e-22	1.5857715995509026e-20	ENSG00000131401	NA	0.08801671137373397	9.620387207891987
	NA	lncRNA	55.79505859705024	0.9425188242329786	6.6298382030626655e-22	1.6021488219367447e-20	ENSG00000288156	NA	0.0979823393289725	9.619272520821355
FRRS1L	ferric chelate reductase 1 like	protein_coding	113.15958650124192	1.4466987015191302	6.697813881555311e-22	1.6176668395008518e-20	ENSG00000260230	23732	0.15041226259305646	9.618223119435442
TPSAB1	tryptase alpha/beta 1	protein_coding	560.9793861786826	0.9472476115872306	6.856100561303807e-22	1.6549672595088847e-20	ENSG00000172236	7177	0.09850929327752934	9.615819787870759
PSTPIP1	proline-serine-threonine phosphatase interacting protein 1	protein_coding	214.741013065625	0.6449487560722076	6.875951694466785e-22	1.658828166783448e-20	ENSG00000140368	9051	0.0670737104521991	9.615522262359978
RDX	radixin	protein_coding	1416.2752255645976	0.6800357607824418	7.051486645535566e-22	1.7002225227450245e-20	ENSG00000137710	5962	0.0707417945363366	9.612927764125926
TMEM106C	transmembrane protein 106C	protein_coding	5379.436834811324	-0.44339430270541247	7.075440998876285e-22	1.705042546591952e-20	ENSG00000134291	79022	0.0461264680211003	-9.612578671806915
CD22	CD22 molecule	protein_coding	349.39666336352724	1.2344251361674563	7.079502681328511e-22	1.7050661133110075e-20	ENSG00000012124	933	0.12841847799064104	9.61251959595269
PAPLN-AS1	NA	lncRNA	24.67915729990192	0.7722045967504644	7.099408522446045e-22	1.7089035119922587e-20	ENSG00000258376	NA	0.08033562992984389	9.612230556041212
MARVELD2	MARVEL domain containing 2	protein_coding	1534.2022393936686	-0.37852849970108166	7.155018602906194e-22	1.7213262036018453e-20	ENSG00000152939	153562	0.039383172508642934	-9.61142730738644
KLF8	KLF transcription factor 8	protein_coding	175.85093408786756	0.7168675408551548	7.3674122097915405e-22	1.7714322873347297e-20	ENSG00000102349	11279	0.07460830130023485	9.608415261599022
RFTN2	raftlin family member 2	protein_coding	148.4881993523271	0.541269345875305	7.537109333629335e-22	1.811222111653999e-20	ENSG00000162944	130132	0.05634659702687754	9.606069832702007
ANKRD1	ankyrin repeat domain 1	protein_coding	66.08441018328645	1.5840928065752933	7.60343532796567e-22	1.8261405395446304e-20	ENSG00000148677	27063	0.16492089699908988	9.605167297774491
ETNK1	ethanolamine kinase 1	protein_coding	3921.6375940628277	-0.49159216014493057	7.833220161940877e-22	1.8802788240283863e-20	ENSG00000139163	55500	0.051196319414392635	-9.602099638567593
APBB1IP	amyloid beta precursor protein binding family B member 1 interacting protein	protein_coding	607.0897119255477	0.7661797351968989	7.947748897243498e-22	1.9067061841323428e-20	ENSG00000077420	54518	0.07980536999129102	9.600603759878693
PIRT	phosphoinositide interacting regulator of transient receptor potential channels	protein_coding	15.030754206672627	1.4445262315673657	8.1750474778112505e-22	1.960143072787352e-20	ENSG00000233670	644139	0.1505075866517768	9.597697124129075
CHL1	cell adhesion molecule L1 like	protein_coding	218.14074576110514	0.9914235819442742	8.498723417395284e-22	2.0366160880181514e-20	ENSG00000134121	10752	0.1033411810252657	9.59369316383062
BNC2-AS1	BNC2 antisense RNA 1	lncRNA	5.349482916649132	1.118438365148317	8.58867797035984e-22	2.0570266308186444e-20	ENSG00000234779	111216284	0.11659378351819401	9.592607181958282
FLRT2-AS1	FLRT2 antisense RNA 1	lncRNA	7.735627155336691	1.1382151485628436	9.009278122629752e-22	2.15656148272075e-20	ENSG00000205562	100506731	0.11871650047270436	9.587674367343276
NGLY1	N-glycanase 1	protein_coding	1235.9181523216685	-0.2522646812528357	9.296951622337177e-22	2.224184505199297e-20	ENSG00000151092	55768	0.026320258989073544	-9.584430052818231
MITF	melanocyte inducing transcription factor	protein_coding	513.3400434889571	0.7294430773737591	9.354819999269345e-22	2.236784781926464e-20	ENSG00000187098	4286	0.07611217690829034	9.583789440849724
NPTXR	neuronal pentraxin receptor	protein_coding	528.1440262152149	1.0358133296329242	9.372560671141617e-22	2.2397816514953146e-20	ENSG00000221890	23467	0.1080819312231993	9.583593833957988
HCFC1R1	host cell factor C1 regulator 1	protein_coding	1348.3620025775804	0.4515675784112033	9.627701309873518e-22	2.2994756904175978e-20	ENSG00000103145	54985	0.04713245370500603	9.580820494462003
TRIM2	tripartite motif containing 2	protein_coding	4588.29888472136	-0.5187667304101533	9.668623885397402e-22	2.307968126694613e-20	ENSG00000109654	23321	0.05414885397957441	-9.580382451045747
APOBEC3A	apolipoprotein B mRNA editing enzyme catalytic subunit 3A	protein_coding	47.675331433955954	1.0407064931175192	9.930663548129585e-22	2.3692040627997454e-20	ENSG00000128383	200315	0.10866023746618163	9.577620272009977
APOBEC3A	APOBEC3A and APOBEC3B deletion hybrid	protein_coding	47.675331433955954	1.0407064931175192	9.930663548129585e-22	2.3692040627997454e-20	ENSG00000128383	100913187	0.10866023746618163	9.577620272009977
NLGN1	neuroligin 1	protein_coding	43.86891887845018	1.334387420024096	1.0187294328968057e-21	2.429082403329052e-20	ENSG00000169760	22871	0.13936184131217638	9.574984138125815
ZNF195	zinc finger protein 195	protein_coding	1296.8656914149062	-0.3974384189780605	1.0288972799296487e-21	2.451967672918218e-20	ENSG00000005801	7748	0.0415124472519891	-9.57395781957945
RERGL	RERG like	protein_coding	23.82507614598374	1.3546231390909589	1.0349435286180277e-21	2.4650108462627056e-20	ENSG00000111404	79785	0.1414993515842611	9.573352272814462
FARSB	phenylalanyl-tRNA synthetase subunit beta	protein_coding	3016.3360756481165	-0.3168495008936158	1.0358397196386247e-21	2.4657800520340588e-20	ENSG00000116120	10056	0.03309733651054983	-9.573262815049166
	NA	IG_V_gene	10.624815493469479	1.5630873540175283	1.0367559458220806e-21	2.4665960735363272e-20	ENSG00000278263	NA	0.16327790266629377	9.573171436505742
IGHGP	NA	IG_C_pseudogene	4570.2442444812705	1.4209446154787626	1.0659094523044497e-21	2.5345547313917027e-20	ENSG00000253755	NA	0.1484743320986327	9.570304815614982
NPR3	natriuretic peptide receptor 3	protein_coding	350.65028822819806	1.2306926392974324	1.101620391552751e-21	2.6180221625768832e-20	ENSG00000113389	4883	0.12864072849690528	9.566897309097868
LINC01686	long intergenic non-protein coding RNA 1686	lncRNA	10.001051587609977	0.729195446380726	1.1149116158712956e-21	2.6481459501216886e-20	ENSG00000261504	284648	0.07623056660712936	9.565656912125444
IGKV2D-28	immunoglobulin kappa variable 2D-28	IG_V_gene	37.88461578691228	1.7111572661471368	1.1648004213617703e-21	2.7651153490549975e-20	ENSG00000242534	28883	0.1789702271498167	9.561128090398634
RIN3	Ras and Rab interactor 3	protein_coding	1635.6922298896789	0.48014276357135505	1.2311927070906895e-21	2.921111654468064e-20	ENSG00000100599	79890	0.05024836888479225	9.555390040066973
LINC01705	long intergenic non-protein coding RNA 2257	lncRNA	37.11551513701955	1.2756076958325322	1.2626331651511754e-21	2.9940554354453035e-20	ENSG00000232679	105372950	0.13353263246496036	9.552778764900468
TECTA	tectorin alpha	protein_coding	22.40294311913429	0.7111077923546274	1.2845244852632679e-21	3.044287643724488e-20	ENSG00000109927	7007	0.07445376592279458	9.550998308024019
TECTA	TBCEL-TECTA readthrough	protein_coding	22.40294311913429	0.7111077923546274	1.2845244852632679e-21	3.044287643724488e-20	ENSG00000109927	116804918	0.07445376592279458	9.550998308024019
	NA	lncRNA	5.672619751297135	0.9724943977246026	1.3628751640198303e-21	3.228197972484196e-20	ENSG00000287477	NA	0.1018866787263871	9.54486307612598
SEC14L1	SEC14 like lipid binding 1	protein_coding	2688.237210754937	0.3538724490641098	1.4897650745615085e-21	3.526815887851584e-20	ENSG00000129657	6397	0.03711054272778515	9.535631199463998
THUMPD2	THUMP domain containing 2	protein_coding	478.00847057905463	-0.29738411265850184	1.5176319729338979e-21	3.5908107434406827e-20	ENSG00000138050	80745	0.031192911177763474	-9.533708186573442
NA	NA	NA	23.999954605019035	0.8518795033437112	1.547862066997635e-21	3.66032362902162e-20	ENSG00000233818	NA	0.08937366581284222	9.531661206866413
	NA	lncRNA	19.93732049228758	0.7475225291026065	1.5617536959215183e-21	3.691144792860665e-20	ENSG00000267364	NA	0.07843284113918512	9.530733787598873
CYCS	cytochrome c, somatic	protein_coding	8808.993122115358	-0.44394140211624095	1.5778783092430139e-21	3.7272067804551476e-20	ENSG00000172115	54205	0.046585193387511464	-9.529667472310043
KDR	kinase insert domain receptor	protein_coding	1031.2782446082049	0.5501535185835895	1.6039843876399962e-21	3.786794096286193e-20	ENSG00000128052	3791	0.05774093331683384	9.527963733540783
STK10	serine/threonine kinase 10	protein_coding	1982.4509556889968	0.36541596646013463	1.6177168552131039e-21	3.817119612012708e-20	ENSG00000072786	6793	0.03835551122783917	9.527078502212966
MEG3	maternally expressed 3	lncRNA	1079.686830673114	0.8483330648448641	1.6540840092696003e-21	3.900790770763808e-20	ENSG00000214548	55384	0.08906599309044516	9.524769616428067
PTGDS	prostaglandin D2 synthase	protein_coding	89.34492582018147	1.0519906653185205	1.6644957418110364e-21	3.923193662137081e-20	ENSG00000107317	5730	0.11045544409206297	9.524117837430467
SMARCD3	SWI/SNF related BAF chromatin remodeling complex subunit D3	protein_coding	433.8529156160325	0.5714462083653244	1.6857374461772238e-21	3.9710841318353385e-20	ENSG00000082014	6604	0.060008209507552555	9.522800514376337
ITGB2	integrin subunit beta 2	protein_coding	3357.192784936135	0.7932547849137593	1.7020514308535544e-21	4.007320322833369e-20	ENSG00000160255	3689	0.08330933164490632	9.521799890255876
CAAP1	caspase activity and apoptosis inhibitor 1	protein_coding	1094.2341677947634	-0.39386414696731303	1.7366807117940574e-21	4.086614924388478e-20	ENSG00000120159	79886	0.041373557844600284	-9.519706969525627
UMPS	uridine monophosphate synthetase	protein_coding	1668.9872845547982	-0.2598320053192103	1.7646998575585008e-21	4.1502768929950196e-20	ENSG00000114491	7372	0.027298888048239284	-9.518043550347791
ASB5	ankyrin repeat and SOCS box containing 5	protein_coding	43.64076633245005	2.1963143190223184	1.7848022992664963e-21	4.195260705079144e-20	ENSG00000164122	140458	0.23078125569478827	9.516866144133376
SERPINB2	serpin family B member 2	protein_coding	184.001575675964	1.807235591674834	1.7912346396349405e-21	4.208080722222663e-20	ENSG00000197632	5055	0.18990564585532457	9.516492169230379
UBE2QL1	ubiquitin conjugating enzyme E2 QL1	protein_coding	103.96803240937955	0.9952395219713468	1.837814449125614e-21	4.315152212289208e-20	ENSG00000215218	134111	0.1046098418183667	9.513823027276667
F8	coagulation factor VIII	protein_coding	287.41951147558046	0.6174336938376925	1.930420464027972e-21	4.530116544471534e-20	ENSG00000185010	2157	0.06493348885582659	9.508709676891005
WNT7B	Wnt family member 7B	protein_coding	354.852167680823	1.325884946443786	1.9370300110108217e-21	4.543148632695229e-20	ENSG00000188064	7477	0.13944421279917152	9.508354056638654
HPCAL4	hippocalcin like 4	protein_coding	13.925733094295715	1.1800068691000714	1.9962313076813973e-21	4.6769003104529037e-20	ENSG00000116983	51440	0.12414301922789307	9.505221287826883
CHST12	carbohydrate sulfotransferase 12	protein_coding	954.8096774960867	0.40954453040436306	1.9960969452125956e-21	4.6769003104529037e-20	ENSG00000136213	55501	0.04308623820136346	9.505228293320883
NEUROD1	neuronal differentiation 1	protein_coding	132.387751229846	2.251033197958869	2.083013651275264e-21	4.8775629945348656e-20	ENSG00000162992	4760	0.23693112804730895	9.500791291169628
MEF2D	myocyte enhancer factor 2D	protein_coding	3292.1635099448113	0.35212577983658594	2.123295507690121e-21	4.9691815159570486e-20	ENSG00000116604	4209	0.037070566995484264	9.498796710594688
TFB2M	transcription factor B2, mitochondrial	protein_coding	933.4379364416421	-0.3438379867714434	2.1883983774256285e-21	5.118757814299261e-20	ENSG00000162851	64216	0.03621004918913253	-9.495650916559294
NTSR1	neurotensin receptor 1	protein_coding	269.0846745104026	1.538933505916357	2.2842308615530787e-21	5.3400103537883524e-20	ENSG00000101188	4923	0.16214345640240965	9.49118478205505
PRSS27	serine protease 27	protein_coding	53.63431321151453	0.8835206492099388	2.3519255144469827e-21	5.495278435846658e-20	ENSG00000172382	83886	0.09311842148124401	9.488140318056168
PTGS1	prostaglandin-endoperoxide synthase 1	protein_coding	931.3627618840038	0.6635674300648872	2.3688547137872407e-21	5.531828746664396e-20	ENSG00000095303	5742	0.06994202355672714	9.487392504832156
NCF1B	NA	transcribed_unprocessed_pseudogene	53.00393973062787	0.9129678609831029	2.3949346851691585e-21	5.589696987658782e-20	ENSG00000182487	NA	0.09624116885466855	9.486250757840997
	uncharacterized LOC102723834	lncRNA	15.385082709253917	0.9401907637544806	2.399723582311893e-21	5.597836762101197e-20	ENSG00000227496	102723834	0.09911306736788235	9.486042443472494
LINC02268	long intergenic non-protein coding RNA 2268	lncRNA	10.499752048004959	1.5188238813647832	2.4022513932693422e-21	5.600696134497602e-20	ENSG00000248174	101928509	0.16011328956950785	9.485932650864914
SIGLEC9	sialic acid binding Ig like lectin 9	protein_coding	107.94801142182257	0.737000616225702	2.5064011939496493e-21	5.840349260982891e-20	ENSG00000129450	27180	0.07773033575321178	9.481505632056265
B3GNT9	UDP-GlcNAc:betaGal beta-1,3-N-acetylglucosaminyltransferase 9	protein_coding	492.91524980716457	0.4712599024457165	2.571506263831281e-21	5.988811149902682e-20	ENSG00000237172	84752	0.04971709733041563	9.478829773865579
ECSCR	endothelial cell surface expressed chemotaxis and apoptosis regulator	protein_coding	39.17561797200042	0.6813590939113174	2.5756246234510125e-21	5.9951565572373e-20	ENSG00000249751	641700	0.07188346189756682	9.47866276783173
CCDC71L	coiled-coil domain containing 71 like	protein_coding	1526.9869541425555	0.42225660233381934	2.5867652255505358e-21	6.017831594216133e-20	ENSG00000253276	168455	0.04455023670280075	9.478212319066607
LINC01579	NA	lncRNA	36.03527829187909	1.2469658890382773	2.5881881273699228e-21	6.017887151287418e-20	ENSG00000258754	NA	0.13156209187349735	9.478154925031816
SUN2	Sad1 and UNC84 domain containing 2	protein_coding	3148.964177435646	0.3730993576043788	2.8064177490289434e-21	6.521775228226905e-20	ENSG00000100242	25777	0.03939926906139319	9.469702522222013
ARHGAP25	Rho GTPase activating protein 25	protein_coding	420.20123082084007	0.6479862690493068	2.8165016304113352e-21	6.541674818150301e-20	ENSG00000163219	9938	0.0684300173608751	9.469327848216992
ADAMTS9-AS2	ADAMTS9 antisense RNA 2	lncRNA	37.47385970972964	1.0421216547494496	2.8562833730201314e-21	6.630492676225631e-20	ENSG00000241684	100507098	0.11006936868492735	9.467862559769141
SGCG	sarcoglycan gamma	protein_coding	5.729410439355984	1.3075496177401633	2.876264526400489e-21	6.669998208715377e-20	ENSG00000102683	6445	0.13811461754000523	9.46713418919202
COX4I2	cytochrome c oxidase subunit 4I2	protein_coding	54.089258368453805	0.6149993056990904	2.8764028076640767e-21	6.669998208715377e-20	ENSG00000131055	84701	0.0649615416587109	9.467129165901241
	NA	lncRNA	67.11818872395204	1.0588466068784115	2.8810847922726216e-21	6.677255513987437e-20	ENSG00000276980	NA	0.11184653716103549	9.466959226050022
PRL	prolactin	protein_coding	4.033105404362476	1.5342701617938563	2.8941815060472933e-21	6.703996633420804e-20	ENSG00000172179	5617	0.1620738966948032	9.466485307519923
MAB21L2	mab-21 like 2	protein_coding	95.85371126864415	1.301118255445494	2.9458209657049484e-21	6.819940195898727e-20	ENSG00000181541	10586	0.13747154150686505	9.464637125499308
LAIR1	leukocyte associated immunoglobulin like receptor 1	protein_coding	887.5541247538841	0.698975104572736	2.951123361550134e-21	6.8285406883851e-20	ENSG00000167613	3903	0.07385269782104754	9.464449169702947
C5AR2	complement C5a receptor 2	protein_coding	79.63825515810841	0.6477082766962313	2.9915334601462437e-21	6.918323214418853e-20	ENSG00000134830	27202	0.06844619954906915	9.463027618237424
GRIN2A	glutamate ionotropic receptor NMDA type subunit 2A	protein_coding	93.15641895584785	1.3048373910288884	3.03183771458375e-21	7.007764604665235e-20	ENSG00000183454	2903	0.1379083293298191	9.461628585959174
SASH1	SAM and SH3 domain containing 1	protein_coding	1120.1102047439451	0.4676455814235949	3.103092850445042e-21	7.168611115031873e-20	ENSG00000111961	23328	0.04943817662986068	9.459199616620504
ZNF300P1	NA	transcribed_unprocessed_pseudogene	35.8163289966038	0.8899153770018833	3.1419846857376223e-21	7.254560990714108e-20	ENSG00000197083	NA	0.09409230974057463	9.457897031707498
LAPTM5	lysosomal protein transmembrane 5	protein_coding	4363.110910309566	0.7326026186956744	3.243148106736417e-21	7.484121019917757e-20	ENSG00000162511	7805	0.07748651503722392	9.454582108173762
NRXN2	neurexin 2	protein_coding	343.20049806591584	1.011170401570734	3.3641353834644088e-21	7.759157293282656e-20	ENSG00000110076	9379	0.10699367451138832	9.450749366151602
ADGRG3	adhesion G protein-coupled receptor G3	protein_coding	91.08550265911686	0.9660064213934467	3.397201134253917e-21	7.831222228828094e-20	ENSG00000182885	222487	0.10222587012272362	9.449725595230857
STOX2	storkhead box 2	protein_coding	155.66822491646576	0.7992126250597993	3.41639117606318e-21	7.871240837619587e-20	ENSG00000173320	56977	0.08458049807716164	9.449135950118057
EPAS1	endothelial PAS domain protein 1	protein_coding	7820.054521776659	0.4068361460097344	3.43024332339696e-21	7.898924869160612e-20	ENSG00000116016	2034	0.04305731096636665	9.448712352880705
TNFSF8	TNF superfamily member 8	protein_coding	84.54783606317078	0.8558336874363202	3.509021749228327e-21	8.076006984647217e-20	ENSG00000106952	944	0.09059954836033299	9.44633503063938
SRGN	serglycin	protein_coding	3410.291906258822	0.754215139291683	3.571665815730507e-21	8.215786367039987e-20	ENSG00000122862	5552	0.0798577561641064	9.444481982962095
MTCL2	microtubule crosslinking factor 2	protein_coding	2513.322987120919	0.5462521857682308	3.6281452432046086e-21	8.341243593610168e-20	ENSG00000149639	140710	0.05784830244845042	9.442838642586015
	NA	lncRNA	5.163887346867692	0.8714314377250144	3.697856148097807e-21	8.496970203548459e-20	ENSG00000259072	NA	0.09230439126853214	9.440844858505638
MRRF	mitochondrial ribosome recycling factor	protein_coding	1955.2936667551153	-0.3102435929849416	3.748564188663775e-21	8.608888872150148e-20	ENSG00000148187	92399	0.03286681444025519	-9.439417791733295
DNAJB4	DnaJ heat shock protein family (Hsp40) member B4	protein_coding	632.7991214177711	0.5623044745201604	3.7706310714131806e-21	8.654946400044715e-20	ENSG00000162616	11080	0.0595737077199781	9.438802720878678
NAB2	NGFI-A binding protein 2	protein_coding	865.3760844485133	0.452714151692798	3.8889066607151284e-21	8.9216704005686e-20	ENSG00000166886	4665	0.047979546131085425	9.43556553152739
IL34	interleukin 34	protein_coding	234.54754719711764	0.739962741224338	3.915213665770085e-21	8.977234319461632e-20	ENSG00000157368	146433	0.07842859761170551	9.434858760166053
LRRC38	leucine rich repeat containing 38	protein_coding	3.0750954980249445	1.2235055554383534	3.94100914758379e-21	9.031566781210268e-20	ENSG00000162494	126755	0.12968872930882566	9.434170278011125
MAP3K21	mitogen-activated protein kinase kinase kinase 21	protein_coding	1176.1760763947045	-0.44458642454636477	4.008729817494122e-21	9.181869707109139e-20	ENSG00000143674	84451	0.0471340473025007	-9.432383807252155
ST8SIA2	ST8 alpha-N-acetyl-neuraminide alpha-2,8-sialyltransferase 2	protein_coding	31.855903009035348	1.010089305480983	4.040190738259258e-21	9.249005034924001e-20	ENSG00000140557	8128	0.10709669207352263	9.43156400001178
DCX	doublecortin	protein_coding	30.717422608539263	1.507734189376717	4.044831610561519e-21	9.254703815335305e-20	ENSG00000077279	1641	0.1598625038570373	9.431443603091953
SAMD13	sterile alpha motif domain containing 13	protein_coding	173.9364967013466	-0.7124104174420401	4.1266352956356915e-21	9.436853654533188e-20	ENSG00000203943	148418	0.07555249367498959	-9.429343530428989
TRIM8-DT	NA	lncRNA	252.52133221327944	0.6072004635326246	4.258799209470198e-21	9.733913283494184e-20	ENSG00000272933	NA	0.06441737096967474	9.42603608921686
DIRAS1	DIRAS family GTPase 1	protein_coding	87.98678021255864	1.0836564832769213	4.377602174676092e-21	1.0000135822819549e-19	ENSG00000176490	148252	0.11499940592306895	9.423148533496374
RORB	RAR related orphan receptor B	protein_coding	34.15641073841304	1.100811782575027	4.456149690212311e-21	1.0174165548008629e-19	ENSG00000198963	6096	0.11684310288920845	9.421281661946495
NAV1	neuron navigator 1	protein_coding	1787.3673081690874	0.544572122167171	4.478512879006266e-21	1.0219800079069206e-19	ENSG00000134369	89796	0.057805564282226114	9.420756097257136
SRSF2	serine and arginine rich splicing factor 2	protein_coding	4892.376490076076	-0.27542661094115395	4.515402935493294e-21	1.0298518413056418e-19	ENSG00000161547	6427	0.02923882032850707	-9.419894778470947
IL3RA	interleukin 3 receptor subunit alpha	protein_coding	418.0946760238465	0.5138138117583819	4.56097245265163e-21	1.0396938529454682e-19	ENSG00000185291	3563	0.054551706122920686	9.418840367716669
OXCT2P1	3-oxoacid CoA-transferase 2 pseudogene 1	unprocessed_pseudogene	8.72438716576664	0.7625824961096849	4.607653469990702e-21	1.0497786759091634e-19	ENSG00000237624	192217	0.08097271605759504	9.41777098803587
IGKV1-33	immunoglobulin kappa variable 1-33	IG_V_gene	41.64610666989121	1.6128405006416573	4.743496147228284e-21	1.0801560972632326e-19	ENSG00000242076	28933	0.17131053040901972	9.414718971395697
CNR1	cannabinoid receptor 1	protein_coding	111.0914086395377	1.2900634502867245	4.770787744922883e-21	1.0857959515759673e-19	ENSG00000118432	1268	0.13703500328518048	9.414116243001084
PDSS1	decaprenyl diphosphate synthase subunit 1	protein_coding	687.3490327616687	-0.41657385292053173	4.884032122900238e-21	1.1109817121446523e-19	ENSG00000148459	23590	0.044261505793374394	-9.411651173035546
BPI	bactericidal permeability increasing protein	protein_coding	11.752184721987751	1.0705652774292942	4.891875786860469e-21	1.1121777852632298e-19	ENSG00000101425	671	0.11375097106855508	9.4114825339301
	NA	lncRNA	5.1038419461519275	0.7986003116129983	4.988224314814536e-21	1.1334837237281947e-19	ENSG00000277351	NA	0.08487231347385783	9.409432580849598
ZNF667	zinc finger protein 667	protein_coding	57.269288262523524	0.8016000739032154	5.0011372591598524e-21	1.1358179472162673e-19	ENSG00000198046	63934	0.08519357775090315	9.409160820161912
S100A12	S100 calcium binding protein A12	protein_coding	40.83788646183138	1.3719813171130926	5.064387876211603e-21	1.149575960397056e-19	ENSG00000163221	6283	0.14583383355161983	9.40783961924351
PPP1R1A	protein phosphatase 1 regulatory inhibitor subunit 1A	protein_coding	227.74540423044357	1.4274983584514487	5.544857074900141e-21	1.2573116872790173e-19	ENSG00000135447	5502	0.15188889999060326	9.398305989047008
RASSF5	Ras association domain family member 5	protein_coding	1111.7152628711665	0.5875141872890637	5.544143775148456e-21	1.2573116872790173e-19	ENSG00000266094	83593	0.06251268490697207	9.398319527682581
KCNK12	potassium two pore domain channel subfamily K member 12	protein_coding	36.90487964813722	0.785264187550993	5.875096875264711e-21	1.3314925821365202e-19	ENSG00000184261	56660	0.08360797824098543	9.392215959194777
PLXNC1	plexin C1	protein_coding	846.2657584963666	0.6685139036789122	5.907258119751544e-21	1.3380763982154431e-19	ENSG00000136040	10154	0.07118179867137726	9.391641067756927
FAM117B	family with sequence similarity 117 member B	protein_coding	1102.964219247796	-0.34365078436638796	5.96893003071462e-21	1.3513343435325757e-19	ENSG00000138439	150864	0.036595394750925644	-9.390547272555262
EXOSC8	exosome component 8	protein_coding	1269.57875654848	-0.36873874862680867	6.053668519975213e-21	1.3697977453273737e-19	ENSG00000120699	11340	0.03927322349129344	-9.38906246665887
CD46	CD46 molecule	protein_coding	16930.090401315334	-0.4032461743091832	6.0620644230441305e-21	1.3709763467783558e-19	ENSG00000117335	4179	0.04294917049062374	-9.388916472722475
IL20RB	interleukin 20 receptor subunit beta	protein_coding	155.6129792682603	1.0613036549197468	6.202977595355017e-21	1.4021076261912562e-19	ENSG00000174564	53833	0.1130670809625582	9.386495573111983
ADAP2	ArfGAP with dual PH domains 2	protein_coding	357.08613881397486	0.5042932120312899	6.33967676690354e-21	1.4322541813464064e-19	ENSG00000184060	55803	0.05373854914053666	9.384198496175733
SRSF6	serine and arginine rich splicing factor 6	protein_coding	5034.6135789586615	-0.2869936150515482	6.35392405825068e-21	1.4347193877462098e-19	ENSG00000124193	6431	0.03058341644643484	-9.383961911325427
	NA	processed_pseudogene	2.719758445771196	1.214486272517062	6.49731293578078e-21	1.4663269461312186e-19	ENSG00000232334	NA	0.1294539336477079	9.38160964518953
SIGLEC6	sialic acid binding Ig like lectin 6	protein_coding	52.78336889774006	0.983701829798959	6.503523114767228e-21	1.4669588189916745e-19	ENSG00000105492	946	0.10485539553694591	9.381508932006753
GTPBP10	GTP binding protein 10	protein_coding	1094.9563932249687	-0.39299935503999556	6.526311269440895e-21	1.4713274594077573e-19	ENSG00000105793	85865	0.04189249361095766	-9.381140179662168
GTPBP10	uncharacterized LOC101927446	protein_coding	1094.9563932249687	-0.39299935503999556	6.526311269440895e-21	1.4713274594077573e-19	ENSG00000105793	101927446	0.04189249361095766	-9.381140179662168
MIOS	meiosis regulator for oocyte development	protein_coding	1306.5452039963423	-0.2603933423767106	6.63948946500651e-21	1.496058875522551e-19	ENSG00000164654	54468	0.027762474925226936	-9.379327422286076
LIAS	lipoic acid synthetase	protein_coding	480.66124701103274	-0.335337945303002	6.844705429746236e-21	1.5414921678562008e-19	ENSG00000121897	11019	0.03576511910841186	-9.376117112500582
CALCRL	calcitonin receptor like receptor	protein_coding	976.3234759559358	0.65954493641555	6.92693126989956e-21	1.5591938700927765e-19	ENSG00000064989	10203	0.0703525296679479	9.374857443342707
PHF21A	PHD finger protein 21A	protein_coding	1247.5392233471177	0.3116079111384727	6.967922403141644e-21	1.5676003251628547e-19	ENSG00000135365	51317	0.03324088968844959	9.374234987661866
CHRNE	cholinergic receptor nicotinic epsilon subunit	protein_coding	26.07012793523504	0.7750285396908209	6.995697085754803e-21	1.5730261899829738e-19	ENSG00000108556	1145	0.08268015919987724	9.373815280365008
CCL11	C-C motif chemokine ligand 11	protein_coding	319.97163768522046	0.9713522596939538	7.294175829234052e-21	1.639284081998447e-19	ENSG00000172156	6356	0.10367276684360886	9.369406154262728
BTK	Bruton tyrosine kinase	protein_coding	255.07319425976198	0.7781432874708507	7.346095643195692e-21	1.6500903607940609e-19	ENSG00000010671	695	0.08305814265929193	9.368657455570947
EPHA6	EPH receptor A6	protein_coding	13.47589936221547	1.4581426335210943	7.453656796060843e-21	1.673377072455935e-19	ENSG00000080224	285220	0.15566600850342013	9.367122903321938
STAT2	signal transducer and activator of transcription 2	protein_coding	3416.7774925449403	0.3624601476334692	7.600249382029827e-21	1.7053976378091444e-19	ENSG00000170581	6773	0.038703425309057723	9.365066392421939
JAK3	Janus kinase 3	protein_coding	918.764546579534	0.6140326946935231	7.708170356988127e-21	1.7287119286018993e-19	ENSG00000105639	3718	0.06557672074596148	9.363577313849413
PLD4	phospholipase D family member 4	protein_coding	157.45575671605482	0.9488479207367051	7.716631436327973e-21	1.7297076666683051e-19	ENSG00000166428	122618	0.10133516612459435	9.363461442102643
DENND2B	DENN domain containing 2B	protein_coding	2091.8759773782094	0.40685356182693	8.066131687930522e-21	1.8071075758142258e-19	ENSG00000166444	6764	0.043472919009732755	9.358781767928749
	NA	lncRNA	40.12831037627632	-0.6088152000453964	8.081967216952437e-21	1.8097127529266482e-19	ENSG00000273162	NA	0.0650542664508335	-9.358574514179248
RELB	RELB proto-oncogene, NF-kB subunit	protein_coding	1478.9481059057211	0.4599727631185559	8.127804202880463e-21	1.8190296450931485e-19	ENSG00000104856	5971	0.04915301351782563	9.35797686039624
SLC2A6	solute carrier family 2 member 6	protein_coding	353.7728271025656	0.6347546690937963	8.225045773533042e-21	1.8398353819476018e-19	ENSG00000160326	11182	0.06783944315963686	9.356719918825378
CR1	complement C3b/C4b receptor 1 (Knops blood group)	protein_coding	182.8399035188846	1.0413284413857031	8.343318556432941e-21	1.865321453767999e-19	ENSG00000203710	1378	0.11130999236217035	9.355210788241932
CMC1	C-X9-C motif containing 1	protein_coding	844.9089937257355	-0.339950220373933	8.524899447876906e-21	1.9049275311710396e-19	ENSG00000187118	152100	0.03634690466395109	-9.352934548814446
POLR1B	RNA polymerase I subunit B	protein_coding	1835.5200171215595	-0.2668281011728717	8.677682278850068e-21	1.9380607644067272e-19	ENSG00000125630	84172	0.028534541637395192	-9.351056153752516
	NA	lncRNA	3.167553201542475	0.9388317895789036	8.703657603293707e-21	1.9428533046480477e-19	ENSG00000234699	NA	0.10040187023019499	9.35074005520425
NIPAL4	NIPA like domain containing 4	protein_coding	57.40605698916534	1.1709569186445499	9.120114439980951e-21	2.0347599721772852e-19	ENSG00000172548	348938	0.12529237333783497	9.345795657387807
ABCB5	ATP binding cassette subfamily B member 5	protein_coding	11.788924203144347	1.397287510553111	9.177483698891502e-21	2.0464979850068323e-19	ENSG00000004846	340273	0.14952035942274208	9.345132100723022
TMEM132A	transmembrane protein 132A	protein_coding	1916.4581957494845	0.5771745599314694	9.360348477504914e-21	2.0861937293257713e-19	ENSG00000006118	54972	0.06177585766413344	9.343044058886004
PHOX2A	paired like homeobox 2A	protein_coding	4.878192218731068	1.6527938308001622	9.368990696414969e-21	2.087038502362972e-19	ENSG00000165462	401	0.17690284882401272	9.34294637868948
FH	fumarate hydratase	protein_coding	3276.2184981256664	-0.33233135143072484	9.576147614749167e-21	2.132080691762088e-19	ENSG00000091483	2271	0.035579110553472126	-9.340631237289124
	NA	lncRNA	33.20120321979465	1.7104615568041213	9.663513844780927e-21	2.1504192862558283e-19	ENSG00000273760	NA	0.18313940623934455	9.339669664368804
TMPO	thymopoietin	protein_coding	5497.525145329992	-0.36173706435541303	1.078581684506731e-20	2.3976842976256867e-19	ENSG00000120802	7112	0.03877958295332304	-9.328028741072773
MAPT	microtubule associated protein tau	protein_coding	173.62313458744205	1.1080631341137595	1.0780774389667435e-20	2.3976842976256867e-19	ENSG00000186868	4137	0.11878793217838768	9.328078313963283
UPK3B	uroplakin 3B	protein_coding	274.90980827885215	1.3328386078897336	1.0803124160149679e-20	2.400291248702678e-19	ENSG00000243566	105375355	0.14288794903861732	9.3278587652589
	uncharacterized LOC107984270	lncRNA	22.814998156941957	0.9331727050741376	1.0945571238588325e-20	2.430685321775306e-19	ENSG00000286289	107984270	0.10005636774407317	9.32646993004015
STMN2	stathmin 2	protein_coding	274.8378400717561	1.248708980624523	1.1079743043569452e-20	2.4592112849284827e-19	ENSG00000104435	11075	0.13390725377487586	9.325178027501376
CEACAM4	CEA cell adhesion molecule 4	protein_coding	23.056814797871027	0.8840079451695877	1.11307471630356e-20	2.469257809272699e-19	ENSG00000105352	1089	0.09480292133122313	9.324690977412335
HMGCR	3-hydroxy-3-methylglutaryl-CoA reductase	protein_coding	3387.537160843091	-0.41632565670168614	1.1242678596517093e-20	2.4928031949957873e-19	ENSG00000113161	3156	0.04465274418017198	-9.3236298092191
TMEM86A	transmembrane protein 86A	protein_coding	277.61078641471437	0.5044570858611597	1.1449852697065053e-20	2.5374312919332985e-19	ENSG00000151117	144110	0.054116466565360115	9.3216929684774
LINC00842	long intergenic non-protein coding RNA 842	lncRNA	7.4241798509883825	1.2121296668054493	1.1779605795852735e-20	2.6091644866560525e-19	ENSG00000285294	643650	0.1300752467602556	9.31868050990171
ARHGAP1	Rho GTPase activating protein 1	protein_coding	6836.006203140044	0.28430551090060846	1.2184237785504321e-20	2.697400866410028e-19	ENSG00000175220	392	0.030520942870047803	9.315095936292847
LINC02587	long intergenic non-protein coding RNA 2587	lncRNA	6.867141565639645	1.3849086814079852	1.2465131809591323e-20	2.7581668970656933e-19	ENSG00000229108	101927524	0.14871221393522188	9.312676106155227
CRLF2	cytokine receptor like factor 2	protein_coding	15.532336959558053	0.9687699626467127	1.2851075467988843e-20	2.842102885632597e-19	ENSG00000205755	64109	0.10406320800910142	9.309437804012187
ZNF542P	NA	transcribed_unprocessed_pseudogene	220.30908766702802	0.7239220692082263	1.3024513486568101e-20	2.878979689746798e-19	ENSG00000240225	NA	0.0777740652708274	9.308013753522605
MATK	megakaryocyte-associated tyrosine kinase	protein_coding	116.32035581275336	0.7861002061834066	1.3304383946620704e-20	2.939332693702566e-19	ENSG00000007264	4145	0.08447463051727806	9.305754891968673
OXNAD1	oxidoreductase NAD binding domain containing 1	protein_coding	663.1794470023495	-0.2979928809192112	1.3553190508217996e-20	2.9927643208983424e-19	ENSG00000154814	92106	0.032029206756533216	-9.303785859711546
DOK2	docking protein 2	protein_coding	324.7120822983059	0.6781286744017082	1.370834129128457e-20	3.025471014082123e-19	ENSG00000147443	9046	0.07289686992508938	9.302576024163589
MRPS33	mitochondrial ribosomal protein S33	protein_coding	1676.2734887035456	-0.38288075063988825	1.3853015096521557e-20	3.0558330480865374e-19	ENSG00000090263	51650	0.0411635108532546	-9.301460023777727
	NA	transcribed_unprocessed_pseudogene	2.4416498960934554	2.7368593806651824	1.4141704492692695e-20	3.1179160366641536e-19	ENSG00000269706	NA	0.29430914727791774	9.299267134503133
TENM2	teneurin transmembrane protein 2	protein_coding	96.78649939971035	1.2256629181918473	1.4345030659120933e-20	3.1611244559533143e-19	ENSG00000145934	57451	0.1318236175818982	9.29774907315359
	uncharacterized LOC124909397	lncRNA	2.950483124331732	1.5949226166056507	1.4653437112074722e-20	3.2274326542544502e-19	ENSG00000286447	124909397	0.1715803254200775	9.295486604893807
PREX1	phosphatidylinositol-3,4,5-trisphosphate dependent Rac exchange factor 1	protein_coding	1654.03656858282	0.5384541513195146	1.4675318581383485e-20	3.23059789548726e-19	ENSG00000124126	57580	0.05792739734432304	9.295327876012088
MYNN	myoneurin	protein_coding	599.6304413221061	-0.3283826735199534	1.5669823454952123e-20	3.447761922837675e-19	ENSG00000085274	55892	0.035354251903375156	-9.288350222129967
LINC01094	NA	lncRNA	95.33952925737232	0.7470721095523758	1.5856226742015908e-20	3.4869917858272714e-19	ENSG00000251442	NA	0.08044199080530237	9.287091257606372
SLC6A17	solute carrier family 6 member 17	protein_coding	98.01655480124036	1.0836729845862794	1.5888840430042954e-20	3.4923784930929877e-19	ENSG00000197106	388662	0.1166886899433107	9.286872490493685
CIDEA	cell death inducing DFFA like effector a	protein_coding	14.79867154103831	2.59558378773769	1.6961819831881412e-20	3.726316037121445e-19	ENSG00000176194	1149	0.2796991736220465	9.279912250456148
IGHG1	immunoglobulin heavy constant gamma 1 (G1m marker)	IG_C_gene	77981.24454303978	1.2190751012828251	1.7405696231648778e-20	3.8218786289146102e-19	ENSG00000211896	3500	0.13140607472916116	9.27715939917877
ZFP62	ZFP62 zinc finger protein	protein_coding	1113.6144208935962	-0.32326689943707126	1.770303874611501e-20	3.885184753388455e-19	ENSG00000196670	643836	0.03485224429115854	-9.27535388356838
EPHA7	EPH receptor A7	protein_coding	188.04640099547754	1.3407250239314596	1.8125211705807416e-20	3.975808166880704e-19	ENSG00000135333	2045	0.1445862159017058	9.272841228813444
STX11	syntaxin 11	protein_coding	218.6181117729224	0.6732429196444756	1.87720748939181e-20	4.115600415707885e-19	ENSG00000135604	8676	0.07263303008279638	9.26910138372346
HSD17B4	hydroxysteroid 17-beta dehydrogenase 4	protein_coding	5114.8151422640485	-0.33060873108855454	1.890591062156117e-20	4.1428311023252866e-19	ENSG00000133835	3295	0.03567074631032844	-9.268343538773312
ATP5PB	ATP synthase peripheral stalk-membrane subunit b	protein_coding	6507.696010377459	-0.3134074265295586	1.9224586517553083e-20	4.21051725586836e-19	ENSG00000116459	515	0.03382133396993919	-9.266560177907795
CRTC3	CREB regulated transcription coactivator 3	protein_coding	2029.059305844674	0.31402110347610923	1.9458521327888387e-20	4.259584198061674e-19	ENSG00000140577	64784	0.03389227931656066	9.265269548356114
TMEM88B	transmembrane protein 88B	protein_coding	3.417487078383596	1.6240420813658931	1.9763480687329988e-20	4.3241410059282776e-19	ENSG00000205116	643965	0.1753141697201684	9.263609917887093
MBNL3	muscleblind like splicing regulator 3	protein_coding	1644.9268090244725	-0.5082987296398609	2.0468581485096053e-20	4.476136413733639e-19	ENSG00000076770	55796	0.0548926561557362	-9.259867625967384
CHI3L1	chitinase 3 like 1	protein_coding	1614.3350001127224	0.9421299659877205	2.1115267979399226e-20	4.615209614501309e-19	ENSG00000133048	1116	0.10177986357780011	9.256545773099413
SSBP2	single stranded DNA binding protein 2	protein_coding	462.3940475029255	0.6551188778492242	2.162909792950104e-20	4.725117559357477e-19	ENSG00000145687	23635	0.07079322281714481	9.253977312791111
AGPAT5	1-acylglycerol-3-phosphate O-acyltransferase 5	protein_coding	2069.869391048264	-0.4402720413772444	2.171294475394501e-20	4.741026997923576e-19	ENSG00000155189	55326	0.04757864590809601	-9.253563925036536
SELL	selectin L	protein_coding	577.6803435206587	0.9102929126452752	2.2487370730789682e-20	4.907631922805267e-19	ENSG00000188404	6402	0.09841197314839095	9.2498187316363
LRRC8D	leucine rich repeat containing 8 VRAC subunit D	protein_coding	1485.5547467953002	-0.26386577938625444	2.2725288951187285e-20	4.957040082329214e-19	ENSG00000171492	55144	0.02853005921702762	-9.248693715601235
PYGO1	pygopus family PHD finger 1	protein_coding	195.665561240023	0.8410204890745249	2.331022677007315e-20	5.082054761858574e-19	ENSG00000171016	26108	0.09096069886046619	9.245976554826731
ASPA	aspartoacylase	protein_coding	56.96853001940277	0.9107889325279132	2.3769595499693034e-20	5.179580295943748e-19	ENSG00000108381	443	0.09852875554250018	9.243889537760843
CALML3-AS1	NA	lncRNA	23.069656154026017	1.0748078273360993	2.3827358347764928e-20	5.189538325717004e-19	ENSG00000205488	NA	0.1162755145850314	9.243629935089219
PPBP	pro-platelet basic protein	protein_coding	211.03715207705406	1.670305880434578	2.4768109496321854e-20	5.39170156874638e-19	ENSG00000163736	5473	0.18077906504901087	9.239487326598038
LNCEGFL7OS	lncRNA EGFL7 opposite strand	lncRNA	6.511199569279777	0.7749000026184267	2.4839031144844257e-20	5.404405284246209e-19	ENSG00000228401	101928612	0.08387106742984297	9.239181357344954
SHLD3	shieldin complex subunit 3	protein_coding	99.30328272818855	-0.4089492415467574	2.4879793421844426e-20	5.410537482510809e-19	ENSG00000253251	112441434	0.044263338104958146	-9.239005891897454
NOS1	nitric oxide synthase 1	protein_coding	43.89398003356785	1.3855113630048894	2.5631953361854117e-20	5.571290924002804e-19	ENSG00000089250	4842	0.15001501093799155	9.235818164740781
TSEN2	tRNA splicing endonuclease subunit 2	protein_coding	621.0313982972478	-0.38584498110794146	2.6219551955343135e-20	5.69613145130851e-19	ENSG00000154743	80746	0.04178800156153122	-9.2333915643178
NA	NA	NA	42.197281630682106	0.9887070239024268	2.6266128869614112e-20	5.703369678578753e-19	ENSG00000263264	NA	0.10708171175005675	9.233201521938716
RIC3	RIC3 acetylcholine receptor chaperone	protein_coding	81.6922852751457	1.179562799728958	2.6752424252327753e-20	5.806031933470626e-19	ENSG00000166405	79608	0.12777949459358742	9.231237010919857
PCAT19	prostate cancer associated transcript 19	lncRNA	160.85253656620495	0.6074574853018777	2.6882879883463424e-20	5.83140231057579e-19	ENSG00000267107	100505495	0.06580827367807357	9.23071600804314
	NA	lncRNA	3.2126278495267866	1.0984390211488704	2.8120665767658686e-20	6.096826804414508e-19	ENSG00000253163	NA	0.11906044961140927	9.225893440970255
[truncated: 46,173 more rows]
