# Supplementary material for: The Gb3-synthase A4GALT is an epigenetically regulated driver of tumor invasiveness in gastrointestinal cancer
Source: BMC Cancer. 2026 Jan 27;26:274. doi: 10.1186/s12885-026-15600-7 (PMC12917973; doi:10.1186/s12885-026-15600-7)
Supplement: Supplementary file 1 — Supplementary Material 1: Supplementary Fig. 1: Genetic alterations in TCGA patients and A4GALT accessibility in DLD1 and HCT116. Supplementary Fig. 2: Generation of A4GALT deficiency. Supplementary Fig. 3: Direct quantification of Gb3 and other lipid species by MALDI2 mass spectrometry. Supplementary Fig. 4: Detailed Gene expression analysis and signatures. Supplementary Fig. 5: Methylation levels. Supplementary Fig. 6: Patient-derived Organoids. Supplementary Fig. 7: Kaplan-Meier survival analysis details. Supplementary Fig. 8: Disease free survival . Supplementary Fig. 9: Progression free survival. Supplementary Fig. 10: Single cell RNAseq analysis. Supplementary Fig. 11: Survival analysis for esophageal adenocarcinoma (EAC). [file 12885_2026_15600_MOESM1_ESM.zip › Suppl 4a_Patients_all_gene_expression_aGLA.tsv]

hgnc_symbol	GENENAME	gene_biotype	baseMean	log2FoldChange	pvalue	padj	ENSEMBL	ENTREZID	lfcSE	stat
GLA	galactosidase alpha	protein_coding	1386.0942103931484	0.9589564848640629	1.5373125202574399e-279	7.180633050870476e-275	ENSG00000102393	2717	0.026841657684172605	35.726425548952555
ZBTB20	zinc finger and BTB domain containing 20	protein_coding	580.2223809029264	-1.8347816524061358	6.2649244680399384e-77	1.1854845401342252e-72	ENSG00000181722	26137	0.0988345710788943	-18.56416871523152
MIR133A1HG	MIR133A1 host gene	lncRNA	15.01864942319585	-2.7029422008647814	7.614064999042317e-77	1.1854845401342252e-72	ENSG00000265142	102723167	0.14568218860766383	-18.5536902396769
SCARNA7	small Cajal body-specific RNA 7	scaRNA	66.35164752355116	-2.592279557472108	7.394497562213377e-71	8.634739665835616e-67	ENSG00000238741	677767	0.1456544515481751	-17.797461937610013
	NA	lncRNA	10.927942666501973	-2.0874408261946242	2.8990238776041766e-64	2.7082101259802697e-60	ENSG00000286864	NA	0.12332823295465473	-16.925895848699412
	NA	TEC	35.33603673188635	-1.5612391232114293	4.485088602631427e-56	3.491566725671855e-52	ENSG00000279432	NA	0.09895712079961681	-15.776925506683444
GTF2I-AS1	GTF2I antisense RNA 1	lncRNA	22.854329100388743	-1.6390794272924292	1.1509055566738662e-55	7.679663949525659e-52	ENSG00000232729	101926943	0.10428492028327656	-15.71731965503815
GSN-AS1	GSN antisense RNA 1	lncRNA	33.98585855603135	-1.424281304414241	5.644426003177392e-55	3.29556867728016e-51	ENSG00000235865	57000	0.0912051838122992	-15.616231938586083
KCNQ1OT1	KCNQ1 opposite strand/antisense transcript 1	lncRNA	953.9056898891168	-1.4001476948411198	1.023654176270826e-54	5.3126514354926674e-51	ENSG00000269821	10984	0.08987854055512785	-15.578220186856795
NA	NA	NA	151.5954548765691	-1.0977858684414945	7.860443505333402e-53	3.671534556906178e-49	ENSG00000279159	NA	0.07175916769365517	-15.298196784110122
	NA	lncRNA	19.614509754334673	-1.622417037082831	3.373844986283652e-52	1.43262659513021e-48	ENSG00000286242	NA	0.10671634760641001	-15.203078754780952
	NA	lncRNA	38.03432987399637	-1.0809245496905246	3.183108694807993e-51	1.2389985335482212e-47	ENSG00000272918	NA	0.07179660881701298	-15.055370546058269
FOXP1-IT1	NA	lncRNA	9.035076778421816	-2.0886921826995057	1.0900882834793986e-50	3.916687202541479e-47	ENSG00000242094	NA	0.13949031537205794	-14.97374335364004
	NA	lncRNA	18.6177033001778	-1.3318906914058495	1.712873904128538e-50	5.714759084852848e-47	ENSG00000272320	NA	0.08912744078951662	-14.943665829598347
INSYN2A	inhibitory synaptic factor 2A	protein_coding	23.01757988932315	-1.4304067094480368	5.0127990736894315e-50	1.5609522128863977e-46	ENSG00000188916	642938	0.09618148556933306	-14.871954836015904
MND1P1	NA	transcribed_processed_pseudogene	8.427900168742118	-1.9840673892865441	1.1537582351736914e-49	3.1700525533369383e-46	ENSG00000229052	NA	0.13391340259476994	-14.816047914863699
	NA	lncRNA	16.091427267597542	-1.79748083740994	1.1141708332325953e-49	3.1700525533369383e-46	ENSG00000233783	NA	0.12130065376652074	-14.818393649136695
MIR29B2CHG	NA	lncRNA	185.43962760495702	-1.2258491930058906	1.394769134269702e-49	3.4288563943475534e-46	ENSG00000203709	NA	0.0828092060453121	-14.803296053039347
	NA	lncRNA	11.784355087988555	-1.5086044592627132	1.334501588799339e-49	3.4288563943475534e-46	ENSG00000286672	NA	0.10188959458917118	-14.80626618788262
	NA	lncRNA	20.186599970651063	-2.3336520997513754	1.7636867393354133e-49	4.119002195380891e-46	ENSG00000266371	NA	0.15781241917371988	-14.787506027535715
	NA	lncRNA	6.522654865126903	-2.686917308192248	1.0367899503946134e-48	2.3060677044277143e-45	ENSG00000250280	NA	0.18318497637448927	-14.667782049436854
CFLAR-AS1	CFLAR antisense RNA 1	lncRNA	44.23542956814417	-1.3051173692493765	1.2970613557208364e-48	2.7538381301983885e-45	ENSG00000226312	65072	0.08907085649637173	-14.652574597197683
	NA	lncRNA	17.475207553099413	-1.9947980531390228	3.22536500800962e-48	6.550155398222667e-45	ENSG00000273691	NA	0.13671839712804082	-14.590560561288877
	NA	TEC	342.09457551095943	-1.1120722152707743	7.023067744863839e-48	1.3668352970618542e-44	ENSG00000280138	NA	0.0764974362045406	-14.537378903749012
ZBTB20-AS1	ZBTB20 antisense RNA 1	lncRNA	13.584943128764264	-1.8578637931307587	1.4033779055207413e-47	2.622015143558732e-44	ENSG00000241560	100131117	0.12821780795602727	-14.48990450505845
LPP	LIM domain containing preferred translocation partner in lipoma	protein_coding	10804.655111190083	-0.8393128485376495	1.539510605484714e-47	2.7657308027532886e-44	ENSG00000145012	4026	0.05794941257983017	-14.48354368357791
ARL4AP4	NA	processed_pseudogene	4.482200921771793	-1.6668331842910384	2.0320953313682674e-47	3.515449660477052e-44	ENSG00000231395	NA	0.1152365047829264	-14.464454535747068
POU5F2	POU domain class 5, transcription factor 2	protein_coding	15.961929044453559	-1.8976287623887769	7.416369447270906e-47	1.2371828589734883e-43	ENSG00000248483	134187	0.1320080462079761	-14.375099222354217
SHOC1	shortage in chiasmata 1	protein_coding	31.50492585157295	-1.7061694168422528	1.22953958978406e-46	1.9803642999732294e-43	ENSG00000165181	158401	0.11897926108167048	-14.340057261501174
NOTCH2NLC	notch 2 N-terminal like C	protein_coding	14.535123777861651	-1.3298223139741963	1.3119303846769187e-46	2.0426318779291397e-43	ENSG00000286219	100996717	0.09276392088865865	-14.335555259359255
	NA	TEC	12.003535706977791	-1.722097299231754	1.8118630822080018e-46	2.7300100873178568e-43	ENSG00000278963	NA	0.12031595843086465	-14.313124557132602
	NA	TEC	26.59619125820126	-1.6208844073308093	2.176985766756557e-46	3.1776508806072507e-43	ENSG00000279541	NA	0.11334575209915519	-14.300354246296367
	NA	unprocessed_pseudogene	7.237062979879801	-1.784867719402855	2.5636851167755864e-46	3.62870206422639e-43	ENSG00000249012	NA	0.12491226173136494	-14.288971272022708
MEG8	NA	lncRNA	19.737657306910304	-1.697039440777605	7.631706385367929e-46	1.0484393339827958e-42	ENSG00000225746	NA	0.11940222728010984	-14.21279551843251
	NA	lncRNA	18.15171720492903	-1.4868192349795375	1.0706800953581883e-45	1.4288684735453033e-42	ENSG00000240499	NA	0.10478622993902896	-14.189070795319767
FSIP2	fibrous sheath interacting protein 2	protein_coding	162.10214768535056	-1.493028711610804	1.6971197648630223e-45	2.2019657526940806e-42	ENSG00000188738	401024	0.10546424419632637	-14.156728879898527
LCMT1-AS2	LCMT1 antisense RNA 2	lncRNA	15.22503784831837	-1.4879686924784978	1.8719501031080313e-45	2.331445452664176e-42	ENSG00000260034	100506655	0.10515802156077747	-14.149835365802376
	NA	lncRNA	25.75424417425663	-1.73002124850303	1.896742109684187e-45	2.331445452664176e-42	ENSG00000287195	NA	0.12227240395757973	-14.148910077070461
	NA	lncRNA	36.734106671170515	-1.5649522380061938	2.2601493641702485e-45	2.7069055551545678e-42	ENSG00000253284	NA	0.1107023493336058	-14.136576571560823
USP3-AS1	USP3 antisense RNA 1	lncRNA	40.90174770269863	-1.0520458914738984	2.593253020485875e-45	3.028206383346868e-42	ENSG00000259248	100130855	0.07447112900381404	-14.12689596017831
RLIMP1	ring finger protein, LIM domain interacting pseudogene 1	processed_pseudogene	10.079759250454181	-2.2963919830886588	2.867951165714931e-45	3.2672958780336275e-42	ENSG00000229456	100533695	0.16263627126944097	-14.119802213641542
FAF1-AS1	NA	lncRNA	3.1381302044205333	-2.3644098995626632	4.020422364321461e-45	4.471188290835503e-42	ENSG00000225767	NA	0.16773649821422804	-14.095977469035448
	NA	TEC	26.451674850437733	-1.370383764543795	4.775856114307028e-45	5.1878014707713245e-42	ENSG00000278991	NA	0.09730201046964816	-14.083817568921301
SND1-IT1	SND1 intronic transcript 1	lncRNA	30.949982215806465	-2.2879521291190876	4.95139306527295e-45	5.256241333768959e-42	ENSG00000279078	27099	0.16248197728667613	-14.08126714929327
	NA	lncRNA	6.101758300624203	-2.5343283776878156	1.1414546760883398e-44	1.1848045881202281e-41	ENSG00000287613	NA	0.1807378296173857	-14.022124660082957
	NA	lncRNA	6.1967483976551	-1.6224138031261155	1.362980176223054e-44	1.3839878489391877e-41	ENSG00000281016	NA	0.11580784224367963	-14.00953313431294
	NA	lncRNA	8.738046217098354	-2.1521124177838544	1.6990319880389746e-44	1.6885124495598397e-41	ENSG00000285994	NA	0.15378962766996876	-13.99387234620445
	RNA terminal phosphate cyclase like 1 pseudogene	transcribed_processed_pseudogene	13.085036811278291	-2.0275037359455728	3.5277535590969264e-44	3.432871687330382e-41	ENSG00000265713	100421100	0.14542593592361167	-13.941830410571097
	NA	lncRNA	5.599390087439737	-1.9142086711263304	4.0306172976201956e-44	3.842165374582484e-41	ENSG00000259453	NA	0.13739341463884816	-13.932317470659074
	NA	lncRNA	6.189869868018682	-2.288210594648137	4.412004931204557e-44	4.0407909476790916e-41	ENSG00000235020	NA	0.16431377612066939	-13.92585970982562
MAGI1-IT1	MAGI1 intronic transcript 1	lncRNA	9.607637047668662	-1.3770141962541695	4.4110223900004295e-44	4.0407909476790916e-41	ENSG00000272610	151877	0.09888169574619171	-13.925875622002602
	NA	lncRNA	8.288030514718372	-1.7931678058132947	4.678668474312101e-44	4.202613957050845e-41	ENSG00000214773	NA	0.12880410650294746	-13.921666432057902
	NA	lncRNA	9.156495823137018	-1.813074699783162	7.04932774715371e-44	6.212585844184955e-41	ENSG00000267136	NA	0.13050894173449493	-13.892340828811935
LDLRAD4-AS1	LDLRAD4 antisense RNA 1	lncRNA	4.681571558926687	-2.220699202984311	9.034047954871737e-44	7.814284183779703e-41	ENSG00000267690	100288122	0.160055420058802	-13.874564211374153
MRTFA-AS1	MRTFA antisense RNA 1	lncRNA	10.957088180505721	-1.885446771351346	1.164359441567599e-43	9.888375482941997e-41	ENSG00000232564	101927257	0.13607088897325972	-13.8563566798029
MATR3	matrin 3	protein_coding	120.01858485809005	-0.9845899329997686	1.3326954249023636e-43	1.1115869750315088e-40	ENSG00000015479	9782	0.0711066831342185	-13.846658142404012
	NA	TEC	8.157533278926698	-2.0471357194568727	1.6239150536788921e-43	1.3307271621453924e-40	ENSG00000280392	NA	0.1479951540796976	-13.832451016297869
	NA	lncRNA	18.189359261508763	-1.7552229584680186	1.769516612952308e-43	1.4250405426618853e-40	ENSG00000253720	NA	0.12694837090878028	-13.826273987629564
TTC23-AS1	TTC23 antisense RNA 1	lncRNA	37.42432148989132	-1.4822143252395457	2.8025054159586e-43	2.218681787695089e-40	ENSG00000261616	128193289	0.10746017623193316	-13.793149957622038
CSTF2	cleavage stimulation factor subunit 2	protein_coding	1241.6670059066635	0.45170711167682553	3.001169183340496e-43	2.336360189744187e-40	ENSG00000101811	1478	0.03276038957225491	13.7882094069901
ANKRD36C	ankyrin repeat domain 36C	protein_coding	261.3278916561132	-1.1643854229779165	3.2291116594085343e-43	2.47259961474284e-40	ENSG00000174501	400986	0.08448027424285637	-13.782926646647061
ACAP2-IT1	NA	lncRNA	11.608701483033022	-1.211155300828502	3.4518372297834426e-43	2.559235955015156e-40	ENSG00000229325	NA	0.0879043032344731	-13.778111608460232
	NA	lncRNA	14.782420960723433	-1.099460246462732	3.401132075140719e-43	2.559235955015156e-40	ENSG00000270108	NA	0.07979141308158721	-13.779180039568008
	NA	lncRNA	8.07884456091683	-2.311429274941417	3.852514879757397e-43	2.8116737112279414e-40	ENSG00000267529	NA	0.16785759202418354	-13.770180109627722
	NA	lncRNA	14.401519350948274	-2.0400044026298105	6.7564932339980075e-43	4.8552160379509685e-40	ENSG00000285879	NA	0.14858509567102635	-13.72953588256568
HSPA2-AS1	HSPA2 and ZBTB1 antisense RNA 1	lncRNA	13.672012853920343	-1.098595910852426	1.0282296545410186e-42	7.276905899084309e-40	ENSG00000259116	102723809	0.08019488513046381	-13.699077055415593
SNX2P1	sorting nexin 2 pseudogene 1	processed_pseudogene	3.788668056467096	-1.6870473148215313	1.0647739526648158e-42	7.42306366492849e-40	ENSG00000270585	100418968	0.12317324030526179	-13.696540828515193
EDDM13	epididymal protein 13	protein_coding	23.632513757283483	-1.162367259635403	2.203263923940204e-42	1.5134155091665144e-39	ENSG00000267710	100506374	0.08519489168750555	-13.643626238753383
EDDM13	uncharacterized LOC124900420	protein_coding	23.632513757283483	-1.162367259635403	2.203263923940204e-42	1.5134155091665144e-39	ENSG00000267710	124900420	0.08519489168750555	-13.643626238753383
LARGE-AS1	LARGE antisense RNA 1	lncRNA	6.304556181064913	-2.035902228520632	2.2930581625940722e-42	1.539048111034219e-39	ENSG00000224973	100506195	0.14925188622415833	-13.640713561656113
	NA	lncRNA	4.040952665410642	-2.1113960612082434	2.3064798598213477e-42	1.539048111034219e-39	ENSG00000267503	NA	0.15479116463438639	-13.640287972477747
	NA	TEC	3.4632990688318324	-2.1522210867485416	4.249485501796343e-42	2.7956227930057097e-39	ENSG00000279235	NA	0.15830214426836345	-13.595653405047788
NA	NA	NA	15.002985990618917	-1.4259243776363755	4.3517875921420196e-42	2.8231617589078e-39	ENSG00000286997	NA	0.10489432958430966	-13.593912876770686
ZBTB47-AS1	NA	lncRNA	36.523653364661726	-1.1001938857810074	8.887341655480253e-42	5.609714072781448e-39	ENSG00000230084	NA	0.08124568876908854	-13.541566358159757
	NA	TEC	15.817599975762603	-2.073138704719678	8.787846158766493e-42	5.609714072781448e-39	ENSG00000279289	NA	0.15308510575642287	-13.542393262074073
	NA	lncRNA	5.2075656808573205	-1.7013452076427018	9.757069619576551e-42	5.996617958694752e-39	ENSG00000247925	NA	0.12570240396757731	-13.5347070059339
	NA	lncRNA	20.524006207685886	-1.4098246619079875	9.740769845970406e-42	5.996617958694752e-39	ENSG00000272211	NA	0.10416271760688466	-13.53482987289883
RPS27AP7	NA	processed_pseudogene	4.533277617376095	-2.116210955197389	1.1436027359316579e-41	6.937213012030104e-39	ENSG00000236549	NA	0.15648936170507757	-13.523033975853483
MARK2P8	NA	processed_pseudogene	8.342120791969474	-1.8917742766005066	1.2482305292802697e-41	7.474820486173348e-39	ENSG00000239503	NA	0.13995939558921067	-13.516593642294506
MFSD13B	NA	transcribed_unitary_pseudogene	20.612448783273727	-1.115873810589454	1.362853346640471e-41	8.057913540282249e-39	ENSG00000230872	NA	0.08259535788069333	-13.510127435991041
NA	NA	NA	34.868512979589	-1.5463537852247866	1.3939384524697922e-41	8.13868389705144e-39	ENSG00000273319	NA	0.11447292891046691	-13.508467023100645
	NA	lncRNA	10.291834233488322	-1.5122744114242537	1.538343419393999e-41	8.870923799564728e-39	ENSG00000258752	NA	0.11201030959276555	-13.501207316740848
NPTN-IT1	NPTN intronic transcript 1	lncRNA	62.3876263554228	-1.0009644414772854	1.884894762575368e-41	1.0736774325016204e-38	ENSG00000281183	101241892	0.07422120687179751	-13.48623235413369
	NA	TEC	12.551946901845529	-1.6800363957912479	2.0353091654108075e-41	1.1453886241828121e-38	ENSG00000279544	NA	0.12462651881132468	-13.480569078036261
ZBTB37	zinc finger and BTB domain containing 37	protein_coding	491.0858079495743	-0.640944160610497	2.64423419935161e-41	1.4703516097323137e-38	ENSG00000185278	84614	0.047614033242481986	-13.46124486758741
	NA	lncRNA	6.331851575985863	-1.6548685227784479	3.1122682173134725e-41	1.7102463077940586e-38	ENSG00000285704	NA	0.12304588301953695	-13.449198641743191
SYCP3	synaptonemal complex protein 3	protein_coding	26.82055224914795	-1.1033571624938625	3.6614424613867974e-41	1.9657737463093785e-38	ENSG00000139351	50511	0.08211227945414966	-13.437176142576357
	NA	TEC	5.422963631800532	-1.6929365584016127	3.6598945993291284e-41	1.9657737463093785e-38	ENSG00000280295	NA	0.12598871946610654	-13.437207438694907
HNRNPA1P14	NA	processed_pseudogene	11.146780106946082	-1.1550131445440817	3.7607013356911776e-41	1.9961204396454455e-38	ENSG00000227638	NA	0.08596920543759172	-13.435196227125179
RABGAP1L-AS1	RABGAP1L antisense RNA 1	lncRNA	6.604711318435592	-2.0206326322852868	4.747792943179613e-41	2.4917377593592866e-38	ENSG00000229531	101928696	0.15059195918470442	-13.417931762259203
PSMD10P1	NA	processed_pseudogene	16.334467933903724	-1.5488183446997856	6.431116681319366e-41	3.337678100752737e-38	ENSG00000228663	NA	0.11562297711361762	-13.395420039892503
CARMN	NA	lncRNA	761.9534036498058	-1.340340791299166	8.100550531293329e-41	4.157896865562419e-38	ENSG00000249669	NA	0.10018786305798286	-13.378275076327913
	NA	lncRNA	4.142868765603456	-2.0360150145065177	9.945701423337123e-41	5.049497475898409e-38	ENSG00000260744	NA	0.1523619853749023	-13.36301183984111
	NA	TEC	15.551507075717128	-1.7317666372807305	1.1683404083886438e-40	5.867958294131738e-38	ENSG00000279029	NA	0.1297104121119173	-13.351022551578358
	NA	misc_RNA	11.979233016182933	-1.3310993354619682	1.1948483472859029e-40	5.937252282274174e-38	ENSG00000239040	NA	0.09971266040609272	-13.349351326510533
	NA	lncRNA	6.122196195125575	-1.7540192624672457	1.420126963287688e-40	6.982390560863645e-38	ENSG00000287643	NA	0.13152042930617272	-13.336477623441906
PCCA-AS1	NA	lncRNA	7.476781364280362	-1.8258818595280237	1.4772341671580475e-40	7.187513616019295e-38	ENSG00000234650	NA	0.1369390430588544	-13.333537453911418
	uncharacterized LOC100506551	lncRNA	11.891808937264514	-1.281803890947722	1.5297331520273842e-40	7.366217092582175e-38	ENSG00000257279	100506551	0.0961526045840246	-13.330932599205838
HNRNPA1P68	NA	processed_pseudogene	3.9965372204805316	-1.8460738341041447	2.1514953507576324e-40	1.0254509830463087e-37	ENSG00000230946	NA	0.138745529940091	-13.305465299683974
	NA	TEC	18.579690348279605	-2.317372877520012	2.677979712994846e-40	1.2634924688310734e-37	ENSG00000279502	NA	0.1743815434885631	-13.289094884470947
	NA	lncRNA	13.597607853507986	-1.7984640127059177	3.527630404879113e-40	1.6477208858149848e-37	ENSG00000285627	NA	0.13554430765428088	-13.26845843864633
RNU6-1016P	RNA, U6 small nuclear 1016, pseudogene	snRNA	17.178429730628455	-1.4042213588817998	3.997172992716873e-40	1.839590843258381e-37	ENSG00000252498	106480630	0.10590631572676763	-13.259089878120323
	NA	lncRNA	7.328236794840598	-1.5590621287808821	4.017175833615681e-40	1.839590843258381e-37	ENSG00000266805	NA	0.11758772022732385	-13.25871549994217
	NA	lncRNA	7.246695617226454	-1.4493967762904398	4.108562562360606e-40	1.8631732885951606e-37	ENSG00000259644	NA	0.10933044268570191	-13.257028332512094
	NA	lncRNA	5.56303484636318	-1.9997802044140827	5.620142589862624e-40	2.524146540672051e-37	ENSG00000272033	NA	0.15111489285255547	-13.233508403207427
	NA	lncRNA	17.994971174042867	-1.6220498305307862	7.296069927010876e-40	3.245639335435724e-37	ENSG00000262265	NA	0.12275345149672154	-13.213883689242802
	NA	lncRNA	5.650365128476009	-1.7270675367089798	7.68965836616378e-40	3.388455213444755e-37	ENSG00000225092	NA	0.13074010411800188	-13.209929335456115
	NA	lncRNA	23.09297076453655	-1.2369244754082036	8.303835889187086e-40	3.6248959864302763e-37	ENSG00000287134	NA	0.09367699123748925	-13.20414393191132
PDHA1P1	PDHA1 pseudogene 1	processed_pseudogene	2.948335493936313	-2.3800647539160376	1.2749144496362623e-39	5.513886947042609e-37	ENSG00000270772	100132534	0.1806937263862399	-13.171817314944052
KRR1P1	NA	processed_pseudogene	11.038182733752112	-1.2823767308544176	1.6298587057563825e-39	6.984318374970172e-37	ENSG00000237672	NA	0.09749495011133517	-13.153263111473946
MEF2C-AS2	MEF2C antisense RNA 2	lncRNA	4.2725963321448726	-2.21453742553343	1.772564060824962e-39	7.526790428824831e-37	ENSG00000245864	109729137	0.16844538421439184	-13.146916645188913
	NA	lncRNA	11.411809518445496	-1.3563862959233493	2.3006240391689957e-39	9.681067409508524e-37	ENSG00000287454	NA	0.10332654773887019	-13.127181015969366
	NA	lncRNA	11.637266037631631	-1.2242439565875616	2.9315473778441324e-39	1.2225861292117998e-36	ENSG00000256973	NA	0.09339091616335372	-13.108811936764688
PRPS1	phosphoribosyl pyrophosphate synthetase 1	protein_coding	1543.521542420467	0.45707570520738516	3.280959100984775e-39	1.3561975101583882e-36	ENSG00000147224	5631	0.034890560692759066	13.100268271190131
RPL17P17	ribosomal protein L17 pseudogene 17	processed_pseudogene	3.01781035069935	-2.4968228013466613	4.584642470974362e-39	1.8784567120766795e-36	ENSG00000223409	100270943	0.19096377402938514	-13.074850526165529
PRSS48	serine protease 48	protein_coding	6.462270641450187	-1.7822541098487623	5.136907923508615e-39	2.0864333234709904e-36	ENSG00000189099	345062	0.13640188397866868	-13.06619863203269
	NA	transcribed_processed_pseudogene	12.87966641026389	-1.7398790166320497	6.074296476410696e-39	2.445899259626441e-36	ENSG00000179038	NA	0.13328894577840333	-13.053438201279258
	NA	lncRNA	16.17866147406646	-1.1140251297573582	8.00814617106356e-39	3.197029910292375e-36	ENSG00000286512	NA	0.08548139495899801	-13.03236956172406
PSMD10	proteasome 26S subunit, non-ATPase 10	protein_coding	1869.8488205920316	0.3626421338510098	8.383464163872336e-39	3.318501929070449e-36	ENSG00000101843	5716	0.02783372585123267	13.028874962313013
	NA	processed_pseudogene	4.392978301875049	-1.8479588836424294	1.0968843282992185e-38	4.30540925130489e-36	ENSG00000249019	NA	0.14205946467399647	-13.008347510552689
TAS2R4	taste 2 receptor member 4	protein_coding	34.83416785149486	-1.0020768737514816	1.5164969782961504e-38	5.902838113269575e-36	ENSG00000127364	50832	0.07718039750163085	-12.983567151624316
	NA	lncRNA	15.977884839605016	-1.2880646386003218	1.6461451877171848e-38	6.354528559758842e-36	ENSG00000282057	NA	0.09925533064369951	-12.977284245056163
	NA	processed_pseudogene	3.590750146007655	-1.9104124426886466	1.8611907801804064e-38	7.12576722552841e-36	ENSG00000251682	NA	0.14731885175033382	-12.967874918861616
	NA	lncRNA	10.131015666521165	-1.2010655931368033	4.966346826346862e-38	1.8825775400020475e-35	ENSG00000255176	NA	0.09316063258431895	-12.892415603229491
	NA	lncRNA	6.391807178873189	-1.8372025514833004	4.997743795847778e-38	1.8825775400020475e-35	ENSG00000288079	NA	0.14250795646196432	-12.891929665510666
RN7SKP80	RN7SK pseudogene 80	misc_RNA	9.343550468197101	-1.1251092229161832	6.519357985063144e-38	2.4361015369945153e-35	ENSG00000202058	106479130	0.0874114384788724	-12.871418689535986
ANKRD44-IT1	ANKRD44 intronic transcript 1	lncRNA	7.510193269843879	-2.0241259970349104	6.707446663800422e-38	2.486493065233761e-35	ENSG00000236977	101927547	0.15728425676133156	-12.869221870732984
	NA	lncRNA	3.2915534965562485	-1.9514835145510139	8.485555390231729e-38	3.120880367892392e-35	ENSG00000265337	NA	0.15185406591662604	-12.851045526976252
	NA	lncRNA	3.7249855424457357	-1.7773148983869407	1.0449447044703365e-37	3.813150171961324e-35	ENSG00000287720	NA	0.138474818310684	-12.834932156396354
	NA	lncRNA	4.587548249839593	-1.7156221328583232	1.1909958913168334e-37	4.312420704458757e-35	ENSG00000287087	NA	0.1337738338377417	-12.82479602804277
CLDN20	claudin 20	protein_coding	11.467554784653094	-1.0730828856423462	1.2068300926958861e-37	4.336140523056319e-35	ENSG00000171217	49861	0.08367919046170275	-12.823772310912371
	NA	lncRNA	56.75654854759705	-0.9357097632225235	1.2290674938320885e-37	4.382329280107101e-35	ENSG00000280383	NA	0.07297486478194438	-12.822356930958495
	NA	lncRNA	16.45310523236705	-0.9787317717287324	1.4884563211902456e-37	5.266992902005696e-35	ENSG00000278576	NA	0.07641861888179072	-12.807504061839932
	ribosomal protein L34 pseudogene 28	processed_pseudogene	4.218313779016679	-1.9334454487063797	1.5753916134082582e-37	5.532704275991453e-35	ENSG00000239686	100271500	0.15101387869179814	-12.803097738137819
	NA	lncRNA	6.756417252362977	-1.6530265343595636	1.8698272833745919e-37	6.517743476055508e-35	ENSG00000223528	NA	0.129245809640662	-12.789788225671845
AKAP13-AS1	NA	lncRNA	6.3677337642634475	-1.562296469855222	2.137003026431837e-37	7.393872174933679e-35	ENSG00000259367	NA	0.12225111961629401	-12.779404186716294
MORF4L2	mortality factor 4 like 2	protein_coding	8839.507452447693	0.36379680169815265	3.1309667257248843e-37	1.0753259175873794e-34	ENSG00000123562	9643	0.028533837166401024	12.749662780249137
PDZD11	PDZ domain containing 11	protein_coding	1853.4078398648426	0.43459461244986897	3.4840485767030406e-37	1.1878571165636667e-34	ENSG00000120509	51248	0.03410904648325389	12.741329859902025
HCCS	holocytochrome c synthase	protein_coding	1440.6516946317956	0.37654166085517343	3.6410573371327594e-37	1.2323923707256092e-34	ENSG00000004961	3052	0.029560754368350237	12.737890791390786
	NA	transcribed_unprocessed_pseudogene	3.3382760170049472	-1.8180758505861008	4.166737321982117e-37	1.4001736228234727e-34	ENSG00000270409	NA	0.1428477999686562	-12.727363326456722
	NA	lncRNA	7.134377917524635	-1.7719974992080374	5.30776803664495e-37	1.7708609801689212e-34	ENSG00000274421	NA	0.1394346152368804	-12.708447584537423
ZNF451-AS1	NA	lncRNA	25.216330353086196	-0.8951215759651496	5.5577030309141236e-37	1.8410975239075732e-34	ENSG00000226803	NA	0.07045511667245506	-12.704848394851979
NPM1P26	NA	processed_pseudogene	13.418571943707532	-1.0592139059514176	5.922789695577703e-37	1.948222421765767e-34	ENSG00000235677	NA	0.08340352251973003	-12.699870148779972
RDH10-AS1	RDH10 antisense RNA 1	lncRNA	18.851774863343447	-1.117136468817105	6.832047308404478e-37	2.2315950890088444e-34	ENSG00000250295	101926926	0.08804191967290022	-12.688688217698708
PGK1	phosphoglycerate kinase 1	protein_coding	23576.662846406063	0.49625685778361556	7.015110859304969e-37	2.275477868939415e-34	ENSG00000102144	5230	0.0391165638411718	12.686616845963467
	NA	lncRNA	8.654765685785357	-1.4347297898254732	7.648601629471e-37	2.4638519552480066e-34	ENSG00000246851	NA	0.11315044814721989	-12.679841868224404
	NA	lncRNA	48.00947542681782	-1.0458456563507292	7.816004295037254e-37	2.500532497375994e-34	ENSG00000257298	NA	0.08249201133969304	-12.678144699903749
RABGGTBP1	NA	processed_pseudogene	4.09815816997389	-1.3421352002559654	7.901136495908797e-37	2.5105726842680542e-34	ENSG00000240751	NA	0.10586920601349324	-12.677295417563702
	NA	lncRNA	32.648312961595515	-0.7828227505899004	8.907210438889276e-37	2.811127651284319e-34	ENSG00000272054	NA	0.0617958012308995	-12.667895471811907
	uncharacterized LOC401105	TEC	24.82230829716458	-1.9477589909458342	9.10186655478243e-37	2.8532824490425e-34	ENSG00000279891	401105	0.15377612118254946	-12.66619925101132
	NA	lncRNA	16.25313968057505	-1.4964636205292348	1.0503738743632147e-36	3.270794219842093e-34	ENSG00000250069	NA	0.11825121195976862	-12.654953769424038
LINC00472	long intergenic non-protein coding RNA 472	lncRNA	141.22662571952358	-1.2669754508413102	1.4944437306024085e-36	4.6227796167356226e-34	ENSG00000233237	79940	0.10033675744963695	-12.627231366104851
BACH1-IT2	NA	lncRNA	8.005851908356588	-1.1682047813600445	1.674049208093504e-36	5.144287135581545e-34	ENSG00000228817	NA	0.09258023456960858	-12.618295760329953
	NA	lncRNA	5.197799404038207	-2.0324681409132612	1.9828455445231364e-36	6.05338121170792e-34	ENSG00000285636	NA	0.16124357958426921	-12.604955472667683
	NA	lncRNA	4.803369376299334	-1.8430848765226784	2.1850470829085102e-36	6.627361311400883e-34	ENSG00000265739	NA	0.14630796285480785	-12.597297102357354
	NA	lncRNA	8.63887853499023	-1.1994406493406728	2.2127329515235294e-36	6.668035060175003e-34	ENSG00000229839	NA	0.09522163592744572	-12.596303746079185
TIMM9P2	NA	processed_pseudogene	3.4776480086604673	-1.7869086873857172	2.3989785170234323e-36	7.182941509720994e-34	ENSG00000232608	NA	0.14193162635660084	-12.589926102136948
C12orf71BP	NA	unprocessed_pseudogene	8.399029119375337	-1.7657752824453743	2.4265348547608746e-36	7.219173027453865e-34	ENSG00000256056	NA	0.1402630744026325	-12.589024516720801
	NA	lncRNA	15.436143772541351	-2.0825673595075753	3.3659682828819404e-36	9.950696995261554e-34	ENSG00000242795	NA	0.16576774029817107	-12.563164315092932
	NA	TEC	3.972154886641901	-2.2445098226715787	3.594844992967563e-36	1.0560478916762385e-33	ENSG00000279996	NA	0.17873204878087737	-12.55795945932065
BCL10-AS1	NA	lncRNA	25.87116338267807	-0.9615586026668625	3.8720036871089025e-36	1.1303588763823107e-33	ENSG00000223653	NA	0.07660551510738293	-12.552080634390139
	NA	lncRNA	8.79003015201246	-1.2708041865528958	4.195139783212418e-36	1.217085615739558e-33	ENSG00000287957	NA	0.10129373700564882	-12.545733074119156
TTN	titin	protein_coding	298.2939311659655	-1.0076204236299238	5.182879373861809e-36	1.4943648930476002e-33	ENSG00000155657	7273	0.08042321901036135	-12.528974045419726
	NA	TEC	8.115324061478155	-1.5115103979653814	5.372534692340848e-36	1.5395443125432434e-33	ENSG00000278999	NA	0.12066865187082734	-12.526123185526378
	NA	lncRNA	4.98496973475494	-1.5249052240647574	5.4092971137736745e-36	1.540627188336918e-33	ENSG00000288025	NA	0.12174326139211646	-12.52558216880087
PHACTR2-AS1	PHACTR2 antisense RNA 1	lncRNA	13.270667556090114	-1.8064531401788118	5.530803197213983e-36	1.5656865850828358e-33	ENSG00000235740	285740	0.14424138875549872	-12.523819659285877
DENND2B-AS1	NA	lncRNA	4.207115637217759	-1.9878116405714368	5.9811028681239476e-36	1.6829598425735028e-33	ENSG00000255159	NA	0.15880124507014642	-12.517607400958168
	NA	lncRNA	2.506949641638006	-1.8828939711281183	6.088343985243344e-36	1.7028770012379124e-33	ENSG00000232693	NA	0.15043659371042062	-12.516196522985297
MON2-AS1	MON2 antisense RNA 1	lncRNA	4.517569112009618	-1.963092250574352	6.194873581150011e-36	1.7223592267972375e-33	ENSG00000257568	128385372	0.15686141459752442	-12.514819247367246
NBEAL1	neurobeachin like 1	protein_coding	555.9159457448915	-0.764089056047465	8.172030728325173e-36	2.258623569759411e-33	ENSG00000144426	65065	0.06116232739686863	-12.492805433800163
DDX18P1	DEAD-box helicase 18 pseudogene 1	transcribed_processed_pseudogene	5.651850948140692	-1.2676611990194324	8.382288364187223e-36	2.3031076894283588e-33	ENSG00000259165	319099	0.10148771585516986	-12.490784607158512
RBMS3-AS2	RBMS3 antisense RNA 2	lncRNA	3.7541586299868888	-1.9378797218485546	8.888292639671415e-36	2.4278553269380827e-33	ENSG00000203506	100873978	0.1552027063654789	-12.486120681975358
FAM13A-AS1	FAM13A antisense RNA 1	lncRNA	92.84782416309054	-0.8017302778384223	1.0213648144265971e-35	2.773658669596042e-33	ENSG00000248019	285512	0.06426667611900479	-12.475054355601511
	NA	lncRNA	4.603185240618242	-2.1169714037202274	1.0459406745697527e-35	2.8077495958895737e-33	ENSG00000226599	NA	0.16972213587696985	-12.47316027919188
	NA	TEC	23.017533483738248	-2.138833716545667	1.0435670135218698e-35	2.8077495958895737e-33	ENSG00000280429	NA	0.17147239610948697	-12.473341278674372
NEFL	neurofilament light chain	protein_coding	62.1356730543292	-1.8977016638840574	1.1062320365334457e-35	2.952628125396612e-33	ENSG00000277586	4747	0.1521972991957825	-12.468694739733227
	NA	lncRNA	6.3396066189012314	-1.9510635034027315	1.2114974756821158e-35	3.2152179313429513e-33	ENSG00000261369	NA	0.15656795316020644	-12.461448617178556
UBE2A	ubiquitin conjugating enzyme E2 A	protein_coding	3303.7619925351173	0.359805512774981	1.9703130790710083e-35	5.190066243178744e-33	ENSG00000077721	7319	0.02896376548635774	12.422608273929487
ANKRD36	ankyrin repeat domain 36	protein_coding	184.45836000892248	-0.7904059069026732	1.9778453644604176e-35	5.190066243178744e-33	ENSG00000135976	375248	0.06362796835877738	-12.422303073482276
	NA	lncRNA	3.1349152202014534	-2.0005543711952885	2.140715337462007e-35	5.586071100419714e-33	ENSG00000287355	NA	0.16112748955911044	-12.415971828701364
	leishmanolysin like peptidase pseudogene	transcribed_unprocessed_pseudogene	13.409949735633205	-1.7293205916372254	2.458783024826604e-35	6.380405350368103e-33	ENSG00000224245	100421692	0.13940646553062602	-12.404880828553202
NA	NA	NA	4.683645443393907	-1.4332779300141847	2.530768030462371e-35	6.530919554412534e-33	ENSG00000279659	NA	0.11556298554712785	-12.402569241599235
	aconitase 2, mitochondrial pseudogene	processed_pseudogene	3.170897811561355	-2.2054865774130774	2.821020952860497e-35	7.230660824029527e-33	ENSG00000225017	100420057	0.1779498234660135	-12.393867745726094
NA	NA	NA	250.21615519935133	-0.6138180627642945	2.8328821657440823e-35	7.230660824029527e-33	ENSG00000239665	NA	0.049527293275344844	-12.393531367680433
	NA	processed_pseudogene	3.484834247626231	-1.5205416334607698	2.930368626590803e-35	7.438836314099447e-33	ENSG00000275017	NA	0.12271518824504524	-12.390818571083953
AIFM1	apoptosis inducing factor mitochondria associated 1	protein_coding	2953.86924336987	0.41981949870546204	2.9463510226445306e-35	7.438978914416399e-33	ENSG00000156709	9131	0.03388269105098569	12.39038239535726
	NA	lncRNA	18.778935770494325	-0.9645283099242419	3.1721667773436003e-35	7.966061182953883e-33	ENSG00000277687	NA	0.07788215116782309	-12.384459025096055
KANSL1L-AS1	NA	lncRNA	32.623280992359405	-0.9217822229861703	3.6221242946308975e-35	9.047369180637144e-33	ENSG00000229127	NA	0.07449460172988329	-12.373812351243165
BTBD3-AS1	BTBD3 antisense RNA 1	lncRNA	10.735151739831936	-1.3135823610038788	3.6631536396082535e-35	9.101183157045846e-33	ENSG00000236526	121832811	0.10616601818272499	-12.372907861563004
HNRNPH2	heterogeneous nuclear ribonucleoprotein H2	protein_coding	3440.970762964708	0.30815807715428983	3.8433040815746697e-35	9.498248166469378e-33	ENSG00000126945	3188	0.02491363736832298	12.369052041598092
	NA	lncRNA	8.737572925583127	-1.4612007179874071	4.2236979776520383e-35	1.0383405728323634e-32	ENSG00000253372	NA	0.11820607914636605	-12.361468450181043
	NA	lncRNA	14.789190157544468	-1.137807514665651	4.947348080631152e-35	1.2098726780010495e-32	ENSG00000249207	NA	0.09213948086483496	-12.34875108895795
	NA	TEC	9.934139940862783	-1.8410421335523832	6.733567136970481e-35	1.638115559378928e-32	ENSG00000279319	NA	0.14938764847527988	-12.323924717625045
	NA	lncRNA	7.657608600730031	-1.1651428088648883	9.006872175556733e-35	2.179803069679168e-32	ENSG00000274554	NA	0.09472357685730086	-12.300451983777515
MFSD1P1	NA	processed_pseudogene	5.288978377707976	-1.6624975767053132	1.0654139707839476e-34	2.5651763485230623e-32	ENSG00000261868	NA	0.13530675083863677	-12.286878270308652
	NA	lncRNA	12.200907574257162	-1.6059340751912894	1.1726161020676254e-34	2.8088064364859854e-32	ENSG00000272219	NA	0.13078572437677635	-12.279123603466124
	NA	lncRNA	5.616823693998535	-1.4690086313223947	1.579226849180327e-34	3.76347484175326e-32	ENSG00000234459	NA	0.11987001150099554	-12.255013684637833
RPS12P16	NA	processed_pseudogene	4.407424960577898	-2.0398033851693813	1.597506644663427e-34	3.787712582009341e-32	ENSG00000215184	NA	0.16645911170847622	-12.254080682238275
	NA	lncRNA	15.07158562772436	-1.6902023380332287	1.6215454013961294e-34	3.825291118879385e-32	ENSG00000264895	NA	0.13794338562511826	-12.252869757935374
MAGI1-AS1	MAGI1 antisense RNA 1	lncRNA	2.8547617324205934	-2.1522693652260525	1.8585679110007016e-34	4.3624044499965716e-32	ENSG00000240175	100873983	0.17581309822250332	-12.241803295578187
FPGT-TNNI3K	FPGT-TNNI3K readthrough	protein_coding	12.103300124829817	-1.1907039463573867	1.9053463275010847e-34	4.449841080562408e-32	ENSG00000259030	100526835	0.0972814360267362	-12.239785872714107
	NA	lncRNA	13.569187224120274	-1.0423797554104566	2.0415554061967655e-34	4.744229426270882e-32	ENSG00000260618	NA	0.08520225587940461	-12.234180241493164
SLC25A5	solute carrier family 25 member 5	protein_coding	21336.429312278164	0.5477424822063044	2.0531667304846794e-34	4.7475923175350936e-32	ENSG00000005022	292	0.044773175743432286	12.233719701838481
	NA	TEC	2.71985319425194	-1.5957289607062775	2.2556449368261684e-34	5.190094549468646e-32	ENSG00000279589	NA	0.1305184486576769	-12.226079739053189
TMEM51-AS2	TMEM51 antisense RNA 2	lncRNA	8.956229081777833	-1.426765261619005	2.2775199081104443e-34	5.214739087643664e-32	ENSG00000204464	727684	0.11670599384832006	-12.225295501731788
TAF9BP1	NA	processed_pseudogene	2.737751531711987	-1.7753765794589234	2.4245857000623137e-34	5.524388949473688e-32	ENSG00000213871	NA	0.14528200640487846	-12.220209669401342
ENTPD1-AS1	ENTPD1 antisense RNA 1	lncRNA	82.99886165101101	-0.6774595412983679	2.447145028791551e-34	5.548723162612842e-32	ENSG00000226688	728558	0.05544105235230433	-12.219456748284655
	NA	lncRNA	5.245324415378396	-1.520428560920683	2.7222065000260757e-34	6.142586638150627e-32	ENSG00000235121	NA	0.12451513007596694	-12.210793660120391
SYNPO2	synaptopodin 2	protein_coding	7041.770246153352	-1.5350397357580894	2.7686123366049123e-34	6.217265078388407e-32	ENSG00000172403	171024	0.1257258689794007	-12.209418381586966
	NA	lncRNA	8.101389740664965	-1.142926766749907	2.931027656109398e-34	6.550496210010234e-32	ENSG00000243243	NA	0.09364583776791044	-12.204779133724115
	NA	lncRNA	55.96068741580825	-1.013790230061246	3.132180762546415e-34	6.966715773227643e-32	ENSG00000238273	NA	0.08310181578051226	-12.199375194627025
MIR99AHG	mir-99a-let-7c cluster host gene	lncRNA	117.4180324637176	-1.2988394519260307	3.2086004703901713e-34	7.102868216656612e-32	ENSG00000215386	388815	0.10648483798081416	-12.197412106313655
	NA	lncRNA	5.389713150159365	-1.2713960573174776	3.318227019510113e-34	7.310899332749899e-32	ENSG00000286550	NA	0.10425829246367413	-12.194675620267422
CHMP3-AS1	CHMP3 and RNF103 antisense RNA 1	lncRNA	15.916567519614228	-1.0401315457783438	4.086978258937907e-34	8.962378755715056e-32	ENSG00000228363	105374845	0.08541288319526474	-12.177689206445244
	NA	TEC	3.7507949538848404	-2.1340444889190793	4.166359446476176e-34	9.093760905862414e-32	ENSG00000280166	NA	0.17526474032601583	-12.176119879842753
MTCO2P11	MT-CO2 pseudogene 11	unprocessed_pseudogene	4.100315344726152	-2.0178172486587167	4.242469566035555e-34	9.216814463253708e-32	ENSG00000235917	107075214	0.165739337961281	-12.174642866801523
	NA	lncRNA	3.3854109343005536	-2.0178946050062434	4.3660328397470284e-34	9.441343884802961e-32	ENSG00000260194	NA	0.1657775920993449	-12.172300124838268
CC2D2B	coiled-coil and C2 domain containing 2B	protein_coding	26.27818268605817	-0.9623643230202644	4.499303405605499e-34	9.684698745273145e-32	ENSG00000188649	387707	0.07907777301494259	-12.16984604306466
EPHA7	EPH receptor A7	protein_coding	198.58795198998564	-1.6488195108056674	5.577544909399825e-34	1.1915830749334408e-31	ENSG00000135333	2045	0.13567964675249342	-12.152298080591565
APEX2	apurinic/apyrimidinic endodeoxyribonuclease 2	protein_coding	2050.5191334891547	0.3663982110628905	5.586861063401561e-34	1.1915830749334408e-31	ENSG00000169188	27301	0.03015086709168631	12.152161659188893
PDE4DIPP6	NA	transcribed_unprocessed_pseudogene	66.74801838191233	-0.8172368652960226	5.78201463764397e-34	1.2276005532259646e-31	ENSG00000231551	NA	0.06726586596317836	-12.149354707532966
BTBD9-AS1	BTBD9 antisense RNA 1	lncRNA	7.11276202764084	-1.9961946921049791	5.9316795337010996e-34	1.2536779155640029e-31	ENSG00000226533	101929425	0.1643328501789187	-12.14726507774682
	NA	protein_coding	9.763541256831786	-1.0361225917976677	6.841570860337517e-34	1.439472672592365e-31	ENSG00000213204	NA	0.08537884469632373	-12.135589272529492
TBC1D22A-AS1	TBC1D22A antisense RNA 1	lncRNA	7.6694535569546245	-1.4821231832165034	7.042727750955043e-34	1.475151437306543e-31	ENSG00000280080	642757	0.12215418011292546	-12.133217069169095
APRG1	APRG1 tumor suppressor candidate	lncRNA	58.72629852987649	-0.7933316870350352	7.415362642877537e-34	1.5462686325275306e-31	ENSG00000198590	339883	0.06540786505785479	-12.128995287238237
LRRC8C-DT	LRRC8C divergent transcript	lncRNA	48.34507964298544	-0.8132907031283049	1.2277759575502584e-33	2.5488083200540007e-31	ENSG00000231999	400761	0.06728289220018459	-12.087629953667088
DLEU2L	NA	lncRNA	10.01699717876392	-1.0532577947485378	1.3608013463164512e-33	2.8124632781015543e-31	ENSG00000116652	NA	0.08719617834038892	-12.079173821551224
	NA	TEC	46.73109339146017	-1.0467032829374816	1.3692484271070288e-33	2.817454836200097e-31	ENSG00000279662	NA	0.08665719991969884	-12.078664945410335
	NA	lncRNA	3.7705577736506957	-1.8570516259565846	1.4547312282970457e-33	2.980221093970469e-31	ENSG00000286771	NA	0.15380985984079892	-12.073683883976802
RN7SL600P	RNA, 7SL, cytoplasmic 600, pseudogene	misc_RNA	10.170905893522963	-1.4845304703340156	1.5857203022348397e-33	3.234384698562757e-31	ENSG00000274963	106481086	0.12302818006546624	-12.066588886741732
	NA	lncRNA	9.340835139217038	-1.0710986758781427	1.7062932098283223e-33	3.465184762516135e-31	ENSG00000286337	NA	0.08881006568265008	-12.060554934229627
	NA	lncRNA	3.2049348258608656	-1.9345485047521276	1.813169583540613e-33	3.6662916916709307e-31	ENSG00000263477	NA	0.16046952843254927	-12.055550506370954
	NA	lncRNA	50.747185489483115	-1.2048674680926688	1.8638133975911094e-33	3.752450861555307e-31	ENSG00000279110	NA	0.09996178697104206	-12.05328060453448
	NA	TEC	14.421335485001554	-1.0830687376581563	2.033544272424025e-33	4.076601691873552e-31	ENSG00000279880	NA	0.08991034946721463	-12.046096406877965
	NA	processed_pseudogene	5.2860970624103825	-1.190366675706301	2.1509073859246505e-33	4.29345013201515e-31	ENSG00000225726	NA	0.09885560204978236	-12.041469082418295
	NA	lncRNA	29.590953672075884	-1.013078517199343	2.231767914205209e-33	4.435899893813238e-31	ENSG00000230732	NA	0.08415374490181719	-12.038424652180474
	NA	lncRNA	22.981956007910142	-1.166847057078976	2.4301436088033084e-33	4.80972787388109e-31	ENSG00000286786	NA	0.09698350748473811	-12.03139675333559
ADAMTS9-AS2	ADAMTS9 antisense RNA 2	lncRNA	37.47385970972964	-1.2033951278534698	2.461934219447338e-33	4.852087993931043e-31	ENSG00000241684	100507098	0.10003015307493375	-12.030323765994765
QRSL1P3	QRSL1 pseudogene 3	processed_pseudogene	4.606013904182615	-1.7973198968299482	2.6617583215417027e-33	5.223868463902999e-31	ENSG00000257957	100422374	0.14947920595508762	-12.023879076330985
LAS1L	LAS1 like ribosome biogenesis factor	protein_coding	2282.8395611683572	0.39363350019495624	2.9713071284700096e-33	5.78278269432107e-31	ENSG00000001497	81887	0.03276241748986642	12.014787990437796
KCNMA1-AS3	NA	lncRNA	2.303405250945313	-2.1543262902413542	2.9617501433124582e-33	5.78278269432107e-31	ENSG00000225652	NA	0.17930225163197216	-12.015054304299696
	uncharacterized LOC101927018	lncRNA	3.4006484191689723	-1.4153319823440484	3.303597027282399e-33	6.40280969076073e-31	ENSG00000265845	101927018	0.11788517862761727	-12.006021442397635
	NA	lncRNA	3.8727340075172245	-1.7297690152910457	3.6269542374013244e-33	7.0004713006106805e-31	ENSG00000258044	NA	0.1441679139950331	-11.998293984822727
FCF1P5	FCF1 pseudogene 5	processed_pseudogene	2.2291814082028485	-1.795361807100301	4.307205070324354e-33	8.27922805060824e-31	ENSG00000220392	106479045	0.14981252904934167	-11.984056463721988
MIR3609	microRNA 3609	miRNA	22.460781800201396	-2.3891199777334045	4.385765371485039e-33	8.395685030192405e-31	ENSG00000266019	100500819	0.19938312799923985	-11.982558412577983
BTBD18	BTB domain containing 18	protein_coding	10.68653078744106	-1.2760880836138948	4.5779256820427804e-33	8.727768599287192e-31	ENSG00000233436	643376	0.10652706381027686	-11.97900362565694
	NA	snoRNA	2.436360808269948	-1.596294298766225	4.783678590362702e-33	9.08296110883136e-31	ENSG00000252473	NA	0.13329825216401572	-11.975358062475403
TMED11P	NA	transcribed_unitary_pseudogene	18.401521944520503	-2.5236683617407287	4.9857498635112735e-33	9.428315399787371e-31	ENSG00000215367	NA	0.21079885626143632	-11.971926254717589
	NA	protein_coding	10.466160575552001	-1.082174366475418	5.641306437763543e-33	1.0624991225866827e-30	ENSG00000283208	NA	0.09047014377977003	-11.961673998327417
	NA	lncRNA	7.14513353792396	-1.504936075081382	6.408217939933824e-33	1.2020941837605182e-30	ENSG00000236986	NA	0.12592462747248698	-11.951086179787925
PBX1-AS1	PBX1 antisense RNA 1	lncRNA	1.9148067329136256	-2.221917202763564	6.806558818856759e-33	1.2688148324829722e-30	ENSG00000233693	100505795	0.1859956043048891	-11.946073731513227
	NA	processed_pseudogene	2.5170142263273068	-1.8686708944647508	6.818226101034619e-33	1.2688148324829722e-30	ENSG00000271075	NA	0.15642739271053221	-11.945931349266385
PPP1R12B	protein phosphatase 1 regulatory subunit 12B	protein_coding	5391.569538100932	-1.0483113965524014	7.213232157365533e-33	1.3369954795174075e-30	ENSG00000077157	4660	0.08778909541100074	-11.941248416384054
VPS26BP1	VPS26B pseudogene 1	processed_pseudogene	2.358460077483547	-2.252628243638675	7.54470423605267e-33	1.3929074709951943e-30	ENSG00000224895	100421729	0.18870166527104368	-11.937511205336149
	NA	lncRNA	5.231586351512896	-1.563425689193467	8.418741162022042e-33	1.5420822781838729e-30	ENSG00000285848	NA	0.1310676361620558	-11.928388540252625
	NA	lncRNA	97.15567869452616	-0.8350333773357401	8.408768522594587e-33	1.5420822781838729e-30	ENSG00000287299	NA	0.07000329227020788	-11.928487221894777
	NA	lncRNA	6.816035471643708	-1.3658111374849873	8.589753476217123e-33	1.5672609184399437e-30	ENSG00000236194	NA	0.11451696746771911	-11.926714160239985
	NA	processed_pseudogene	4.946036752774515	-1.8671517921469873	9.504564863820862e-33	1.727426926942446e-30	ENSG00000237329	NA	0.15666279990079335	-11.918284323587734
ZBTB20-AS4	ZBTB20 antisense RNA 4	lncRNA	3.5764035755800925	-1.3391014922591278	9.974243228726145e-33	1.8057632828316646e-30	ENSG00000242767	100874131	0.11239480965597733	-11.914264514152432
LINC00216	long intergenic non-protein coding RNA 216	lncRNA	11.413584770316646	-1.0242054226167896	1.2411703715339392e-32	2.2383716943621145e-30	ENSG00000279636	55451	0.08609642871858338	-11.89602679066433
	NA	lncRNA	13.033723482340298	-1.0290579330775245	1.2665449693351328e-32	2.275348037410566e-30	ENSG00000273302	NA	0.08651662673734868	-11.894337214528576
FCF1P7	NA	processed_pseudogene	6.780940018110368	-1.3817132532138046	1.3226154304510228e-32	2.3669748713002615e-30	ENSG00000224727	NA	0.11620097516348654	-11.890719946797622
PSMD6-AS2	PSMD6 antisense RNA 2	lncRNA	20.432183115746273	-0.8865876730234177	1.4981125284779563e-32	2.6708144310182007e-30	ENSG00000239653	100507062	0.07462664645760382	-11.880309716544712
BRWD1-IT1	NA	lncRNA	2.0848398081701305	-1.865623348722207	1.547941154413136e-32	2.7387417947531508e-30	ENSG00000237373	NA	0.1570710723950435	-11.877574401669891
	NA	lncRNA	5.880365614612185	-2.123089208464721	1.5435727252639653e-32	2.7387417947531508e-30	ENSG00000254325	NA	0.17874415289086837	-11.877810681510605
RNF113A	ring finger protein 113A	protein_coding	817.0139863150724	0.41131986891019745	1.568787458633955e-32	2.765150694540883e-30	ENSG00000125352	7737	0.03463321651455075	11.876455908661736
	NA	lncRNA	9.074671293559557	-1.2833445837979383	1.5794196939103784e-32	2.7734253564984913e-30	ENSG00000237234	NA	0.10806301366325935	-11.875891114762295
BNIP3P25	BCL2 interacting protein 3 pseudogene 25	processed_pseudogene	2.5000152803321796	-1.8894757542170448	1.8917489925874232e-32	3.309427104672882e-30	ENSG00000268322	100421707	0.15930433610658337	-11.860792997830778
SPDYE3	speedy/RINGO cell cycle regulator family member E3	protein_coding	10.272082512011268	-1.1873693793765179	1.9076226700854694e-32	3.3123846578818656e-30	ENSG00000214300	441272	0.10011467377960606	-11.860093376425624
	uncharacterized LOC441369	lncRNA	20.517856998469266	-0.8684247242449608	1.9035693411383173e-32	3.3123846578818656e-30	ENSG00000248858	441369	0.07322131927816533	-11.860271472927774
SLC8A1-AS1	SLC8A1 antisense RNA 1	lncRNA	14.902720963342453	-1.4569087928977522	1.9438436776578453e-32	3.3614637445357294e-30	ENSG00000227028	100128590	0.12285757358361336	-11.858518367255737
	NA	TEC	19.60091499586742	-1.1888480177346985	1.9502808340345173e-32	3.3614637445357294e-30	ENSG00000280069	NA	0.10025500126688208	-11.858241511263326
BMS1P1	NA	transcribed_unprocessed_pseudogene	92.19849935473582	-0.671442882157444	2.0456757181206898e-32	3.512921585209533e-30	ENSG00000204177	NA	0.05664157151240723	-11.854241756169595
ZNF33BP1	NA	processed_pseudogene	5.017251910777172	-1.3983276374497065	2.131374426136533e-32	3.6466801490993156e-30	ENSG00000225192	NA	0.11799433221006667	-11.850803434865394
	NA	lncRNA	8.505925668694603	-1.3291673442640428	2.2039521594559422e-32	3.757094942190789e-30	ENSG00000228886	NA	0.11218498080011427	-11.84799725225508
BIRC6-AS2	NA	transcribed_unprocessed_pseudogene	6.992227742881154	-1.2646934371192398	2.3706386260667204e-32	4.0265512576345616e-30	ENSG00000279897	NA	0.10679832039230276	-11.841885082776916
ITGA2-AS1	ITGA2 antisense RNA 1	lncRNA	6.266867758499537	-1.1870277419592319	2.544974029010286e-32	4.30699970728411e-30	ENSG00000249899	121232372	0.10029017012443847	-11.835933077851863
	uncharacterized LOC105376713	lncRNA	4.030206053063844	-1.45406995874759	2.6223609946863693e-32	4.421944393530889e-30	ENSG00000259617	105376713	0.12287825473766069	-11.833419687250288
	zinc finger protein 670 pseudogene	processed_pseudogene	3.0938740805748814	-1.4785531549746345	3.0648779792224994e-32	5.149546242140422e-30	ENSG00000228513	100419679	0.12508563483513557	-11.820327385501828
	NA	lncRNA	4.508882281134579	-2.3252634769928213	3.478882716596615e-32	5.824198308584634e-30	ENSG00000233340	NA	0.1968947286432476	-11.809678669488163
MPRIP-AS1	NA	lncRNA	5.865591195206091	-1.4657273346071928	4.496130956916917e-32	7.500349316665439e-30	ENSG00000225442	NA	0.12433966147152052	-11.788091726009014
HMGN1P8	high mobility group nucleosome binding domain 1 pseudogene 8	processed_pseudogene	3.9367763841668872	-1.3065156645568476	4.553127094700749e-32	7.568399055742963e-30	ENSG00000241120	100874431	0.1108434948984836	-11.787030585362043
	NA	TEC	3.4258495440253176	-1.7428020125365444	4.8686138442096844e-32	8.064116455645041e-30	ENSG00000281969	NA	0.14792844267211877	-11.781385520291318
	NA	lncRNA	4.373845579017077	-1.254678378023766	4.905694803544731e-32	8.096823271334657e-30	ENSG00000232682	NA	0.10650245539893904	-11.780746024342504
	NA	lncRNA	8.376648182778371	-1.7444065846679342	5.040565900576986e-32	8.290133544015861e-30	ENSG00000264853	NA	0.1481014162395882	-11.778459848391687
ACSM6	acyl-CoA synthetase medium chain family member 6	protein_coding	4.15978844455221	-1.787517115196973	7.650568923534922e-32	1.2538611363136584e-29	ENSG00000173124	142827	0.1522167917790553	-11.743232098805352
	NA	lncRNA	6.879696409127592	-1.2616095744635138	7.816398527290471e-32	1.2765599958433936e-29	ENSG00000228634	NA	0.10744949902801929	-11.741418860729427
NA	NA	NA	9.271522241928924	-0.9895291925969997	7.896249158519793e-32	1.2851076722832787e-29	ENSG00000273733	NA	0.08428296855440492	-11.740559327336168
	NA	lncRNA	3.1725286635946772	-2.0208030513298025	1.0506821862752664e-31	1.7040386888448407e-29	ENSG00000259103	NA	0.1724767641943194	-11.716378497529574
	NA	lncRNA	7.421616892460599	-1.1812901440197914	1.1817901592385174e-31	1.9100427871235954e-29	ENSG00000286616	NA	0.10090968963089751	-11.70640944730537
B3GALNT1P1	NA	processed_pseudogene	5.202741233017852	-1.8565163696479943	1.2532409317400743e-31	2.018538988987832e-29	ENSG00000229948	NA	0.15865722602548898	-11.701429655335943
DBTP1	NA	processed_pseudogene	4.470743874110829	-1.8304148809302991	1.4195482277404582e-31	2.2785456415645725e-29	ENSG00000239280	NA	0.1565681297423645	-11.690852307824573
SNRPGP4	NA	processed_pseudogene	5.473217325808617	-1.46050128447083	1.4655464987887062e-31	2.3443223086274548e-29	ENSG00000267203	NA	0.12495579362913965	-11.688143799122265
POGZ	pogo transposable element derived with ZNF domain	protein_coding	2988.4212540659178	-0.3400712853568774	1.5227040421801595e-31	2.427439696457101e-29	ENSG00000143442	23126	0.029103499056657205	-11.684893445109264
CRYZP1	NA	processed_pseudogene	12.009722004599714	-0.9824157098308423	1.5699920313483135e-31	2.4943114895322577e-29	ENSG00000233025	NA	0.08409441305275436	-11.682294627760232
EPB41L1-AS1	NA	lncRNA	32.068275800508246	-1.1793116023955523	1.7641300012279014e-31	2.793245702622171e-29	ENSG00000232406	NA	0.10103435424027424	-11.672382243281128
	NA	TEC	5.155081553596314	-1.764081986150288	1.9898996554390496e-31	3.1400751015507625e-29	ENSG00000279394	NA	0.15126578718734635	-11.66213470310659
	NA	processed_pseudogene	5.804248127603889	-1.5150272696704246	2.0487245840012423e-31	3.2142010779437013e-29	ENSG00000236478	NA	0.12993758037035202	-11.659654315189247
	NA	lncRNA	3.7974150121393064	-1.6683187394494552	2.050636753574735e-31	3.2142010779437013e-29	ENSG00000237280	NA	0.1430857262598747	-11.659574879044376
	NA	lncRNA	9.386757515330087	-0.9530021645308581	2.0777650106217697e-31	3.2458302970278336e-29	ENSG00000259712	NA	0.08174343018611561	-11.658455760432824
TIMM8A	translocase of inner mitochondrial membrane 8A	protein_coding	447.3730613555264	0.41157710036963957	2.136985716905893e-31	3.3272155283652453e-29	ENSG00000126953	1678	0.03531013214189979	11.65606230856477
	NA	lncRNA	10.161724944233836	-1.500813623759534	2.1968059348004537e-31	3.4089903125778866e-29	ENSG00000271204	NA	0.12878418550027412	-11.653710569581849
MTCO1P11	MT-CO1 pseudogene 11	unprocessed_pseudogene	7.475345067069657	-1.4571758279617746	2.4078609053649248e-31	3.7241316234665654e-29	ENSG00000224083	107075264	0.12512357999341417	-11.645893028623961
	NA	lncRNA	5.674744105855304	-1.1576426547335026	2.518556359169593e-31	3.882483464701403e-29	ENSG00000248773	NA	0.09943623187213343	-11.642060775413663
	NA	lncRNA	3.186697854878181	-1.8868691888902671	2.711462164447491e-31	4.166108099972956e-29	ENSG00000254205	NA	0.1621611549924249	-11.63576559983437
	NA	TEC	11.815387177621476	-1.2412440417864155	2.73132047283978e-31	4.182860589045026e-29	ENSG00000279339	NA	0.10668060060268884	-11.635142985454193
RPL23AP23	ribosomal protein L23a pseudogene 23	processed_pseudogene	2.2372672367223316	-1.949777388786032	3.3489869237978803e-31	5.112020595544941e-29	ENSG00000236863	100271292	0.1678276742491324	-11.617734664496856
	NA	lncRNA	9.989593381403793	-1.4772316066888012	3.49876384732741e-31	5.3232495291471e-29	ENSG00000228061	NA	0.12719409237741583	-11.613995422880926
SCARNA21	small Cajal body-specific RNA 21	scaRNA	6.5952904452826075	-1.4038751875671125	3.5220832504003034e-31	5.341330731913888e-29	ENSG00000252835	677763	0.12088379400308044	-11.613427582619867
SMG1P3	SMG1 pseudogene 3	transcribed_unprocessed_pseudogene	89.80939149761238	-0.6761474416096279	3.966771325205453e-31	5.996243424887428e-29	ENSG00000180747	100271836	0.05827219936899998	-11.603259340324971
MALAT1	metastasis associated lung adenocarcinoma transcript 1	lncRNA	59019.087297133745	-1.1391398062923004	4.160441049552548e-31	6.268710999469354e-29	ENSG00000251562	378938	0.09820864737033949	-11.599180283958763
GPR84-AS1	NA	lncRNA	4.8046287516194015	-1.4995114266489502	4.645635030026252e-31	6.977265807636535e-29	ENSG00000258086	NA	0.12938271047266164	-11.589735762768662
	NA	lncRNA	3.938178658377999	-1.8419708601716305	4.675135417640557e-31	6.999067314826051e-29	ENSG00000287458	NA	0.15893865712170546	-11.589193551328185
	NA	lncRNA	9.887923389320385	-0.9727196936605554	4.777055594955385e-31	7.128801590567766e-29	ENSG00000239300	NA	0.08394671978817786	-11.58734607040051
NA	NA	NA	22.243381629426263	-1.071979655607032	4.917194440755958e-31	7.31456162844809e-29	ENSG00000223704	NA	0.09253274101071449	-11.584868705909253
THAP5P2	NA	processed_pseudogene	2.6681523340210096	-2.077722561105392	6.148199347251483e-31	9.116706136849826e-29	ENSG00000270739	NA	0.17964508051073272	-11.565708090632967
UBE2R2-AS1	UBE2R2 antisense RNA 1	lncRNA	37.34014025453582	-1.016767183659324	7.0692616248868165e-31	1.0449308266988554e-28	ENSG00000235481	101929688	0.08800344407730659	-11.553720360832074
	NA	processed_pseudogene	3.0448196617771783	-1.3750034530005	7.106681202909039e-31	1.0471481776235908e-28	ENSG00000256361	NA	0.11901425640628917	-11.553266764164226
EOLA1	endothelium and lymphocyte associated ASCH domain 1	protein_coding	473.73464675609233	0.3871856715252869	7.40067884501195e-31	1.087038704942337e-28	ENSG00000197620	91966	0.03352319788552958	11.549783312659951
PRH1	NA	protein_coding	16.70330577265304	-0.8727754517455683	7.991863877115847e-31	1.1701942628094173e-28	ENSG00000231887	NA	0.075609644435061	-11.543176247775778
	NA	lncRNA	10.708106531304194	-1.3093464030273683	8.543575303648605e-31	1.2470683089316333e-28	ENSG00000263657	NA	0.11348679286098448	-11.537434180832395
ITCH-IT1	NA	lncRNA	3.171755547337419	-1.7410071459036616	1.0236598012463831e-30	1.4895366248105082e-28	ENSG00000231795	NA	0.15110457537920385	-11.521869152767376
NKRF	NFKB repressing factor	protein_coding	663.4863024092069	0.3539309446835074	1.044887648982157e-30	1.5157036396368813e-28	ENSG00000186416	55922	0.030722903615950363	11.52010074007971
NA	NA	NA	10.038011226468461	-1.307712448320373	1.1238042012340312e-30	1.6251322116235406e-28	ENSG00000232034	NA	0.11357758228671891	-11.513825369333373
	NA	lncRNA	10.618962231495074	-1.2885294302834975	1.1912645940857575e-30	1.7173696890478901e-28	ENSG00000265907	NA	0.11196037773409842	-11.50879852641892
	NA	lncRNA	6.396203062147766	-1.4370142534359625	1.2087637535631997e-30	1.7372352666210306e-28	ENSG00000287269	NA	0.12487587817540877	-11.50754072309657
	NA	TEC	41.54291775310352	-0.9137286007190577	1.244553667839591e-30	1.7831858058625598e-28	ENSG00000279041	NA	0.07941996783568933	-11.505023555404302
PCDH9	protocadherin 9	protein_coding	123.34006242183439	-1.3569595205034721	1.2551049493142755e-30	1.792804191973104e-28	ENSG00000184226	5101	0.11795242564430398	-11.504295168931108
CCNYL7	cyclin Y like 7 (pseudogene)	processed_pseudogene	4.188408110061743	-1.6561936287853773	1.3337374691366618e-30	1.8993153489604982e-28	ENSG00000261528	100419017	0.14402872269516775	-11.499051007281782
	NA	lncRNA	5.865966676796468	-1.2627877211187597	1.3604451606485867e-30	1.9314599698703596e-28	ENSG00000261451	NA	0.10983303831484006	-11.497339420757319
	NA	lncRNA	1.502112590601471	-2.258948716550976	1.3791814433400897e-30	1.9521268496052195e-28	ENSG00000271917	NA	0.19649596170810635	-11.496158480379519
MAL2-AS1	MAL2 antisense RNA 1	lncRNA	19.02906510632473	-1.1261767434413268	1.4154460806490942e-30	1.9974039571310738e-28	ENSG00000253972	105375726	0.09798023719454628	-11.493917300947414
	NA	processed_pseudogene	4.213357747812343	-2.0534672321545426	1.4207954390604437e-30	1.9989136796106707e-28	ENSG00000203647	NA	0.17866192870087205	-11.493591539541685
MBNL1-AS1	MBNL1 antisense RNA 1	lncRNA	192.645385378419	-1.0087422034126312	1.4616761612212782e-30	2.050253207642183e-28	ENSG00000229619	401093	0.08778433407446048	-11.491141489516743
AK3P5	NA	processed_pseudogene	4.620468780465417	-1.425422504351793	1.659256843460276e-30	2.32042598506545e-28	ENSG00000228816	NA	0.12416372570632571	-11.480184701635228
	NA	lncRNA	3.5227339198199066	-1.4834804488871138	1.665089865864936e-30	2.3216323147667255e-28	ENSG00000225300	NA	0.12922437193187436	-11.479881284849178
HSPE1P26	heat shock protein family E (Hsp10) member 1 pseudogene 26	processed_pseudogene	2.326475929300469	-1.5736582436772428	1.7346668437873447e-30	2.4114450478114015e-28	ENSG00000220867	106481677	0.1371219453149899	-11.476341296517573
PTPRK-AS1	NA	lncRNA	5.190876734505924	-1.4570457289990608	1.771665454681349e-30	2.45557037752852e-28	ENSG00000227945	NA	0.12698102033824915	-11.474515838019064
NA	uncharacterized LOC124900638	NA	8.509716357828331	-1.1015169249620465	1.9311109012418555e-30	2.668646718523841e-28	ENSG00000231616	124900638	0.0960592351548868	-11.46705908272068
PHACTR2P1	phosphatase and actin regulator 2 pseudogene 1	transcribed_processed_pseudogene	5.068086509163614	-1.2347966879264733	1.9698789474677535e-30	2.7141910252882388e-28	ENSG00000270300	100533676	0.10769823240208863	-11.465338477574925
PLCE1-AS1	PLCE1 antisense RNA 1	lncRNA	5.382727151345807	-1.2210213000582792	2.0255593041639628e-30	2.782701457005722e-28	ENSG00000268894	100128054	0.10651917209309618	-11.462925181122555
SPDYE5	speedy/RINGO cell cycle regulator family member E5	protein_coding	36.49065295471192	-0.784102563171771	2.0900093470492887e-30	2.862822480684024e-28	ENSG00000170092	442590	0.06841954725356537	-11.460212682581162
	NA	lncRNA	6.009066246471054	-1.5827163122917063	2.1808299895779075e-30	2.978490876701593e-28	ENSG00000285850	NA	0.13814973511688863	-11.456528027017702
	NA	lncRNA	14.155547532279686	-0.9181714420635162	2.2928616057472775e-30	3.1223694677215624e-28	ENSG00000272588	NA	0.08017433074727143	-11.452187171450312
SETP10	NA	processed_pseudogene	2.139411420996104	-2.0525326066821443	2.330816058243454e-30	3.1648281181538806e-28	ENSG00000231905	NA	0.17924852652513137	-11.450764179053772
SLC25A14	solute carrier family 25 member 14	protein_coding	340.6635231348406	0.3941582052192664	2.4385255355460966e-30	3.3014808475310906e-28	ENSG00000102078	9016	0.03443377711817769	11.446847781656494
	NA	lncRNA	15.144077955778243	-0.8723897432327911	2.4598594729275873e-30	3.320739194247823e-28	ENSG00000250602	NA	0.07621725452924037	-11.446092471070354
	NA	lncRNA	3.4093896689457988	-1.8999979137655758	2.4870427866363024e-30	3.3477602743802607e-28	ENSG00000288539	NA	0.16600915391491425	-11.445139433331454
ACTA2-AS1	ACTA2 antisense RNA 1	lncRNA	75.92691564308845	-1.011182352916367	2.5212537681016225e-30	3.384058685467204e-28	ENSG00000180139	100132116	0.08835952156829588	-11.443954595598303
SLC2A3P2	NA	processed_pseudogene	4.170602793552611	-1.3203458881117744	3.0469075427334168e-30	4.077879782622784e-28	ENSG00000185031	NA	0.11554090655434716	-11.427518854464944
APOO	apolipoprotein O	protein_coding	604.5454690450821	0.4491973186147441	3.0874155315080947e-30	4.108698652113127e-28	ENSG00000184831	79135	0.039312332011614964	11.426371716692543
	MIA SH3 domain ER export factor 2 pseudogene	processed_pseudogene	4.230647692327399	-1.6622626409657273	3.087527514808083e-30	4.108698652113127e-28	ENSG00000256399	100419700	0.1454760216541026	-11.426368566210028
	NA	processed_pseudogene	5.008383581591124	-1.6862446310868684	3.307040742178958e-30	4.388311534841959e-28	ENSG00000227417	NA	0.14765196193992777	-11.420401117141385
	NA	misc_RNA	3.289136745901052	-1.4524519420382798	3.35857569450931e-30	4.4440711647262135e-28	ENSG00000201217	NA	0.12719543460338478	-11.419057189963237
SPDYE1	speedy/RINGO cell cycle regulator family member E1	protein_coding	28.917479383999712	-0.8062157778281523	3.370631580167389e-30	4.447424589775101e-28	ENSG00000136206	285955	0.07060458261982272	-11.418745751522957
MAMDC2-AS1	MAMDC2 antisense RNA 1	lncRNA	17.15890528393332	-0.9779810058003254	3.765182085460311e-30	4.954025071261005e-28	ENSG00000204706	100507244	0.08571923053562841	-11.409120213623904
USP12P2	NA	processed_pseudogene	2.2773503098686576	-2.223636529781172	3.872048367882152e-30	5.080323236387849e-28	ENSG00000224007	NA	0.19494151627821316	-11.406685308673204
	NA	lncRNA	1.9586731356866296	-1.7142512662104659	4.401217178743303e-30	5.758444067280698e-28	ENSG00000270140	NA	0.15043184650697214	-11.395534296861898
KLC1-AS1	NA	lncRNA	102.0146651223496	-0.677972721786093	4.6666954645855866e-30	6.088734035065033e-28	ENSG00000246451	NA	0.05952124677982666	-11.390432130797974
LDB3	LIM domain binding 3	protein_coding	200.13284629808166	-1.3563086892764866	4.830579998836974e-30	6.285001703779283e-28	ENSG00000122367	11155	0.11910583509302242	-11.387424371083087
	NA	lncRNA	2.7634371730323193	-1.7433758431189472	4.889206197210956e-30	6.34360922959796e-28	ENSG00000264914	NA	0.15311072728126957	-11.386372947705402
	NA	lncRNA	4.255620589384531	-2.201454708295846	5.4336779875202085e-30	7.030517039309734e-28	ENSG00000288076	NA	0.193497631601433	-11.377166170335403
	NA	lncRNA	3.2624119620625813	-1.4855561987665113	5.621747548561315e-30	7.25376260347377e-28	ENSG00000226647	NA	0.13060756002033358	-11.37419762328638
XIAPP2	NA	processed_pseudogene	2.6471250013282597	-1.8675993256609782	5.703086776353791e-30	7.338442981727527e-28	ENSG00000254843	NA	0.16421423516527867	-11.37294415299181
CYP2U1-AS1	CYP2U1 and SGMS2 antisense RNA 1	lncRNA	20.375816789015982	-0.8748048192029828	5.912354379614075e-30	7.586817602126204e-28	ENSG00000245293	101929595	0.076941097648274	-11.369799053323058
CYP2U1-AS1	uncharacterized LOC107986298	lncRNA	20.375816789015982	-0.8748048192029828	5.912354379614075e-30	7.586817602126204e-28	ENSG00000245293	107986298	0.076941097648274	-11.369799053323058
RPL6P6	ribosomal protein L6 pseudogene 6	processed_pseudogene	2.186898007927647	-1.5240705663140093	6.252070068739634e-30	8.0007655024865635e-28	ENSG00000231063	100270845	0.13410304478536328	-11.364921421085842
BCL2L1-AS1	NA	lncRNA	7.652193540536791	-1.3491831834483627	6.2885293593067415e-30	8.025434913766628e-28	ENSG00000236559	NA	0.11871999951147769	-11.364413653976856
	NA	lncRNA	4.356312890441114	-1.9928865593412943	6.41211859837265e-30	8.16086233273537e-28	ENSG00000267694	NA	0.1753882545221695	-11.362713910180277
WDR11-DT	WDR11 divergent transcript	lncRNA	6.985631690454033	-1.3601225715993979	6.61427409198744e-30	8.395275232680471e-28	ENSG00000227165	283089	0.11972907320108946	-11.360002505949588
PTCSC1	papillary thyroid carcinoma susceptibility candidate 1	lncRNA	12.70309559783731	-1.586720701078329	6.79261973240267e-30	8.598278457474156e-28	ENSG00000287736	100302522	0.13970467534178965	-11.35767788154829
BBOX1	gamma-butyrobetaine hydroxylase 1	protein_coding	27.94117342805936	-1.5930774464644004	7.235667535725828e-30	9.109724930625813e-28	ENSG00000129151	8424	0.14033259628305383	-11.352155441143049
	NA	TEC	40.99441015263249	-0.6223219971178885	7.23296749462554e-30	9.109724930625813e-28	ENSG00000280046	NA	0.05481956371249095	-11.35218806887529
	NA	lncRNA	15.048246051002474	-1.3673352025351144	7.263402902687906e-30	9.120061456495953e-28	ENSG00000286742	NA	0.12045073692647772	-11.35182098030439
	uncharacterized LOC124901966	lncRNA	4.090624557589407	-1.3822510720310028	7.710731851813013e-30	9.655779465585363e-28	ENSG00000285758	124901966	0.12182078198059232	-11.346594969741812
	NA	misc_RNA	2.964428545848441	-1.526391150503715	7.797385990763958e-30	9.738184551941008e-28	ENSG00000207034	NA	0.1345357493104595	-11.345617490718844
	uncharacterized LOC100506321	lncRNA	8.470753480279136	-1.0021862448785777	7.939897798765887e-30	9.889724967534822e-28	ENSG00000259118	100506321	0.08834479178231196	-11.344033130419708
PRH2	proline rich protein HaeIII subfamily 2	protein_coding	10.205983983907627	-0.9732861063303007	8.1751750855676e-30	1.015569821999407e-27	ENSG00000134551	5555	0.08581651249016702	-11.341478208425462
ARHGAP26-IT1	ARHGAP26 intronic transcript 1	lncRNA	1.7997194133078445	-1.880598893790886	8.391432012559891e-30	1.0396694903837134e-27	ENSG00000230789	100874372	0.16584944174622118	-11.339193391247786
	NA	lncRNA	13.690078027290495	-1.0173737278604347	9.104326244153554e-30	1.125010514651239e-27	ENSG00000285847	NA	0.08977839665978807	-11.332054989974203
	NA	lncRNA	5.774398774739592	-0.9617913773329615	9.464628752451334e-30	1.1664468189927424e-27	ENSG00000286579	NA	0.08489898638557211	-11.328655597429018
	NA	lncRNA	2.8617939060494297	-1.4041103038451097	9.575461667393668e-30	1.1770006290060284e-27	ENSG00000231794	NA	0.12395440148468209	-11.327635703348747
	NA	lncRNA	2.374078696610448	-1.9803681563222224	1.02434024820645e-29	1.2557981273877973e-27	ENSG00000262529	NA	0.174917500377409	-11.321726825785303
	NA	lncRNA	2.016504690409764	-1.7575821226192851	1.0541547454617495e-29	1.288966335229656e-27	ENSG00000256789	NA	0.15527425047677978	-11.31921176384696
	NA	lncRNA	3.394690876839103	-1.6687205479613434	1.102926141087881e-29	1.3450803426651132e-27	ENSG00000286899	NA	0.14747541147412954	-11.315245919853385
SETP5	NA	processed_pseudogene	3.8809839688749	-1.4124551733580428	1.1065385332798212e-29	1.34597157163977e-27	ENSG00000233998	NA	0.12483077986525296	-11.314959138144456
	NA	lncRNA	404.24425894530833	-0.5991289399066633	1.1604716223526273e-29	1.4079082859342564e-27	ENSG00000230551	NA	0.05296970657472433	-11.310784571960436
	NA	lncRNA	13.923216134216885	-1.3159636311452778	1.271909256283258e-29	1.5391090531537484e-27	ENSG00000285857	NA	0.11642875768836253	-11.302737032268558
	NA	TEC	2.9908125689463283	-2.0735402215568692	1.301043257493177e-29	1.5702953362854986e-27	ENSG00000280190	NA	0.1834869808808514	-11.300748486909475
	NA	TEC	74.93622284139394	-0.6103143411023706	1.4484625851675693e-29	1.7437174971802063e-27	ENSG00000279089	NA	0.05405164206272715	-11.291319149825242
	NA	processed_pseudogene	4.200894189718604	-1.251572353386737	1.6810599022114376e-29	2.0185251149715692e-27	ENSG00000236998	NA	0.11097247083609879	-11.278223724830381
	NA	TEC	150.15212634912018	-0.5941419591829791	1.6897695072659033e-29	2.0237806132021303e-27	ENSG00000280347	NA	0.05268257907210863	-11.277769039548245
THRB-IT1	NA	lncRNA	6.258441282201265	-1.7301444443025065	1.8775031269767558e-29	2.242871958004023e-27	ENSG00000224822	NA	0.15353819202532135	-11.26849561975546
	NA	lncRNA	14.870353653660983	-1.0037714958508954	1.9607562725101994e-29	2.3363511411397677e-27	ENSG00000246477	NA	0.08910790236156264	-11.26467427970653
VBP1	VHL binding protein 1	protein_coding	1805.27227491054	0.3729412266877303	2.119798715916558e-29	2.519432015820522e-27	ENSG00000155959	7411	0.03312735694491651	11.25780204282066
	NA	lncRNA	5.22764135770053	-1.210613107459636	2.2818666552525136e-29	2.7051702944210572e-27	ENSG00000273035	NA	0.10759755821798145	-11.25130651205913
NFIA	nuclear factor I A	protein_coding	2592.668097852544	-0.6311798485259756	2.3902757639520802e-29	2.8265162192009545e-27	ENSG00000162599	4774	0.056118781257290196	-11.247212330434943
FTSJ1	FtsJ RNA 2'-O-methyltransferase 1	protein_coding	2090.1307547888428	0.3490752798645957	2.6333661915481924e-29	3.106108622248094e-27	ENSG00000068438	24140	0.031060210709471018	11.238664255363666
RN7SKP23	RN7SK pseudogene 23	TEC	21.696531806138044	-0.8476685644906541	2.6653327362671255e-29	3.1358948810655208e-27	ENSG00000280039	106479105	0.07543146645678951	-11.237598900138527
BRD7P3	NA	processed_pseudogene	2.3742880530199266	-1.8708084440087678	2.7047061922230477e-29	3.1742241591092045e-27	ENSG00000169075	NA	0.1664967810242544	-11.23630398437696
ANKRD20A11P	NA	transcribed_unprocessed_pseudogene	13.009685824688814	-1.5898012480177264	2.8009580915234954e-29	3.278946152806289e-27	ENSG00000215559	NA	0.1415268172703948	-11.233215574828645
	NA	TEC	90.94305477223855	-0.725855439510459	2.8130362706879e-29	3.2848527791890276e-27	ENSG00000278864	NA	0.06461907508001351	-11.232835484130351
	ribosomal protein L23a pseudogene 51	transcribed_processed_pseudogene	3.7913475322008074	-1.4924195357201742	3.569350162058884e-29	4.157625354603701e-27	ENSG00000234718	100271464	0.1331117187101195	-11.211781728776645
NRP2-AS1	NA	lncRNA	3.078289198780821	-1.5980268378998599	3.609495170022111e-29	4.193928106879671e-27	ENSG00000225216	NA	0.1425436181847872	-11.210791884265552
NRBF2P5	NA	processed_pseudogene	13.026605457423923	-0.9102530020987294	3.622073268306453e-29	4.19809975904035e-27	ENSG00000270427	NA	0.0811965837001826	-11.210483995974851
	NA	lncRNA	8.24429626731384	-1.1175846742720772	3.7340586858969954e-29	4.3171818603852165e-27	ENSG00000269967	NA	0.09971500250978005	-11.207788659108386
SGSM3-AS1	NA	lncRNA	4.408107805572841	-1.4185321988358137	3.7478796484449104e-29	4.322461987634896e-27	ENSG00000229999	NA	0.126570337844018	-11.207461582222969
	NA	TEC	4.932332586873696	-1.4842981614475474	3.820597468170005e-29	4.395475052727901e-27	ENSG00000279570	NA	0.13245849803669618	-11.205760169772866
RN7SKP203	NA	misc_RNA	6.033655491796963	-2.4007912099944466	4.051871431165894e-29	4.650094906101418e-27	ENSG00000200488	NA	0.21434573679751476	-11.200554981237596
SUV39H1	SUV39H1 histone lysine methyltransferase	protein_coding	678.4700730899863	0.4801087258465123	4.0705113501197105e-29	4.660037123841705e-27	ENSG00000101945	6839	0.04286628260397637	11.200148384268255
ANKAR	ankyrin and armadillo repeat containing	protein_coding	106.72576649070932	-0.4780773921065528	4.085299395367894e-29	4.665531771595085e-27	ENSG00000151687	150709	0.04268614032459766	-11.199827121194728
NKTR	natural killer cell triggering receptor	protein_coding	2458.262651756206	-0.5023792371091976	4.3352910065838983e-29	4.9389538445494466e-27	ENSG00000114857	4820	0.0448770699721677	-11.194564115276869
RN7SKP163	NA	misc_RNA	2.6468274691018854	-1.755094030375498	4.371337872612048e-29	4.9679031798500284e-27	ENSG00000200091	NA	0.15679119677234943	-11.193830179916159
RPS15AP29	ribosomal protein S15a pseudogene 29	processed_pseudogene	2.639955213924766	-1.7166838121995798	4.446870122346715e-29	5.041477100599338e-27	ENSG00000237827	100128863	0.15338063098418045	-11.192311579267379
HMGB1P14	NA	processed_pseudogene	6.992491742227053	-1.0114628921076774	4.6122111424450443e-29	5.216265623546382e-27	ENSG00000180189	NA	0.09039736639803113	-11.189074775188441
	NA	lncRNA	12.029957669910903	-0.9706066299061065	5.240413849200049e-29	5.912427306335389e-27	ENSG00000274987	NA	0.08683384290723972	-11.177745881210823
	NA	processed_pseudogene	1.5372778395018278	-2.2167820475714652	5.365140443150433e-29	6.038562529135267e-27	ENSG00000225078	NA	0.1983580825423548	-11.175657775871686
MBD5	methyl-CpG binding domain protein 5	protein_coding	652.11636764306445	-0.3797388677742522	5.49505753895597e-29	6.169919292959e-27	ENSG00000204406	55777	0.03398556705780539	-11.173533374575207
	NA	misc_RNA	4.914264126481817	-1.8360366112530666	5.595541931854751e-29	6.267677891966512e-27	ENSG00000200834	NA	0.16434381267742607	-11.171924159121453
EOGT-DT	NA	lncRNA	34.868133278188985	-0.5839577310922849	5.849873508860387e-29	6.536883773333968e-27	ENSG00000244513	NA	0.05228859160834909	-11.167975903161302
MARF1	meiosis regulator and mRNA stability factor 1	protein_coding	2973.854788605853	-0.33076613055683374	6.27942788681806e-29	7.000138357169088e-27	ENSG00000166783	9665	0.029634083706908513	-11.161679025686329
	NA	lncRNA	12.618494888707483	-1.1329267491717823	6.757551350743541e-29	7.515201572425715e-27	ENSG00000203325	NA	0.10156083210101752	-11.155154263061927
	NA	lncRNA	5.808694095991593	-1.4570290543244506	7.195429107916401e-29	7.983166228068104e-27	ENSG00000286145	NA	0.1306803065053772	-11.149568693921735
SPDYE17	speedy/RINGO cell cycle regulator family member E17	protein_coding	4.434851083237935	-1.3334327996067614	7.240352655959002e-29	8.013972327184573e-27	ENSG00000186645	102723849	0.11960095292825217	-11.14901484444425
SPDYE17	putative speedy protein E9	protein_coding	4.434851083237935	-1.3334327996067614	7.240352655959002e-29	8.013972327184573e-27	ENSG00000186645	124906603	0.11960095292825217	-11.14901484444425
EMICERI	NA	lncRNA	50.06982060773847	-0.6936187751220132	7.633574210676067e-29	8.429234463509892e-27	ENSG00000285103	NA	0.06223973731412206	-11.144307560639923
LIMS1-AS1	LIMS1 antisense RNA 1	lncRNA	6.784666253134373	-1.0629329244653065	7.910073802283462e-29	8.713953708274958e-27	ENSG00000228763	106182118	0.0954061230597798	-11.141139482203794
BNIP3P40	BCL2 interacting protein 3 pseudogene 40	processed_pseudogene	2.6432285888476867	-1.7840958706632308	8.132537176413272e-29	8.937945387602059e-27	ENSG00000268058	100421702	0.16017136533730544	-11.138669305253764
ASH1L-IT1	NA	lncRNA	2.694914869069075	-1.636471165202546	8.362537661050495e-29	9.147676150117273e-27	ENSG00000227773	NA	0.14695078908868756	-11.136184945661673
	NA	lncRNA	16.665323618580068	-0.9828609968409024	8.347952551592464e-29	9.147676150117273e-27	ENSG00000286813	NA	0.08825708949529476	-11.13634046240899
	NA	lncRNA	4.8575220000095944	-1.4132098211541657	9.0338456631895e-29	9.858922829016783e-27	ENSG00000285692	NA	0.1269809743360049	-11.129303649967792
ATP6AP2	ATPase H+ transporting accessory protein 2	protein_coding	5989.797330166721	0.33456010423892835	9.270963639796015e-29	1.0094112835693055e-26	ENSG00000182220	10159	0.030067429849267118	11.126993757568645
SMAD3-AS1	SMAD3 antisense RNA 1	lncRNA	2.1707311651516035	-2.025039430831561	9.683607298338695e-29	1.0518874727862839e-26	ENSG00000259202	128266842	0.18205694034270198	-11.123110313837248
	NA	TEC	6.194307493974735	-1.681887422538782	9.795014442172546e-29	1.061520486263196e-26	ENSG00000279129	NA	0.15122044733435336	-11.122089983109717
	NA	lncRNA	4.48508808044806	-1.824363014566689	1.0312999770157274e-28	1.1150692274636021e-26	ENSG00000255321	NA	0.16409842761183224	-11.11749235575944
	NA	lncRNA	26.684686921076512	-0.7978662259026342	1.107770109961947e-28	1.1949846204668033e-26	ENSG00000288065	NA	0.07180798380517572	-11.11110747890301
	NA	TEC	39.29715404082212	-0.9511053769934843	1.1928020424982904e-28	1.2837463272592776e-26	ENSG00000279425	NA	0.08565042937639224	-11.104502148072555
DHDDS-AS1	NA	lncRNA	10.625102834235486	-0.882623353045877	1.219294914371247e-28	1.3092424403532546e-26	ENSG00000225891	NA	0.07949743046891238	-11.102539388251405
BAZ2B	bromodomain adjacent to zinc finger domain 2B	protein_coding	1512.3200532404696	-0.4594361907125582	1.2287461857387e-28	1.3163648071024985e-26	ENSG00000123636	29994	0.04138375274776503	-11.101849402417244
EPN2-AS1	EPN2 antisense RNA 1	lncRNA	5.619554783062728	-1.2837912134895966	1.2830191098242714e-28	1.3713624622604553e-26	ENSG00000235397	100874018	0.11567785075533178	-11.097986391577425
STEEP1	STING1 ER exit protein 1	protein_coding	959.353389915931	0.3068147363931123	1.30131129095007e-28	1.3877385636754982e-26	ENSG00000018610	63932	0.027649135329188227	11.096720846428015
HSPE1P13	NA	processed_pseudogene	2.0097217018983486	-2.043052574967369	1.33024592001454e-28	1.4153634778578395e-26	ENSG00000225900	NA	0.18414581020478996	-11.094754600689937
	NA	TEC	2.2777459357994654	-2.024900942105418	1.6521482995464687e-28	1.7538680664435456e-26	ENSG00000278863	NA	0.18282935670390096	-11.075359989286738
	NA	lncRNA	13.627743097046636	-1.1233283077748564	1.8530514280346132e-28	1.9626797993666383e-26	ENSG00000279652	NA	0.10152015938765212	-11.065076281898417
OR7E13P	NA	transcribed_unprocessed_pseudogene	1.9779521565560538	-1.7637049100151005	1.8585384984690085e-28	1.9640378897056316e-26	ENSG00000197882	NA	0.15939765067196832	-11.064811197529561
NA	NA	NA	24.89994766203201	-0.8415341605349079	1.8634734477005445e-28	1.9648077035811455e-26	ENSG00000279838	NA	0.07605662924347745	-11.064573448830263
H3P25	H3 histone pseudogene 25	processed_pseudogene	3.921205177488023	-1.2908140593452198	1.9013844239366589e-28	2.0002649787760674e-26	ENSG00000275506	115482720	0.11668093437776685	-11.062767591199373
	NA	lncRNA	2.019478122199424	-2.2927140153794663	1.9308947498633973e-28	2.0267452330644815e-26	ENSG00000285921	NA	0.20727184848480434	-11.061386445576815
	NA	TEC	23.813171694209494	-0.7707461247125345	2.087155142583343e-28	2.1858504384512412e-26	ENSG00000279108	NA	0.06972298423915343	-11.054405274289975
RNU6-1176P	RNA, U6 small nuclear 1176, pseudogene	snRNA	1.8491180876136672	-2.1874832567413103	2.153706045734036e-28	2.2505023644338053e-26	ENSG00000212257	106481551	0.1979338372100826	-11.051588185094214
RNU6-942P	RNA, U6 small nuclear 942, pseudogene	snRNA	2.7243599419286038	-1.8334560161988207	2.2124406711323113e-28	2.3067163238374803e-26	ENSG00000199872	106481477	0.16593604346416055	-11.049172789242844
OPA1-AS1	OPA1 antisense RNA 1	lncRNA	2.7877137218353814	-1.3884909753998742	2.479391957058883e-28	2.5792854993822577e-26	ENSG00000224855	100873941	0.12578118038523195	-11.038940572407745
KCNMA1-AS1	KCNMA1 antisense RNA 1	lncRNA	3.8198715825791085	-1.6287550550850487	2.5136074777986826e-28	2.609068704011082e-26	ENSG00000236467	101929328	0.14756278430383707	-11.037708882826333
ZNF154	zinc finger protein 154	protein_coding	150.5877975948361	-0.7185137614008247	2.5347539153304033e-28	2.62518449293055e-26	ENSG00000179909	7710	0.06510071845409723	-11.03695594246708
NA	NA	NA	58.01358874686181	-0.766062937199924	2.5501773733956967e-28	2.635314932166805e-26	ENSG00000267787	NA	0.06941232602113923	-11.036410694069277
RNU4ATAC12P	RNA, U4atac small nuclear 12, pseudogene	snRNA	2.0126712460418688	-1.6954118765529071	2.5694507281390553e-28	2.649370288314506e-26	ENSG00000252269	106481865	0.15362928176757149	-11.035733924200247
KIZ-AS1	KIZ antisense RNA 1	lncRNA	12.017505779342736	-1.107912489624141	2.861498144023855e-28	2.9440025728900934e-26	ENSG00000232712	101929591	0.10048133190736133	-11.02605298510155
	NA	lncRNA	2.943306009553659	-1.8828470153390522	2.9573086465276564e-28	3.0358885619925344e-26	ENSG00000266696	NA	0.17080937188101705	-11.023089626783547
	NA	lncRNA	7.663062892731177	-1.410062533534063	3.012681583405256e-28	3.0859505280543005e-26	ENSG00000260417	NA	0.12793837092035076	-11.021420105559345
KANSL1L	KAT8 regulatory NSL complex subunit 1 like	protein_coding	625.613080153393	-0.4493752019537407	3.142048590373366e-28	3.211421173036095e-26	ENSG00000144445	151050	0.04078690103428028	-11.01763533287447
	NA	lncRNA	6.48773849612685	-1.626928044348238	3.1938244581500578e-28	3.257212808203735e-26	ENSG00000228655	NA	0.14768553607591997	-11.016163719051614
FLNB-AS1	FLNB antisense RNA 1	lncRNA	84.09529429488177	-0.7792255074684975	3.520287784489172e-28	3.582333815374831e-26	ENSG00000244161	105377105	0.07079108043482125	-11.007396732501432
INO80D	INO80 complex subunit D	protein_coding	1207.895615140484	-0.43478872574722066	3.654519206337914e-28	3.7108464697573394e-26	ENSG00000114933	54891	0.03951179395083949	-11.004023919748724
GJC2	gap junction protein gamma 2	protein_coding	191.56598847561807	-1.1101485425435236	3.830627838417789e-28	3.864466429906188e-26	ENSG00000198835	57165	0.10092460778166559	-10.999780598059436
KNOP1P2	lysine rich nucleolar protein 1 pseudogene 2	processed_pseudogene	4.326388465647009	-1.3180741720354767	3.8248324173250134e-28	3.864466429906188e-26	ENSG00000270429	100420898	0.11982582743832848	-10.99991713150371
	NA	lncRNA	49.95327608637057	-0.7540413802143269	3.8171915003897118e-28	3.864466429906188e-26	ENSG00000279342	NA	0.06854860906318089	-11.000097456672403
	NA	lncRNA	4.294290453067689	-1.3013460924959774	4.051927468857066e-28	4.078911209975101e-26	ENSG00000272506	NA	0.11836106027675775	-10.994714726727734
GUSBP18	NA	transcribed_unprocessed_pseudogene	82.21796216088016	-0.6919932333172211	4.077485943366441e-28	4.0958127081441526e-26	ENSG00000215158	NA	0.0629419641627684	-10.994147426472445
	NA	transcribed_processed_pseudogene	4.638681246482594	-1.0596071882602502	4.182198394703809e-28	4.191980790090562e-26	ENSG00000258230	NA	0.09639926638651686	-10.99185946096012
	NA	lncRNA	6.885856104101181	-1.0921123901112015	4.282384050329987e-28	4.281723553768608e-26	ENSG00000265625	NA	0.09937578876339193	-10.989722986868147
	NA	lncRNA	5.589481232775018	-1.6298690854293285	4.290065347499858e-28	4.281723553768608e-26	ENSG00000286627	NA	0.14831066051803599	-10.98956123407677
FOXN3-AS2	FOXN3 antisense RNA 2	lncRNA	1.9074814720270128	-2.368349282955358	4.330208629287078e-28	4.3125738777264424e-26	ENSG00000259073	29018	0.215525481215062	-10.988720542941751
	NA	lncRNA	18.006374642827225	-0.8047516895706881	4.479404190351386e-28	4.451670006960061e-26	ENSG00000270589	NA	0.07325472605626282	-10.985662398800097
IGF2BP2-AS1	IGF2BP2 antisense RNA 1	lncRNA	15.303261172133219	-1.2877226699106818	4.504136189885775e-28	4.4667451654644305e-26	ENSG00000163915	646600	0.11722378701972397	-10.985165235226624
HIF1A-AS3	HIF1A antisense RNA 3	lncRNA	34.85522431551583	-0.982594185271657	4.809725009220038e-28	4.757278771604145e-26	ENSG00000258667	105370526	0.08949567679349185	-10.97923632153717
	NA	TEC	7.487996580470787	-1.8146636003753362	4.817471705600121e-28	4.757278771604145e-26	ENSG00000285366	NA	0.16528359336428217	-10.979090927529928
GRK5-IT1	NA	lncRNA	3.251455341048363	-1.4478665925262177	5.06376623187302e-28	4.9899463486193435e-26	ENSG00000228485	NA	0.13192904794740787	-10.974585317278986
	NA	lncRNA	6.294240852638839	-1.4611200374475093	5.207091060011531e-28	5.120379290991128e-26	ENSG00000259735	NA	0.13316731001618926	-10.972062417344615
RPS15AP6	ribosomal protein S15a pseudogene 6	processed_pseudogene	3.9956713479390125	-1.6524247766336917	5.519436959674827e-28	5.416121448517889e-26	ENSG00000233072	100271141	0.1506752698372235	-10.96679487230272
TET2-AS1	NA	lncRNA	2.78211883723271	-1.4410354648298518	5.806179299115056e-28	5.685551968183755e-26	ENSG00000251586	NA	0.13145479273686525	-10.962213205222506
PTPN11P2	NA	processed_pseudogene	9.602514267868289	-1.1435055338047153	5.853236324899414e-28	5.719640491626082e-26	ENSG00000250031	NA	0.10432033265857571	-10.96148281607989
HSPE1P11	NA	processed_pseudogene	2.06340230040043	-1.4895480141539315	5.870481049825021e-28	5.724515644181146e-26	ENSG00000187762	NA	0.1358925808054784	-10.961216611862902
CDC42P1	CDC42 pseudogene 1	processed_pseudogene	2.6909439537493816	-1.6152367874954208	5.918409161285551e-28	5.759228614885142e-26	ENSG00000234933	170503	0.14736915433050976	-10.960480806403183
SARNP	SAP domain containing ribonucleoprotein	protein_coding	13.226718563581871	-1.0792742071219177	6.009484143241845e-28	5.835696358558906e-26	ENSG00000205323	84324	0.09848202233915496	-10.959098741951959
	NA	lncRNA	2.394394270887382	-2.036589681662857	6.132197914547515e-28	5.942506896070537e-26	ENSG00000260733	NA	0.18586653947312565	-10.95726905679721
	NA	TEC	46.71152998360106	-0.5765705799085731	6.5916525764908045e-28	6.374523813567474e-26	ENSG00000279722	NA	0.05265135247162597	-10.950726863460712
	NA	lncRNA	3.0933589384778335	-1.8073777396853086	6.707946240986327e-28	6.473583904343603e-26	ENSG00000237705	NA	0.16507025140897963	-10.949142708987171
	POM121 transmembrane nucleoporin like, pseudogene	unprocessed_pseudogene	2.4679424711477465	-1.6419505564394639	6.969463816251237e-28	6.71209660604699e-26	ENSG00000285781	100505502	0.15000903708995475	-10.9456775957761
RCOR3	REST corepressor 3	protein_coding	1351.8391039348885	-0.3286353336246358	7.216989669569637e-28	6.936180462467659e-26	ENSG00000117625	55758	0.030032889444900603	-10.942514679700126
TSTD3	thiosulfate sulfurtransferase like domain containing 3	transcribed_unitary_pseudogene	169.54617954184897	-0.5207851676957368	7.891356366574528e-28	7.568734384524222e-26	ENSG00000279170	100130890	0.047628079109535426	-10.934414686303661
RDM1P3	NA	transcribed_unprocessed_pseudogene	5.787914045092643	-1.2013146754256971	8.009471078050077e-28	7.666278372636087e-26	ENSG00000267708	NA	0.10987901904123963	-10.93306698501578
SAP30BP-AS1	SAP30BP antisense RNA 1	lncRNA	3.875710065413359	-1.446373949140316	8.286714141302131e-28	7.91542189828387e-26	ENSG00000264270	128667226	0.1323308931179699	-10.929979501089798
	uncharacterized LOC101927377	lncRNA	11.561863048783849	-1.161044454447517	8.402143526656164e-28	8.00930044870577e-26	ENSG00000231119	101927377	0.10623787734755613	-10.928724137147167
DIP2A-IT1	DIP2A intronic transcript 1	lncRNA	4.285249448855433	-1.3454741125151453	8.584113380030968e-28	8.166096779386282e-26	ENSG00000223692	100862692	0.12313546923461334	-10.926779431453475
	NA	lncRNA	4.006604861715719	-1.6961257210362908	8.667035872104644e-28	8.228223141262924e-26	ENSG00000254538	NA	0.15523889755885253	-10.925906765044331
ODCP	NA	processed_pseudogene	11.170338593546576	-0.7971722101012862	8.702675797194138e-28	8.245299874465335e-26	ENSG00000244556	NA	0.07296414004628102	-10.925534236347353
LINC01359	long intergenic non-protein coding RNA 1359	lncRNA	34.551795117421165	-0.9925196121769537	9.664262194617014e-28	9.13781422769972e-26	ENSG00000226891	101927084	0.09092324650807353	-10.916015983754198
	NA	lncRNA	2.854206901470805	-1.858567106639071	1.0813037380055012e-27	1.0203356827979587e-25	ENSG00000261837	NA	0.17041996334957848	-10.905806280609482
	NA	misc_RNA	2.853640752064359	-1.335416965692625	1.0886594870001574e-27	1.0248816422533448e-25	ENSG00000202078	NA	0.12245701369658825	-10.905189710091964
	NA	lncRNA	3.8950770250971978	-1.7410843424315354	1.0905097009139832e-27	1.0248816422533448e-25	ENSG00000226899	NA	0.1596587538609444	-10.905035272591075
	NA	TEC	3.6269331940409675	-1.7961122343232758	1.1010579626318983e-27	1.0327171963167337e-25	ENSG00000279416	NA	0.1647180779430351	-10.904159742225927
	NA	lncRNA	6.199009823521796	-1.485707105695551	1.1088580046083921e-27	1.0379488684820317e-25	ENSG00000279006	NA	0.1362594304712083	-10.903517654210964
	NA	lncRNA	10.109917486328346	-1.4552861701382596	1.1844619003072296e-27	1.1065006180290079e-25	ENSG00000266541	NA	0.1335429202942736	-10.897516445884277
GNG12-AS1	GNG12, DIRAS3 and WLS antisense RNA 1	lncRNA	32.34011383135261	-0.644726657570141	1.2118913751839178e-27	1.1298649549593935e-25	ENSG00000232284	100289178	0.05917402967253791	-10.89543269468012
	NA	lncRNA	1.909707073538567	-1.4995774613670654	1.2813157637549568e-27	1.192210717315344e-25	ENSG00000261049	NA	0.13769768357412293	-10.890360842997334
	NA	lncRNA	3.482986410838541	-1.5762992979707149	1.4484500746093033e-27	1.345042833696341e-25	ENSG00000266987	NA	0.14489124296900438	-10.879189560875822
	NA	lncRNA	3.8375867877586765	-1.2259648662421587	1.4852083936576849e-27	1.3737148288981545e-25	ENSG00000265908	NA	0.11271266004334941	-10.876904739633074
PGM5P2	NA	transcribed_unprocessed_pseudogene	19.29936159758626	-0.8232991816046413	1.4849394673547623e-27	1.3737148288981545e-25	ENSG00000277778	NA	0.0756922995584387	-10.876921251005305
RPL31P58	ribosomal protein L31 pseudogene 58	processed_pseudogene	3.301446658836402	-1.6820543104483123	1.5693988621288775e-27	1.4487164318414573e-25	ENSG00000243053	100271485	0.1547161027585142	-10.871876168401915
	NA	TEC	4.37763738577698	-1.488686140206992	1.629897908807994e-27	1.5015956888069545e-25	ENSG00000278893	NA	0.13697349074314785	-10.868425212281188
RPL15P12	NA	processed_pseudogene	1.9080826285350305	-1.8233769256012993	1.7166285873192592e-27	1.5761847369216716e-25	ENSG00000243402	NA	0.16784134671802262	-10.863693370291022
	uncharacterized LOC105370525	lncRNA	13.87110040572902	-1.0487414363382768	1.7176090926655053e-27	1.5761847369216716e-25	ENSG00000258926	105370525	0.09653682526096842	-10.863641242636781
	NA	lncRNA	3.5180653496990573	-1.738261371435579	1.813394820632774e-27	1.6608207583712988e-25	ENSG00000286524	NA	0.16008026712292284	-10.858686099647738
RN7SL473P	RNA, 7SL, cytoplasmic 473, pseudogene	misc_RNA	6.491626822341625	-1.3198229988700396	1.8744420184467402e-27	1.7133720594839294e-25	ENSG00000277452	106479396	0.12157923064388283	-10.855661710312406
DPPA3P6	DPPA3 pseudogene 6	processed_pseudogene	1.9899455809914859	-1.9474612122548993	1.9209088255095036e-27	1.7524166080219414e-25	ENSG00000262516	127460882	0.17943288079817882	-10.85342443141929
	NA	lncRNA	4.877306827764897	-1.2328441375152486	1.9707392330458564e-27	1.7943715172775616e-25	ENSG00000286849	NA	0.1136148360048917	-10.851084073757484
MIA3	MIA SH3 domain ER export factor 3	protein_coding	3058.284509223704	-0.429445341814769	1.9875357751823e-27	1.8061441346885225e-25	ENSG00000154305	375056	0.03957909081726223	-10.850308406464672
RPL35AP5	NA	processed_pseudogene	5.095643271690077	-0.9773014084239002	2.0263248735742106e-27	1.837817641160734e-25	ENSG00000223505	NA	0.09008597076667735	-10.848541677539455
THOC7-AS1	THOC7 antisense RNA 1	lncRNA	2.9343786675840153	-1.3893034146767103	2.075262757040246e-27	1.8785551960967605e-25	ENSG00000240549	100874039	0.12808937017607974	-10.84635994982945
	NA	lncRNA	5.8677478303928625	-1.4724481660916768	2.0897964152309954e-27	1.8880522390526994e-25	ENSG00000285658	NA	0.13576303986839786	-10.845721836510121
ARID1B	AT-rich interaction domain 1B	protein_coding	3996.6058578714005	-0.31140159564131753	2.112070108408318e-27	1.9044919438927437e-25	ENSG00000049618	57492	0.028714495703351873	-10.84475238076242
RPL35AP2	NA	processed_pseudogene	2.721024152235512	-1.865274163342335	2.32174800617016e-27	2.089528470524123e-25	ENSG00000227383	NA	0.17213529633736319	-10.836093485943964
PZP	PZP alpha-2-macroglobulin like	protein_coding	11.141074222469788	-1.1780597835830848	2.4127846152363024e-27	2.167283780636009e-25	ENSG00000126838	5858	0.10875161218752355	-10.83257305235827
	NA	TEC	2.578628671789502	-1.802400145766479	2.4286265657182358e-27	2.1773266460294254e-25	ENSG00000280092	NA	0.16639627819983172	-10.831973919524252
	NA	lncRNA	22.422661618075114	-0.8954391492511415	2.48761228520182e-27	2.225936441178004e-25	ENSG00000287608	NA	0.08268306675309009	-10.829776693275308
	uncharacterized LOC112268165	lncRNA	2.248888621534913	-2.015765642704946	2.6227505934155937e-27	2.3423720357141293e-25	ENSG00000286894	112268165	0.18621509374347034	-10.824931546536513
PHC3	polyhomeotic homolog 3	protein_coding	2502.132371155876	-0.37772683056152245	2.6336527643216746e-27	2.3476199803187235e-25	ENSG00000173889	80012	0.034895379235861314	-10.824551526104058
	NA	lncRNA	2.672376450024997	-1.8370680073649601	3.0123019253790546e-27	2.6800306787148622e-25	ENSG00000257438	NA	0.16990636144164223	-10.81223793963676
RNF14P3	RNF14 pseudogene 3	processed_pseudogene	5.900848668394893	-1.1139324941873683	3.055596561175501e-27	2.71338136456172e-25	ENSG00000238109	100419643	0.10303762882611213	-10.810929044837179
TH2LCRR	T helper type 2 locus control region associated RNA	lncRNA	6.655507396438156	-0.9536684567078086	3.1622424524745768e-27	2.802754890182827e-25	ENSG00000223442	101927761	0.08823905574826936	-10.807781754016707
KIF26B-AS1	KIF26B antisense RNA 1	lncRNA	8.34761337652811	-1.5301099080972822	3.1862898144326766e-27	2.818719904210907e-25	ENSG00000232192	111216275	0.14158394027534504	-10.807086630882036
RPS15AP16	ribosomal protein S15a pseudogene 16	processed_pseudogene	6.15297912944012	-1.1908972794994728	3.2274073778806422e-27	2.849696998363458e-25	ENSG00000239483	100271358	0.1102079580220288	-10.805910034749319
HMGB3P9	NA	processed_pseudogene	1.8835081809406888	-1.667312876283044	3.48059735507004e-27	3.055925222894107e-25	ENSG00000229992	NA	0.15439544632774957	-10.798977016094659
	NA	processed_pseudogene	2.6327430915248136	-1.6165020768865381	3.47436589997274e-27	3.055925222894107e-25	ENSG00000232482	NA	0.1496880161593001	-10.799141563652189
NADK2-AS1	NADK2 antisense RNA 1	lncRNA	9.671127675354718	-0.966276130721808	3.477879006616063e-27	3.055925222894107e-25	ENSG00000245711	101056700	0.08947789311168679	-10.7990487607447
	NA	processed_pseudogene	3.0162802171205225	-1.9446203550003216	3.492349061788699e-27	3.060490287562633e-25	ENSG00000236274	NA	0.18007965853279023	-10.798667494397934
	NA	lncRNA	3.8257462613236433	-1.1993106075310904	3.559352708417246e-27	3.113367147143467e-25	ENSG00000256588	NA	0.11107893373186531	-10.796922217727799
	NA	transcribed_processed_pseudogene	6.464062825982706	-1.0578952033797626	3.5725318048750875e-27	3.119053982689915e-25	ENSG00000261056	NA	0.09798426276872917	-10.79658277244681
	NA	lncRNA	8.892936988062868	-1.467075190653037	4.239361151767965e-27	3.6943343290658563e-25	ENSG00000279085	NA	0.13608155041520975	-10.780852997167667
RABGAP1L-IT1	NA	lncRNA	8.263309289090541	-1.5943224363424768	4.2819519090309535e-27	3.724500776888767e-25	ENSG00000223525	NA	0.14789724218797637	-10.77993350488648
DANT2	DXZ4 associated non-coding transcript 2, distal	lncRNA	23.162363936417165	-1.3700743162809517	4.3095316879804174e-27	3.7415225950534814e-25	ENSG00000235244	642776	0.1271018398538038	-10.779342910038523
	NA	lncRNA	6.105351238659741	-0.9619629180540882	4.4312439211141956e-27	3.8400551449225035e-25	ENSG00000267682	NA	0.08926255050785545	-10.776780548853258
	NA	lncRNA	6.629928056612185	-0.8793714942983935	4.7088176312953554e-27	4.073040050743977e-25	ENSG00000273245	NA	0.08164108118444936	-10.771188739057173
	NA	TEC	4.41436145853818	-1.3493091789840324	5.204605446081652e-27	4.49356591092473e-25	ENSG00000278896	NA	0.12537753800118093	-10.7619690137106
	NA	TEC	45.58352890369023	-0.7068798835629194	5.613950208722662e-27	4.838044285963594e-25	ENSG00000280067	NA	0.06572575316801699	-10.754990996541313
	NA	TEC	2.1109371660294807	-1.5472107253278777	5.7407736786144406e-27	4.938228319602244e-25	ENSG00000279509	NA	0.14388734542941012	-10.752931195654908
ATP6V0E1P1	ATPase H+ transporting V0 subunit e1 pseudogene 1	processed_pseudogene	1.953364337294024	-1.8455030381372373	5.8245614792006314e-27	5.001092686249674e-25	ENSG00000225364	100874502	0.17164923383971764	-10.75159496406799
	uncharacterized LOC729558	lncRNA	3.453436468280654	-1.6828303792903507	6.637542445661187e-27	5.688678350355749e-25	ENSG00000249690	729558	0.15669485204646136	-10.739538391416824
RN7SKP78	NA	misc_RNA	4.1149784699239245	-1.512109856728106	7.004937607473656e-27	5.992557338964963e-25	ENSG00000201581	NA	0.1408636583461679	-10.734563296745742
	NA	lncRNA	3.135134804431135	-1.6211032663605365	7.437703891984045e-27	6.351146455039903e-25	ENSG00000264196	NA	0.1510951196761381	-10.72902466893212
RNU6-853P	RNA, U6 small nuclear 853, pseudogene	snRNA	1.599822559773604	-1.509109966091691	7.760760675736411e-27	6.614915518302409e-25	ENSG00000201176	106479943	0.1407083126152016	-10.725094616255475
	NA	lncRNA	24.37970355787869	-0.918691284559357	7.954531477717842e-27	6.767726972545039e-25	ENSG00000265194	NA	0.08567632017770653	-10.722814456244652
	oocyte-secreted protein 4B-like	processed_pseudogene	2.2032168504161693	-1.7726269943327437	8.033105486018067e-27	6.822151348116689e-25	ENSG00000284858	124901864	0.16532760832294568	-10.721905508184395
MRS2P2	NA	processed_pseudogene	8.406898535394596	-1.4030374056534691	8.079524267548544e-27	6.849119764299908e-25	ENSG00000257802	NA	0.1308635982809019	-10.721372666536459
	NA	lncRNA	18.48914663252119	-0.8230039751856363	8.127723300227039e-27	6.877496877360594e-25	ENSG00000272574	NA	0.07676686822531907	-10.720822591981094
	NA	lncRNA	18.537419077868137	-0.7462707417029871	8.46347409392431e-27	7.148651201683735e-25	ENSG00000287878	NA	0.06963378676647357	-10.717078251190161
	NA	lncRNA	12.84303514003718	-0.7354296460676177	8.611471081447137e-27	7.260527125330583e-25	ENSG00000266993	NA	0.0686324864970209	-10.715474312584321
	NA	lncRNA	3.2536269485854477	-1.4693933525629144	8.693901842652453e-27	7.316819120152314e-25	ENSG00000259499	NA	0.13713944938742767	-10.71459276762724
EOLA2	endothelium and lymphocyte associated ASCH domain 2	protein_coding	595.8642072238415	0.35059369999905593	9.873550514174245e-27	8.294670341125267e-25	ENSG00000197021	541578	0.03275715743269139	10.702812071512838
PP2D1	protein phosphatase 2C like domain containing 1	protein_coding	13.580707169948937	-0.6823958567067844	1.0774131846041448e-26	9.0349896660098745e-25	ENSG00000183977	151649	0.0638067829141348	-10.694722810662448
	NA	lncRNA	5.906638138718586	-1.105161382124064	1.0827991440525107e-26	9.063882655833104e-25	ENSG00000286319	NA	0.10334154293073294	-10.694260515007251
	NA	lncRNA	36.841056297060085	-0.997504512917246	1.1620004617821489e-26	9.709459672519212e-25	ENSG00000259370	NA	0.09333188903674824	-10.687713740846831
	NA	misc_RNA	1.6303849024193697	-2.1641273422202985	1.1832499730923258e-26	9.869361248780257e-25	ENSG00000201178	NA	0.2025192550037096	-10.686032506788836
	NA	lncRNA	3.3823854913147846	-1.4844546079299803	1.1889370474320548e-26	9.89911952736254e-25	ENSG00000286561	NA	0.13892119547816523	-10.685587629882567
	NA	lncRNA	3.4335514764524224	-1.3000242047259156	1.2275475117906078e-26	1.0202405111784252e-24	ENSG00000258983	NA	0.12169523657666649	-10.682621943932181
TAS2R12P	taste 2 receptor member 12 pseudogene	transcribed_processed_pseudogene	2.421025750202416	-1.4728530330247134	1.2443312748235063e-26	1.0323529221266635e-24	ENSG00000256682	266656	0.13789000885428632	-10.681361508803251
	NA	lncRNA	42.81620000611145	-0.6198994739409588	1.2656858467776387e-26	1.0482078052683817e-24	ENSG00000259366	NA	0.058044206920208154	-10.67978195986239
	NA	TEC	11.232851622472953	-1.195663653716633	1.3320602822007953e-26	1.1012248446250788e-24	ENSG00000278897	NA	0.11200558624204486	-10.675035896270346
	NA	TEC	3.6794824831244455	-1.4989703262575351	1.3380084034737117e-26	1.104187889008014e-24	ENSG00000279620	NA	0.140423737112095	-10.674622090857499
MTFR2P1	NA	processed_pseudogene	2.1326317731519735	-1.7760150733643403	1.4034303460915908e-26	1.156134533255593e-24	ENSG00000233716	NA	0.16644647419650507	-10.670187409723045
	NA	TEC	4.003979534090748	-1.2244711021916994	1.4269166277649764e-26	1.1734128303921529e-24	ENSG00000280042	NA	0.11477287673380826	-10.668645215119986
	NA	lncRNA	17.819888054966164	-0.9611477962811757	1.431163036310641e-26	1.1748364545348634e-24	ENSG00000261997	NA	0.09009322700170794	-10.668369069108323
	NA	lncRNA	2.7578587248419226	-1.5255423561787633	1.437553116567742e-26	1.1780117284519765e-24	ENSG00000264458	NA	0.14300232327177062	-10.667955046293384
	NA	lncRNA	9.359778671959546	-0.8430445465396118	1.451264153584482e-26	1.187164577053898e-24	ENSG00000284726	NA	0.07903241699471891	-10.667072811349621
LHCGR	luteinizing hormone/choriogonadotropin receptor	protein_coding	2.406575542643417	-2.194656050984946	1.4771008908822468e-26	1.2061871593045255e-24	ENSG00000138039	3973	0.20577281178400258	-10.665432580513368
ELK1	ETS transcription factor ELK1	protein_coding	2059.880123840067	0.3067608518992115	1.508333307931505e-26	1.2295417186766609e-24	ENSG00000126767	2002	0.028767404255261916	10.663487368454563
RASA2-IT1	RASA2 intronic transcript 1	lncRNA	2.3056904552384956	-1.8188807150996535	1.52728138964021e-26	1.242818578897292e-24	ENSG00000250170	100874298	0.17058947643683467	-10.662326616455399
NR2F2-AS1	NR2F2 antisense RNA 1	lncRNA	46.359330320810216	-0.9254075254448954	1.5453136273371648e-26	1.2553052907702891e-24	ENSG00000247809	644192	0.0868011550488727	-10.661235152042066
NA	NA	NA	21.733240760281177	-0.7274022670840776	1.6334033775221634e-26	1.3245596937618528e-24	ENSG00000279948	NA	0.0682617220737101	-10.656078472480038
WARS2-IT1	NA	lncRNA	6.444861324959939	-1.3593405565334156	1.7642399341213098e-26	1.4281782163409404e-24	ENSG00000224238	NA	0.12765070968023137	-10.64890716188419
CDC42-IT1	NA	lncRNA	6.4667078290258395	-1.2021369969957885	1.8263618634916094e-26	1.4759089322115845e-24	ENSG00000230068	NA	0.11292246662158104	-10.645684893018831
PTPN21	protein tyrosine phosphatase non-receptor type 21	protein_coding	783.717695483655	-0.3848537254994286	1.8372486309223184e-26	1.482142423173585e-24	ENSG00000070778	11099	0.0361530272214324	-10.64513140607152
	NA	lncRNA	6.963987233535376	-0.9884240521615066	2.0069675529354923e-26	1.6162663350011018e-24	ENSG00000260635	NA	0.09292407501808443	-10.636899554492679
	NA	lncRNA	72.96946396973306	-0.6259068077866689	2.0996783468609925e-26	1.6880185181330483e-24	ENSG00000225313	NA	0.058866271933895174	-10.632689776745858
	NA	lncRNA	14.498627267651083	-0.9744623394972562	2.1134016821881237e-26	1.6961319445588498e-24	ENSG00000232545	NA	0.09165300909715458	-10.632082340736906
C1GALT1C1	C1GALT1 specific chaperone 1	protein_coding	1663.5729261755798	0.35424386056331947	2.5024008795113194e-26	2.004882378749472e-24	ENSG00000171155	29071	0.033367867343825464	10.616317096719408
ASH1L	ASH1 like histone lysine methyltransferase	protein_coding	3310.8888789647335	-0.3951149564807447	2.615011872680803e-26	2.091516944538487e-24	ENSG00000116539	55870	0.03723212309136417	-10.612205903788222
LINC02965	long intergenic non-protein coding RNA 2965	lncRNA	18.417244212163695	-0.8620820148915024	3.1419362021359295e-26	2.50866150539431e-24	ENSG00000269086	123497957	0.08136653559682262	-10.595043878520087
ADAMTSL4-AS1	NA	lncRNA	11.880339941955464	-1.047359142428813	3.1486862206810687e-26	2.5097608307473042e-24	ENSG00000203804	NA	0.09885555966619211	-10.594843081820134
	NA	lncRNA	44.59451862431448	-0.7126547316670341	3.1728586775860823e-26	2.5247198632260362e-24	ENSG00000286545	NA	0.06726884607531775	-10.59412749356676
KLF7-IT1	NA	lncRNA	4.995453929253765	-1.0864455777675344	3.198478525859993e-26	2.5407777800067074e-24	ENSG00000237892	NA	0.10255896582805417	-10.593374933099668
PM20D1	peptidase M20 domain containing 1	protein_coding	34.86190153571537	-1.2458716949006163	3.214942780621609e-26	2.5495205830230005e-24	ENSG00000162877	148811	0.11761390617848383	-10.592894457649898
SLC25A19	solute carrier family 25 member 19	protein_coding	360.0050973541588	0.3705341865144537	3.65076624905329e-26	2.8902311987632223e-24	ENSG00000125454	60386	0.03501885507007541	10.580990891135258
	uncharacterized LOC107985359	lncRNA	14.226543302609931	-1.4252637533477444	3.750195312127018e-26	2.9639233982088138e-24	ENSG00000244137	107985359	0.13473246394447033	-10.578473157999719
NA	NA	NA	42.197281630682106	-1.0416062977554645	3.801660140805496e-26	2.999522694541958e-24	ENSG00000263264	NA	0.09847660129990891	-10.577195841510301
	NA	lncRNA	2.3571692688505292	-1.9012025306398876	3.8161859761822154e-26	3.0059060836677086e-24	ENSG00000287695	NA	0.17975149611379873	-10.576838422731441
MFFP1	NA	processed_pseudogene	4.684562185617006	-1.6380744679528625	3.836474592096238e-26	3.0129261680904114e-24	ENSG00000215720	NA	0.15488101197943663	-10.576341457339831
NSA2P1	NA	processed_pseudogene	6.523362439917239	-1.3023084576046433	3.837999250709274e-26	3.0129261680904114e-24	ENSG00000236035	NA	0.1231345497397836	-10.576304216458915
RNU6-130P	RNA, U6 small nuclear 130, pseudogene	snRNA	2.822194795044214	-1.5436827878192785	3.901103537500538e-26	3.057326260622695e-24	ENSG00000223044	106481218	0.14597782967181766	-10.574775575782521
	NA	lncRNA	14.386663337070557	-0.8832862361490612	3.985676455420819e-26	3.1183745654313407e-24	ENSG00000286990	NA	0.08354354291426158	-10.572764876102434
	NA	TEC	5.868096267893618	-1.0550475695799273	4.1704451422020506e-26	3.257480303463471e-24	ENSG00000279344	NA	0.09982930793878898	-10.568515312425454
RN7SKP69	NA	misc_RNA	1.7276401752260606	-2.0990477818234954	4.199464380332716e-26	3.2746708137055233e-24	ENSG00000202260	NA	0.19862553149705045	-10.567864896334667
	NA	lncRNA	3.9970298779902826	-1.2786072036868585	4.2260921040693466e-26	3.289942268149585e-24	ENSG00000270110	NA	0.12099690487109149	-10.567271989718
DCDC2B	doublecortin domain containing 2B	protein_coding	12.233577972733503	-0.8625357176708057	4.527814422567152e-26	3.5189631258517324e-24	ENSG00000222046	149069	0.08167332349363274	-10.560801015254988
MTMR10	myotubularin related protein 10	protein_coding	1086.059326141901	-0.3711823419154667	4.6043023963185745e-26	3.5724644622864495e-24	ENSG00000166912	54893	0.03515241107307283	-10.559228530409309
	NA	lncRNA	9.535436191702933	-1.1833957547430694	5.1538703623081576e-26	3.9922409743457996e-24	ENSG00000265218	NA	0.1121846955405932	-10.548638110042972
	NA	lncRNA	6.817373070427483	-1.725376021054499	5.297595908177009e-26	4.096778266143045e-24	ENSG00000248100	NA	0.16360395627335164	-10.546053166169882
PBX1	PBX homeobox 1	protein_coding	2356.825252761984	-0.6312503777672184	5.320516136801421e-26	4.1028163985919206e-24	ENSG00000185630	5087	0.05985885504849052	-10.545647377582723
	NA	lncRNA	2.431502641129955	-1.4633345012242618	5.322971456350391e-26	4.1028163985919206e-24	ENSG00000258412	NA	0.13876251182707863	-10.545604010453646
MTND4P14	MT-ND4 pseudogene 14	unprocessed_pseudogene	4.884282176500511	-1.6866048720717406	5.48767402453064e-26	4.2227968041482974e-24	ENSG00000236254	100653489	0.15997785973728418	-10.542739319312592
	NA	lncRNA	11.842714243128592	-0.948914775033407	5.561363604598623e-26	4.272462707355215e-24	ENSG00000265205	NA	0.09001718110100403	-10.541485119031606
	NA	lncRNA	2.5740242213196547	-1.8576675834488872	5.718170839688501e-26	4.385714971280956e-24	ENSG00000249870	NA	0.1762681910032444	-10.538870189089845
NA	NA	NA	17.281379132916282	-0.7853170336934157	5.78306699164978e-26	4.428217641196223e-24	ENSG00000228906	NA	0.07452375110857948	-10.537808712140992
	NA	TEC	8.991079416476262	-1.2072229824025842	5.868437572187956e-26	4.4862332333768774e-24	ENSG00000279608	NA	0.11457609086679287	-10.536430185998507
SHANK2-AS1	SHANK2 antisense RNA 1	lncRNA	7.456890106683228	-1.4596240933833595	6.118713216534486e-26	4.669917902469106e-24	ENSG00000226627	100874198	0.13858286442862075	-10.532500532453358
	NA	TEC	5.284905108119564	-1.298541317382957	6.656572660320171e-26	5.0721346230162295e-24	ENSG00000280183	NA	0.12338190548602623	-10.524568511628512
NIP7P3	NA	processed_pseudogene	1.5967289702682206	-1.9111121145439267	7.378585703931795e-26	5.613132893240231e-24	ENSG00000218428	NA	0.18175335468431775	-10.514865697325275
SHROOM3-AS1	NA	lncRNA	18.107053282944452	-0.8259754666030291	7.589302858360922e-26	5.764044670100493e-24	ENSG00000233860	NA	0.07857295310238806	-10.512211059786747
	NA	lncRNA	11.756334895827266	-0.8209497210423069	7.905683967479364e-26	5.994587539561584e-24	ENSG00000286634	NA	0.07812349107140579	-10.508359390800255
ENOX1-AS1	NA	lncRNA	3.515014011835524	-1.9264418186569974	8.32878163384441e-26	6.305171172370155e-24	ENSG00000233821	NA	0.1834105481456409	-10.50344071338398
	NA	TEC	4.511795697786534	-1.8802977211311915	8.388867515507716e-26	6.340382083848704e-24	ENSG00000279887	NA	0.17902887429439562	-10.502762353514129
	NA	unprocessed_pseudogene	7.748137149183551	-1.8563566094369375	8.485088128111616e-26	6.402746064232075e-24	ENSG00000197550	NA	0.17676748366144382	-10.501686005738183
FYCO1	FYVE and coiled-coil domain autophagy adaptor 1	protein_coding	2368.075013049075	-0.4507247399688664	9.183972914919726e-26	6.918938562628799e-24	ENSG00000163820	79443	0.042949836775673336	-10.494213105465295
	NA	lncRNA	6.153998567157728	-1.0246434294261386	9.461094071974133e-26	7.116235797227693e-24	ENSG00000255933	NA	0.09766503454894951	-10.491404975775538
DRG1	developmentally regulated GTP binding protein 1	protein_coding	2197.5069083395506	0.29299391838863165	1.0439354525356076e-25	7.839418175640788e-24	ENSG00000185721	4733	0.027951819777044133	10.482105305689522
	NA	processed_pseudogene	2.4973290476685923	-1.6483320777807566	1.1749475090319405e-25	8.809088796047017e-24	ENSG00000258968	NA	0.15741997696155702	-10.470920588327173
RNU7-84P	RNA, U7 small nuclear 84 pseudogene	snRNA	1.6587483041449391	-1.8069742235811552	1.205936875765783e-25	9.0269399888051215e-24	ENSG00000251892	100151681	0.17261133823192112	-10.468456140194563
	NA	lncRNA	2.171409443548171	-1.8993635330613046	1.215782881237687e-25	9.08608041595698e-24	ENSG00000224733	NA	0.18145017786764925	-10.467686256260993
	NA	processed_pseudogene	19.27229663583416	-0.7588312741955272	1.2488077395980415e-25	9.31798094391133e-24	ENSG00000253667	NA	0.07251032179464116	-10.46514834597808
	NA	lncRNA	8.940120982860156	-0.9081494146245205	1.3137519146962653e-25	9.786927939959785e-24	ENSG00000287727	NA	0.08681829681151847	-10.4603458945538
INTS9-AS1	NA	lncRNA	7.283363469282155	-1.0152833632583946	1.3276650464632375e-25	9.874825900517732e-24	ENSG00000254034	NA	0.09706947241007602	-10.459347702738787
HMGB1P23	high mobility group box 1 pseudogene 23	processed_pseudogene	2.5990896286107796	-1.8425101930256151	1.395714122325804e-25	1.0364453249557389e-23	ENSG00000253770	100873891	0.17623901288103389	-10.454610264240186
ITGA9-AS1	ITGA9 antisense RNA 1	lncRNA	119.45779708477413	-0.5085326222271842	1.4044642280522554e-25	1.0412876131443302e-23	ENSG00000235257	101928153	0.04864470607674472	-10.454017779959315
	NA	lncRNA	9.121678445756183	-0.9638152379962653	1.436383855734793e-25	1.0632655074091353e-23	ENSG00000259635	NA	0.0922144713935648	-10.451887034983594
	NA	lncRNA	3.5869144570386937	-1.6449860737165656	1.4676469649350633e-25	1.0829750724352587e-23	ENSG00000228386	NA	0.15741726827640745	-10.449845126445407
LRIG2-DT	LRIG2 divergent transcript	lncRNA	15.78002328141691	-0.8328563699924892	1.4668533977325896e-25	1.0829750724352587e-23	ENSG00000238198	100996251	0.07969996413058165	-10.449896421884512
	NA	lncRNA	2.60078049128584	-1.7290908645061935	1.4833972049370687e-25	1.0928706631767435e-23	ENSG00000259564	NA	0.16548172559725463	-10.448832692948903
VPS39-DT	NA	lncRNA	5.81062275595728	-0.9177665980773877	1.497212944655405e-25	1.1013121170379418e-23	ENSG00000261002	NA	0.08784175885223948	-10.447953343251957
CLIP1-AS1	NA	lncRNA	3.7740330392011354	-1.5553216674179264	1.538166232812418e-25	1.1296573359816862e-23	ENSG00000257097	NA	0.14890025062817905	-10.445393213620187
	NA	lncRNA	8.321050413013014	-0.9601144166235911	1.5606321244823428e-25	1.1443573925030729e-23	ENSG00000271590	NA	0.0919296076636627	-10.444017341358657
AIDAP1	NA	processed_pseudogene	4.5182542629443505	-1.18024756494053	1.5664948626707992e-25	1.146855933236526e-23	ENSG00000230154	NA	0.11301089781480288	-10.443661520808957
	NA	lncRNA	42.22807113840145	-0.7997799948558227	1.6235455465159967e-25	1.1867635200659733e-23	ENSG00000259275	NA	0.07660532489783256	-10.44026633817529
ENO1P3	enolase 1 pseudogene 3	processed_pseudogene	3.0027575552623773	-1.8541684823116904	1.6413186108772755e-25	1.1978804843041665e-23	ENSG00000243986	100419069	0.17761539811234628	-10.439232758067977
	NA	lncRNA	24.413685037869918	-0.6774816282476541	1.7050931410349242e-25	1.2424835495257454e-23	ENSG00000272072	NA	0.06492015530983564	-10.435613177669236
	NA	lncRNA	4.47253634950868	-1.1471846756947226	1.733782041419888e-25	1.2614209559607719e-23	ENSG00000286349	NA	0.10994647752902646	-10.434028460728628
	NA	protein_coding	10.617351652851847	-0.8979319374911746	2.0940815964838573e-25	1.521189071386695e-23	ENSG00000254732	NA	0.08620632498085311	-10.416079535818401
SAMD4A-AS1	NA	lncRNA	2.5416695403955174	-1.5841650727551118	2.1983078215085535e-25	1.5944217396714756e-23	ENSG00000285774	NA	0.15215594268359423	-10.411457119682515
CSNK1A1P1	NA	transcribed_processed_pseudogene	5.477362145775565	-1.0969819287553095	2.24480248569035e-25	1.6256198341722567e-23	ENSG00000223518	NA	0.10538312551772698	-10.409464735137137
HMGB1P51	NA	processed_pseudogene	2.1439323036573668	-1.7369693692656638	2.3235501234451936e-25	1.680041837709002e-23	ENSG00000270986	NA	0.16691707033244024	-10.40618173926867
	NA	lncRNA	4.272331497827428	-1.3037187999499535	2.335706267486533e-25	1.6862210826588635e-23	ENSG00000278829	NA	0.12528909202505173	-10.405684795682557
RPL7P25	ribosomal protein L7 pseudogene 25	processed_pseudogene	2.3832741832273907	-1.4739699044366155	2.376262026014711e-25	1.712852206375326e-23	ENSG00000216636	100129061	0.14167276990075267	-10.40404521962258
	NA	lncRNA	16.98179475604397	-0.8215188770867882	2.3893415294093795e-25	1.719626402113755e-23	ENSG00000281195	NA	0.07896545507104787	-10.403522354777037
RWDD4P1	NA	processed_pseudogene	4.436806178861692	-1.0059837455564336	2.523183272590298e-25	1.8131594996833882e-23	ENSG00000244490	NA	0.09674474819355079	-10.398329256528
	uncharacterized LOC105373973	lncRNA	3.7009675920118186	-1.7768255011401242	2.6562681953483646e-25	1.9058622294397353e-23	ENSG00000288080	105373973	0.17095661366172368	-10.393429438512248
	NA	lncRNA	14.776703269449682	-0.6889770714280277	2.690669902750703e-25	1.9275843633064812e-23	ENSG00000274105	NA	0.06629750293452215	-10.392202434961792
	NA	lncRNA	1.4371643301366335	-1.8606741466968764	2.7829172746701184e-25	1.990616891004082e-23	ENSG00000228988	NA	0.1791006251620726	-10.388987447771923
CRADD-AS1	CRADD antisense RNA 1	lncRNA	10.834420893561546	-1.4498183407869576	2.8228789666958854e-25	2.0161139702660264e-23	ENSG00000258274	101928731	0.13957165474467886	-10.387627369175629
	NA	lncRNA	5.321495212682998	-1.1763342051693781	2.8413317739953932e-25	2.0261948981916156e-23	ENSG00000250541	NA	0.11325055863220496	-10.387005762944334
	voltage dependent anion channel 1 pseudogene	processed_pseudogene	30.239814246063435	-0.5981983040931834	2.905421327880334e-25	2.0687397073774776e-23	ENSG00000254595	644169	0.057602827324156884	-10.38487747705254
	uncharacterized LOC100505716	lncRNA	15.46402550016004	-0.8328081709137167	3.0451083573450143e-25	2.1649005519517242e-23	ENSG00000223522	100505716	0.08022894365175902	-10.380395565577878
	NA	TEC	9.200957319969733	-1.2858949891234122	3.1275533577803617e-25	2.220135103169649e-23	ENSG00000280381	NA	0.12390770872518961	-10.37784494889944
	NA	TEC	18.399837613379834	-0.9843250340894704	3.3621342067673922e-25	2.3830337885265272e-23	ENSG00000278879	NA	0.09491187543266356	-10.370936509286578
	NA	lncRNA	7.240135973154949	-1.151224661302677	3.4912249240127356e-25	2.4707821966016797e-23	ENSG00000260558	NA	0.11104344230443187	-10.36733585893825
SLC24A3-AS1	SLC24A3 antisense RNA 1	lncRNA	3.5858659349388327	-1.6000452588855467	3.5375691313120976e-25	2.4997929887209797e-23	ENSG00000179447	100130264	0.15435400676855307	-10.366075312089196
GDF7	growth differentiation factor 7	protein_coding	48.847880117820694	-1.0033634989375118	3.576183823282558e-25	2.523262389753852e-23	ENSG00000143869	151449	0.09680268929539548	-10.36503744101289
JPH2	junctophilin 2	protein_coding	603.4015976095963	-1.1384757605403095	3.6688275411809995e-25	2.581346991071138e-23	ENSG00000149596	57158	0.10986399549407687	-10.362591997682157
MRPL58	mitochondrial ribosomal protein L58	protein_coding	1152.1069564736315	0.3790860927335729	3.669559190030263e-25	2.581346991071138e-23	ENSG00000167862	3396	0.03658223641112221	10.362572929475634
EIF3EP4	EIF3E pseudogene 4	processed_pseudogene	2.374378134376961	-1.721867410504947	3.8814989660706244e-25	2.726329852724704e-23	ENSG00000270554	100422200	0.16624831550029995	-10.35720214862472
	NA	processed_pseudogene	4.764937124670501	-1.5948987599720439	3.8946898968196174e-25	2.7314875434016145e-23	ENSG00000235945	NA	0.15399416977571334	-10.35687755124076
SEC62-AS1	NA	lncRNA	3.60934221184072	-0.9515909837301845	3.9192601642537264e-25	2.744598545908955e-23	ENSG00000240373	NA	0.09188544216072046	-10.356275829480355
	NA	lncRNA	11.355424595372542	-0.6970944488225876	3.970891842308664e-25	2.776592620694542e-23	ENSG00000272148	NA	0.0673194465556101	-10.355023466313611
SMS	spermine synthase	protein_coding	4148.071278691478	0.35236123931071217	4.0541362188955727e-25	2.83056276006567e-23	ENSG00000102172	6611	0.034034574453035454	10.353037902587497
RPS3AP38	RPS3A pseudogene 38	processed_pseudogene	8.449737176457441	-0.8854654908844871	4.1287701890455936e-25	2.878369056121353e-23	ENSG00000226318	100271594	0.0855415450316334	-10.351291767725735
WDR26	WD repeat domain 26	protein_coding	4093.1951352726287	-0.26160249999364904	4.229502496656827e-25	2.9442001805714417e-23	ENSG00000162923	80232	0.02527808528770047	-10.348983992111803
RN7SKP74	NA	misc_RNA	2.1579143829423586	-1.4545038675623385	4.281498218034765e-25	2.973440161451151e-23	ENSG00000199719	NA	0.14056146236305864	-10.347813996168275
ST7-OT4	ST7 overlapping transcript 4	lncRNA	3.3150755369994345	-1.4985222596457752	4.284239073105022e-25	2.973440161451151e-23	ENSG00000214188	338069	0.14481620320434893	-10.347752713356412
	NA	protein_coding	3.35399857107144	-1.1749144434593515	4.364693154280621e-25	3.0247841623634053e-23	ENSG00000259316	NA	0.11356251150646672	-10.345970935949643
SLMAP	sarcolemma associated protein	protein_coding	3428.3824827795424	-0.43019571206202767	4.504636370097921e-25	3.11714163275413e-23	ENSG00000163681	7871	0.04159314332703819	-10.34294784309733
	NA	lncRNA	6.875289713999246	-1.3218913800764565	4.539794705714209e-25	3.1368235341598364e-23	ENSG00000254432	NA	0.1278152617674592	-10.342202971672043
LINC00702	NA	lncRNA	124.98907175192096	-1.1522547694679162	4.783057371007845e-25	3.3000269829011146e-23	ENSG00000233117	NA	0.11146680943200259	-10.337200601142344
EEF1A1P50	NA	processed_pseudogene	11.820489163600193	-0.9032408170054272	5.020049959983948e-25	3.458429403847938e-23	ENSG00000235253	NA	0.08741691045895643	-10.332563942871358
MYOCD	myocardin	protein_coding	398.11271444819045	-1.1363131972105962	5.137556350040059e-25	3.5243290475291165e-23	ENSG00000141052	93649	0.10999760574224372	-10.330344824716525
PRKCA-AS1	NA	lncRNA	7.093048384823218	-1.4907851618485621	5.127251757776287e-25	3.5243290475291165e-23	ENSG00000264630	NA	0.14430857789237816	-10.330537405478097
	NA	lncRNA	1.9150916148650798	-1.717972904269475	5.138341821420558e-25	3.5243290475291165e-23	ENSG00000285731	NA	0.16630377514703126	-10.33033016087935
	NA	lncRNA	8.973211975724825	-1.0260073018077716	5.280430891012361e-25	3.616475754960357e-23	ENSG00000265656	NA	0.09934505936574134	-10.327713409788199
	uncharacterized LOC101927727	lncRNA	6.946094747413854	-1.155570040872926	5.3048676004567105e-25	3.627892543919949e-23	ENSG00000262003	101927727	0.11189501136480051	-10.32727041874577
	NA	lncRNA	1.9536086941969761	-1.6978792623344707	5.450759855226513e-25	3.7222155274528535e-23	ENSG00000287570	NA	0.16444881553518564	-10.32466702060977
RYR3	ryanodine receptor 3	protein_coding	92.23232575469669	-0.8108455102192693	5.842067752903868e-25	3.9836079221954277e-23	ENSG00000198838	6263	0.07858544547225571	-10.318011246822227
	NA	lncRNA	8.534404840147916	-1.1482953964237381	5.866161209685576e-25	3.994205888384892e-23	ENSG00000249593	NA	0.11129464363411344	-10.317616004942836
	NA	lncRNA	2.1148202099932125	-1.9125933482535247	6.043210615512535e-25	4.10876746200837e-23	ENSG00000287945	NA	0.18542296171865838	-10.314759998038948
NA	NA	NA	4.571129940243147	-1.5101552968890997	6.106918826420918e-25	4.146047550338585e-23	ENSG00000257277	NA	0.14642151715996937	-10.31375255618486
	NA	lncRNA	14.231260288566054	-1.1202645406361489	6.172134377269241e-25	4.1842412863261103e-23	ENSG00000270640	NA	0.10862926912491766	-10.312732007318456
	NA	lncRNA	5.162279555840571	-1.3473457045371906	6.225307265444928e-25	4.212410940220487e-23	ENSG00000269535	NA	0.13065920798999203	-10.31190778869861
FOXP1-DT	FOXP1 divergent transcript	lncRNA	15.165883576852778	-0.7631356773545954	6.23172399257607e-25	4.212410940220487e-23	ENSG00000270562	126568846	0.07400599568842403	-10.311808796783266
MYO3A	myosin IIIA	protein_coding	45.966965366582365	-1.435095131426629	6.412020568384993e-25	4.3280212244031017e-23	ENSG00000095777	53904	0.1392070701552932	-10.309067849971274
	NA	lncRNA	5.7733838836699825	-0.9180094115221044	6.669797763396554e-25	4.495520688751654e-23	ENSG00000203327	NA	0.08908147239955953	-10.305278828402521
	NA	lncRNA	88.55391032136453	-0.678647093189975	6.916774834915501e-25	4.655268526859771e-23	ENSG00000285979	NA	0.06587666821898323	-10.30178227796915
	NA	lncRNA	2.364616686284182	-1.7584391626010727	7.353969381073326e-25	4.942396486626676e-23	ENSG00000261544	NA	0.17079047129406577	-10.295885650279665
	NA	lncRNA	1.5821751762628617	-1.4322937988383524	7.571727869821575e-25	5.0814344406824137e-23	ENSG00000272254	NA	0.1391511783156848	-10.293077041640169
	NA	lncRNA	2.2058992568328115	-1.8981512015715003	7.98863988031854e-25	5.353534866137714e-23	ENSG00000287525	NA	0.18450297896712073	-10.287916282965597
	NA	lncRNA	13.167500706629987	-0.719204289976888	8.397123808071804e-25	5.619215701306961e-23	ENSG00000240591	NA	0.06994033129371197	-10.283112428458693
EBLN2	endogenous Bornavirus like nucleoprotein 2	protein_coding	46.46057707880672	-0.6242535530912093	8.642114847630437e-25	5.774886157624751e-23	ENSG00000255423	55096	0.06072303860028874	-10.280341160138205
ANXA2R-AS1	ANXA2R antisense RNA 1	lncRNA	140.7458289525203	-0.595991797574808	8.665987272334363e-25	5.782565707192367e-23	ENSG00000215068	153684	0.057975431150684244	-10.280075296477962
BACH1-AS1	NA	lncRNA	4.810972169401206	-0.8799570818574173	8.924804196390545e-25	5.946771458048587e-23	ENSG00000232118	NA	0.08562193767007514	-10.27723858864458
	NA	lncRNA	3.222847920237961	-1.2971091950297298	9.032138322206442e-25	6.009717220682916e-23	ENSG00000259402	NA	0.12622599629428222	-10.276086013261962
	NA	transcribed_processed_pseudogene	84.10296690976253	-0.777750985105001	9.058169832116454e-25	6.018464504812624e-23	ENSG00000255585	NA	0.07568757077277104	-10.275808526606863
	NA	lncRNA	2.946588291657715	-1.2726826177930848	9.117277593415567e-25	6.049132373733632e-23	ENSG00000261529	NA	0.12385986879971164	-10.2751813813971
	NA	lncRNA	3.0276293716736493	-1.5480371617533453	9.132421877490877e-25	6.050585723059878e-23	ENSG00000259177	NA	0.15066023803335363	-10.275021345782262
CHAD	chondroadherin	protein_coding	38.52341503516323	-0.9770321089245032	9.280911769993709e-25	6.140256485334789e-23	ENSG00000136457	1101	0.0951024815754818	-10.27346597837243
	NA	lncRNA	2.9286805807242944	-1.6094874037461493	9.313042100804298e-25	6.152798917771824e-23	ENSG00000264513	NA	0.15666958219675997	-10.273132673098011
TFF2	trefoil factor 2	protein_coding	4893.239495045802	-1.7686969065918994	9.410844130842883e-25	6.208631617338138e-23	ENSG00000160181	7032	0.17218412855470153	-10.27212508747575
ATP11A-AS1	ATP11A antisense RNA 1	lncRNA	6.099876439342091	-1.6096843420630174	1.0574194370277068e-24	6.966291182528514e-23	ENSG00000232684	100874205	0.15687590218525843	-10.260877034906887
	NA	processed_pseudogene	1.3085495917136476	-1.8373932422571382	1.115107115992656e-24	7.325673457229391e-23	ENSG00000259505	NA	0.17915743103466256	-10.255746756614565
	NA	lncRNA	2.50875267072937	-1.387721495357421	1.1142890798345686e-24	7.325673457229391e-23	ENSG00000275197	NA	0.13531066391713348	-10.255817650908025
	NA	lncRNA	1.908579327250892	-1.9263987055009866	1.209231624128661e-24	7.932865158908094e-23	ENSG00000285577	NA	0.18797956565590745	-10.247915504960885
	NA	lncRNA	1.603423995987333	-1.5540134462348032	1.2868592304160744e-24	8.43028159796696e-23	ENSG00000259336	NA	0.1517309933733905	-10.24189858436223
SYNM	synemin	protein_coding	3152.9488884468688	-1.381722231449238	1.3025856499350324e-24	8.521354779105802e-23	ENSG00000182253	23336	0.13492427824175748	-10.240723533636151
	NA	lncRNA	9.378975852414568	-1.1429796371428131	1.3286664494119116e-24	8.679815550430907e-23	ENSG00000288073	NA	0.11163212755085783	-10.238805460570388
	NA	lncRNA	3.144817983666221	-1.545912402780345	1.3906936228999075e-24	9.072333579892707e-23	ENSG00000225703	NA	0.15105076732794184	-10.234389603755275
	NA	lncRNA	2.392752243385262	-1.6665422418883609	1.422490501407177e-24	9.266821315234006e-23	ENSG00000256571	NA	0.16287231276834305	-10.232201001889875
MAGI1	membrane associated guanylate kinase, WW and PDZ domain containing 1	protein_coding	1771.9624852811137	-0.393354484805898	1.4405631807963135e-24	9.371485461255573e-23	ENSG00000151276	9223	0.03844739610088691	-10.230978549853576
PCA3	prostate cancer associated 3	lncRNA	30.662637366232733	-1.5330595538822787	1.4746946758364455e-24	9.580182700089644e-23	ENSG00000225937	50652	0.1498780824603589	-10.228710754207546
	NA	lncRNA	3.5547987591233006	-1.486046710527829	1.5475743032462105e-24	1.0039673351434341e-22	ENSG00000267491	NA	0.1453483217483101	-10.22403762666841
DKC1	dyskerin pseudouridine synthase 1	protein_coding	5120.960410556021	0.3345433806101706	1.5927318485136704e-24	1.031829568824203e-22	ENSG00000130826	1736	0.0327301819372653	10.221250259207165
RERE-AS1	NA	lncRNA	10.134629686747823	-0.8477614191834498	1.760187616287918e-24	1.1387341186868749e-22	ENSG00000232912	NA	0.08301980627966113	-10.211556219821503
MYH11	myosin heavy chain 11	protein_coding	32513.20436739085	-1.4165406815535313	1.7988873386772717e-24	1.162160839588889e-22	ENSG00000133392	4629	0.13874804403939445	-10.209446132093479
	NA	lncRNA	3.8137245926916266	-1.0911878413445573	1.8580244628445503e-24	1.198708075069145e-22	ENSG00000269570	NA	0.10691309192059655	-10.206307026972649
	NA	lncRNA	4.731020528530329	-1.3797798402886194	1.9074958164809923e-24	1.2289272012691126e-22	ENSG00000235522	NA	0.13522273800876883	-10.20375611828792
RN7SL683P	RNA, 7SL, cytoplasmic 683, pseudogene	misc_RNA	1.701284639100254	-2.096053876599218	1.954355322933804e-24	1.2573826829051661e-22	ENSG00000242330	106481109	0.20546728436137118	-10.201399619964443
	NA	lncRNA	5.849050221108029	-1.2831307685134754	2.0196714164723747e-24	1.2976180494086402e-22	ENSG00000273451	NA	0.12581925492840376	-10.198206699313461
SNORA70G	small nucleolar RNA, H/ACA box 70G	snoRNA	2.617621828270668	-1.694906035671775	2.0593299797891806e-24	1.321280824532594e-22	ENSG00000206650	100379132	0.16622727025860556	-10.196317565914127
STARD4-AS1	STARD4 antisense RNA 1	lncRNA	88.40867246473888	-0.6768693112935275	2.1423981818541123e-24	1.3726924098247427e-22	ENSG00000246859	100505678	0.06640873071699509	-10.192474754231457
FOXP1	forkhead box P1	protein_coding	2302.041104101524	-0.4535459148541006	2.1525265076240986e-24	1.377292611570055e-22	ENSG00000114861	27086	0.04450011653667856	-10.192016339558844
	NA	misc_RNA	3.694755625367001	-1.0906392120581363	2.2011085593429237e-24	1.40645115866414e-22	ENSG00000251728	NA	0.10703195406702469	-10.189846775806457
BACH1-IT1	NA	lncRNA	12.381300415142059	-0.7644563980302869	2.2876451570224824e-24	1.4597488748546877e-22	ENSG00000248476	NA	0.0750489989523397	-10.186097199187952
	NA	lncRNA	28.76020725073127	-0.9219618621249753	2.2974882442210654e-24	1.464029718953912e-22	ENSG00000246250	NA	0.09051549773995148	-10.185679636582746
	NA	processed_pseudogene	1.4366540079265209	-1.5565816679915778	2.3313366352432506e-24	1.4835749713293867e-22	ENSG00000271779	NA	0.15284194502662515	-10.184257127324704
	NA	lncRNA	13.882468311733463	-0.6799283437734515	2.5223550366355025e-24	1.6029480463429618e-22	ENSG00000269843	NA	0.06681295666135986	-10.176594148043092
	NA	TEC	2.902371945313094	-1.9394047036474393	2.6867837848514393e-24	1.7051220625900256e-22	ENSG00000279814	NA	0.19069025058085576	-10.17044498992412
USF3	upstream transcription factor family member 3	protein_coding	1281.4636125037969	-0.35887055253049865	2.7540321145134597e-24	1.743063496433729e-22	ENSG00000176542	205717	0.03529398616307127	-10.16803686816173
HMGN2P35	NA	processed_pseudogene	1.6737412618815188	-1.5546894121738848	2.753695247501364e-24	1.743063496433729e-22	ENSG00000232875	NA	0.15289948396080486	-10.168048785386501
CHD9	chromodomain helicase DNA binding protein 9	protein_coding	1879.5712984829302	-0.4166614317690946	2.838656141571446e-24	1.7941920124040688e-22	ENSG00000177200	80205	0.040989456493611486	-10.165087986322394
ACTG2	actin gamma 2, smooth muscle	protein_coding	17221.9726014035	-1.4283724744364914	3.105827477409662e-24	1.960406697869296e-22	ENSG00000163017	72	0.14063880029500297	-10.15631867905832
ATP5PFP3	NA	processed_pseudogene	2.06259944494782	-1.6386787575253619	3.121482202599029e-24	1.967629044550581e-22	ENSG00000254112	NA	0.16135353119955212	-10.155828294199182
FLNC	filamin C	protein_coding	5210.761699387752	-1.1724516078408604	3.2412940432628678e-24	2.0403989685547884e-22	ENSG00000128591	2318	0.11548796607034385	-10.15215392335093
	NA	processed_pseudogene	3.7911739415692955	-1.0337734259589193	3.35797897052656e-24	2.1110072642574036e-22	ENSG00000270257	NA	0.10186261948038526	-10.148702548906897
	NA	unprocessed_pseudogene	4.188042317376776	-1.5468975392855582	3.403587688944656e-24	2.136803459178978e-22	ENSG00000250869	NA	0.15244296262751275	-10.147385701662923
PSMB9	proteasome 20S subunit beta 9	protein_coding	3646.792145750067	0.6501934754735633	3.42678605915336e-24	2.14847986626838e-22	ENSG00000240065	5698	0.06407916147289078	10.146722593251054
	uncharacterized LOC101927825	lncRNA	11.524102779538808	-1.133358492592883	3.440181412614999e-24	2.153987045600992e-22	ENSG00000282556	101927825	0.11170119477270202	-10.146341719075844
CFAP69P1	CFAP69 pseudogene 1	processed_pseudogene	4.531464659975563	-1.5648832916714204	3.5230740635796466e-24	2.2029352936511607e-22	ENSG00000259922	100130044	0.15426662767010668	-10.144016987380212
RNU6-100P	RNA, U6 small nuclear 100, pseudogene	snRNA	2.022864064458322	-1.1397046521046232	3.608222857727033e-24	2.253161516865936e-22	ENSG00000252414	106481208	0.11237823722720268	-10.141684726735884
FOXP1-AS1	FOXP1 antisense RNA 1	lncRNA	4.150621295416463	-1.1628266395051827	3.865801508385663e-24	2.4107840140879297e-22	ENSG00000244203	104502416	0.11473434961008855	-10.134947759384307
TVP23C	trans-golgi network vesicle protein 23 homolog C	protein_coding	90.77717320632414	-0.5979941470561293	3.9819512091941284e-24	2.479906120403314e-22	ENSG00000175106	201158	0.05902003086765507	-10.13205412238864
	NA	lncRNA	1.8690630772283552	-1.803299192770379	4.058420464148996e-24	2.5241645999991404e-22	ENSG00000237734	NA	0.17801229997958337	-10.130194334757785
SAP30L-AS1	SAP30L antisense RNA 1 (head to head)	lncRNA	115.62848369451744	-0.5537984994678664	4.1016635054331094e-24	2.544284205514942e-22	ENSG00000245275	386627	0.05467369576694134	-10.1291579378236
STX18-IT1	STX18 intronic transcript 1	lncRNA	1.3798342421052892	-1.9690707884936252	4.100277569596911e-24	2.544284205514942e-22	ENSG00000248221	104472519	0.19439566212218873	-10.129190986041408
	NA	lncRNA	2.9804075692448797	-1.596747879127041	4.172886042062184e-24	2.585030956746453e-22	ENSG00000269895	NA	0.15766496437621053	-10.127474327885418
	NA	lncRNA	6.447773457418102	-1.2401855433990454	4.2830716200170415e-24	2.649774732442066e-22	ENSG00000225761	NA	0.12248836893684548	-10.124924955433771
	NA	TEC	2.898872194894552	-1.3721555008482036	4.33949010615828e-24	2.681127557785014e-22	ENSG00000279315	NA	0.13553967472361028	-10.123644635021257
RNU6-341P	RNA, U6 small nuclear 341, pseudogene	snRNA	1.5598080084210904	-1.4442031001953868	4.470354182490354e-24	2.758332543063962e-22	ENSG00000252782	106481287	0.14269742033290178	-10.120737269294535
EMD	emerin	protein_coding	2958.9900263909212	0.3682232873128821	4.608500200665401e-24	2.839821053731929e-22	ENSG00000102119	2010	0.0363937623292515	10.117758202122525
LINC00342	NA	lncRNA	1222.926724464992	-0.7912102954508836	4.7293455807391934e-24	2.9104479938174833e-22	ENSG00000232931	NA	0.07821975128368489	-10.115223872054354
	NA	lncRNA	5.622479908816388	-1.6596390998867208	4.772391831078222e-24	2.9330743426030613e-22	ENSG00000287932	NA	0.1640877862360324	-10.114336587486223
LNX1-AS1	LNX1 antisense RNA 1	lncRNA	2.375510459109651	-1.821657308383502	5.485613723133746e-24	3.3669846438088587e-22	ENSG00000250930	100873939	0.1803498297564472	-10.100687707016705
CACYBPP1	NA	processed_pseudogene	2.8349993317002262	-1.6235597547719336	5.577630422551271e-24	3.4189703334245057e-22	ENSG00000225928	NA	0.16076351090266672	-10.09905634466336
	NA	TEC	3.7957592752409393	-1.7067138420304653	5.752506025922586e-24	3.5215439575991884e-22	ENSG00000279977	NA	0.16904804700722711	-10.096028154395064
	NA	TEC	9.293677965142557	-1.0360861892812332	6.124569374145216e-24	3.7444045928920013e-22	ENSG00000279314	NA	0.10268570209007932	-10.089877832965916
HMGN1P2	NA	processed_pseudogene	1.7612879210270416	-1.629693900524138	6.2442181608559355e-24	3.812564523861698e-22	ENSG00000229046	NA	0.16154811481132977	-10.08797844795304
IRAG1-AS1	IRAG1 antisense RNA 1	lncRNA	4.345773322117137	-1.076355345650873	6.487594921690303e-24	3.950835348073434e-22	ENSG00000177112	100129827	0.10673655964635954	-10.084223711323116
	NA	lncRNA	2.7326263510515774	-1.5653741098974272	6.484792001674686e-24	3.950835348073434e-22	ENSG00000262133	NA	0.15522935292745763	-10.084266154410653
PRDX3P4	NA	processed_pseudogene	2.2667487040640126	-1.7997420589912763	6.558872382414977e-24	3.9890412774768377e-22	ENSG00000239926	NA	0.17849005298200887	-10.083150455295588
GPR21	G protein-coupled receptor 21	protein_coding	7.709428811285074	-0.9679430970223624	6.709923107772332e-24	4.0756020603502977e-22	ENSG00000188394	2844	0.09601739747589577	-10.080913693430974
	NA	lncRNA	6.749760464281021	-1.0812034578424525	6.8088691542656445e-24	4.1303307704752466e-22	ENSG00000259326	NA	0.10726783069887892	-10.079475372981067
	NA	lncRNA	42.59316982784919	-0.6826713756421858	6.836059648091155e-24	4.141446304833849e-22	ENSG00000251034	NA	0.06773149155569083	-10.079083746160725
	NA	TEC	50.65076877672917	-0.971525341602846	6.867617374538187e-24	4.155175387918448e-22	ENSG00000278912	NA	0.09639457257458453	-10.078631147527897
	NA	lncRNA	3.5090206675701254	-1.384824017869207	6.938258125088538e-24	4.1924851069179887e-22	ENSG00000282915	NA	0.13741570626185	-10.077625444287866
	NA	lncRNA	2.033078027243033	-1.5639256180266143	6.969016462465856e-24	4.205630361050616e-22	ENSG00000275850	NA	0.1551946036815453	-10.07719070719587
FNTAP2	NA	processed_pseudogene	2.6851548937354957	-1.2955732171402545	6.98223427438854e-24	4.208170073837604e-22	ENSG00000230022	NA	0.12856729605610398	-10.077004470677322
	NA	processed_pseudogene	2.4564102825562997	-1.8278983762444063	7.258057132479056e-24	4.368770497435106e-22	ENSG00000225505	NA	0.18146161403423797	-10.073195843499555
RPS15AP10	NA	processed_pseudogene	12.188800896772952	-0.7140889776565151	7.280155101270902e-24	4.376431977159107e-22	ENSG00000225447	NA	0.07089211593505514	-10.072896939776745
RN7SL328P	RNA, 7SL, cytoplasmic 328, pseudogene	misc_RNA	2.7207837563425867	-1.5219318645830238	7.478653145759897e-24	4.489979560222353e-22	ENSG00000240853	106481837	0.15113146388959506	-10.070251590329525
NIPAL4-DT	NA	lncRNA	5.363034860577255	-1.176749580419341	7.495314065555811e-24	4.494205708447323e-22	ENSG00000251405	NA	0.11685657955902717	-10.070032726098537
	NA	lncRNA	2.382655054436058	-1.60074537019146	7.56995936317977e-24	4.533143998650819e-22	ENSG00000230569	NA	0.158976675329633	-10.069058035541165
TET1	tet methylcytosine dioxygenase 1	protein_coding	89.40289369791178	-0.6917673674679475	7.701503078770102e-24	4.606011617237807e-22	ENSG00000138336	80312	0.06871385732808574	-10.067363329131549
	NA	lncRNA	8.442735060880745	-1.0029325439130612	7.723440589794607e-24	4.61322489141581e-22	ENSG00000231329	NA	0.0996249355012903	-10.067083495377236
	NA	lncRNA	1.865366997825745	-1.6540778969261178	7.879047734617857e-24	4.700158884243492e-22	ENSG00000280036	NA	0.16433760860277602	-10.065120887357107
	NA	lncRNA	21.44225198441159	-0.8947062257362737	8.152707771133362e-24	4.857204429615665e-22	ENSG00000287117	NA	0.08892143790446415	-10.06176065998317
HOXB-AS2	NA	lncRNA	26.0462537947574	-0.962553416479792	8.233860792039908e-24	4.899304506183339e-22	ENSG00000239552	NA	0.09567378232465298	-10.060785651951418
	NA	lncRNA	7.3873870439442015	-1.2606438635092063	8.29945642984283e-24	4.932052294930391e-22	ENSG00000234913	NA	0.12531245538305166	-10.060004487628184
	NA	lncRNA	16.820273989648623	-0.865559686817604	8.409294850422197e-24	4.9909752626222415e-22	ENSG00000286004	NA	0.086050764330344	-10.058710036493917
LRRC7	leucine rich repeat containing 7	protein_coding	39.97193245000793	-0.8615381192767798	8.559227775306579e-24	5.067084539376363e-22	ENSG00000033122	57554	0.08566577535524642	-10.05696984243798
KDM5B	lysine demethylase 5B	protein_coding	3389.5135629549036	-0.37426080632285924	8.558247041900654e-24	5.067084539376363e-22	ENSG00000117139	10765	0.03721403089058035	-10.056981126911262
ENOX2	ecto-NOX disulfide-thiol exchanger 2	protein_coding	819.3030360051372	0.3375300105088942	8.713027209134783e-24	5.151604910271855e-22	ENSG00000165675	10495	0.033567654351795526	10.055215862613284
IKZF2	IKAROS family zinc finger 2	protein_coding	342.41708512378204	-0.6904745887385914	8.809879310537637e-24	5.20228385228701e-22	ENSG00000030419	22807	0.06867573774077468	-10.054126995255233
RPRD2	regulation of nuclear pre-mRNA domain containing 2	protein_coding	3042.489284256607	-0.27654986626899253	9.059561581194902e-24	5.342967953232736e-22	ENSG00000163125	23248	0.02751363890632403	-10.051373691810259
SLIT3-AS1	NA	lncRNA	3.715837326121434	-2.054432468349617	9.124103399822958e-24	5.374246477961293e-22	ENSG00000248222	NA	0.20440742858338434	-10.05067419803458
	NA	processed_pseudogene	8.365935385671754	-0.8009297576736297	9.851915731192435e-24	5.795631383983217e-22	ENSG00000259381	NA	0.07974918563702021	-10.043108920498264
CELF2-AS1	CELF2 antisense RNA 1	lncRNA	13.525956987421063	-1.0960940452592107	1.0114410241585823e-23	5.94256588646833e-22	ENSG00000181800	414196	0.10916710768914692	-10.040515577094302
DUTP7	deoxyuridine triphosphatase pseudogene 7	processed_pseudogene	1.5015921804462413	-1.862965979176147	1.0144997305591102e-23	5.953048733000688e-22	ENSG00000250473	100873913	0.1855503564059984	-10.040217735286019
CCNJP2	NA	processed_pseudogene	1.9816358673932482	-2.0918669247954735	1.0600759235301797e-23	6.212683351589857e-22	ENSG00000223896	NA	0.20843877009084075	-10.035882114847475
NUDT5P1	NA	processed_pseudogene	6.920963728719617	-0.9717207520428796	1.125477462405177e-23	6.587710124246042e-22	ENSG00000237719	NA	0.09688169484925817	-10.029972674970395
LINC00641	long intergenic non-protein coding RNA 641	lncRNA	279.8809732659287	-0.5976734208177352	1.1567653945726084e-23	6.762372317283099e-22	ENSG00000258441	283624	0.05960483021019712	-10.02726488289679
C1QTNF7-AS1	C1QTNF7 antisense RNA 1	lncRNA	2.9054956548883197	-1.134339404290631	1.1902652369439232e-23	6.949512369051713e-22	ENSG00000249252	101929095	0.11315732829243966	-10.024444915835108
LINC03076	uncharacterized LOC101928012	lncRNA	9.520984879925383	-1.0557774741110681	1.2225432968660223e-23	7.129060531000629e-22	ENSG00000223646	101928012	0.10534807611361283	-10.021801185742234
PSME2	proteasome activator subunit 2	protein_coding	6329.580774497399	0.4531274851006208	1.2316872060171024e-23	7.164492864987899e-22	ENSG00000100911	5721	0.045217498689610586	10.021064814112192
HMGB3P14	high mobility group box 3 pseudogene 14	processed_pseudogene	2.0562232196025105	-1.2772580432743565	1.2314373715975025e-23	7.164492864987899e-22	ENSG00000231845	100873899	0.12745706287457675	-10.021084861583807
	NA	lncRNA	2.491978078129059	-1.6869669393304878	1.240333515562411e-23	7.205813206269236e-22	ENSG00000287085	NA	0.1683536988959453	-10.020373477942739
PLCD4	phospholipase C delta 4	protein_coding	19.43107755958763	-1.1425509879551226	1.2694676728179264e-23	7.365908761447519e-22	ENSG00000115556	84812	0.11404891404714611	-10.018078624429595
MIR186	microRNA 186	miRNA	7.262024295812017	-0.9130093738297904	1.2968707915621608e-23	7.515575409811038e-22	ENSG00000207721	406962	0.0911553874441727	-10.015967233850603
SLC9C1	solute carrier family 9 member C1	protein_coding	23.206283438058804	-0.8284160665474217	1.3758946916526752e-23	7.953795192129307e-22	ENSG00000172139	285335	0.08275787898447919	-10.010117184163056
	NA	lncRNA	13.027652109762013	-1.1498495336641037	1.3745671697301606e-23	7.953795192129307e-22	ENSG00000287920	NA	0.11486764269479587	-10.01021268208021
	NA	lncRNA	1.4004332493361185	-2.0034892721580113	1.531214713132169e-23	8.840730288713287e-22	ENSG00000272406	NA	0.20035833649228546	-9.99953037759002
	NA	lncRNA	31.424229376728974	-0.7377198422845241	1.5721757701807765e-23	9.06601951226838e-22	ENSG00000273284	NA	0.07379474510316011	-9.996915651016087
VEZTP1	VEZT pseudogene 1	processed_pseudogene	6.678249757436867	-1.0149109356368726	1.694165617130264e-23	9.757433022261097e-22	ENSG00000224072	100113397	0.1015976661833161	-9.989510327979724
	small nucleolar RNA SNORA12	snoRNA	2.9071249564505783	-1.0541086269465225	1.7258462867020608e-23	9.915443321717903e-22	ENSG00000212175	124900537	0.10554095720007362	-9.987673552630877
	NA	lncRNA	4.39679276564061	-1.466838711180342	1.7243298350172942e-23	9.915443321717903e-22	ENSG00000287169	NA	0.14686362177135664	-9.987760709483096
	NA	lncRNA	6.800795529763404	-1.3489074813615967	1.7284525686786545e-23	9.918217571303596e-22	ENSG00000286457	NA	0.1350592489239118	-9.987523935673071
E2F3-IT1	E2F3 intronic transcript 1	lncRNA	1.6593482758698674	-1.9981181915711501	1.7798529790908337e-23	1.0200632245442178e-21	ENSG00000224707	100874268	0.20011964301397106	-9.98461800889608
PKP4-AS1	PKP4 antisense RNA 1	lncRNA	17.394484558681658	-0.7540216149514987	1.8021481587899005e-23	1.0315752248641846e-21	ENSG00000204380	100129029	0.07552766352692146	-9.983383302764707
	NA	lncRNA	7.656005292938279	-1.8153562566514814	1.8376355666482792e-23	1.0506012201049506e-21	ENSG00000287650	NA	0.18187302060312593	-9.98144887367797
PARD6BP1	NA	processed_pseudogene	5.737511328063052	-1.1790053800216895	1.8400643327015044e-23	1.0507037275813518e-21	ENSG00000237025	NA	0.11812121398310921	-9.981317836695125
NSDHL	NAD(P) dependent steroid dehydrogenase-like	protein_coding	1613.9126385640072	0.4032005116416906	1.860005009616011e-23	1.0594996828555397e-21	ENSG00000147383	50814	0.04039984721895184	9.980248426596686
	ribosomal protein L26 pseudogene 10	processed_pseudogene	2.1833052019379697	-1.4734977046321134	1.8594578381770507e-23	1.0594996828555397e-21	ENSG00000226984	100270886	0.1476409535714185	-9.980277619375691
	NA	lncRNA	45.09283831525436	-0.6284693894360809	1.946787782464771e-23	1.107582345080962e-21	ENSG00000276517	NA	0.06299988504251458	-9.975722797144268
	NA	processed_pseudogene	6.559485578621122	-1.172373477394784	1.9656200467975672e-23	1.1169360920421845e-21	ENSG00000234604	NA	0.11753391959215816	-9.974767126484945
	NA	lncRNA	3.4240469525864476	-1.5253495531777168	1.972921038106406e-23	1.119722585284473e-21	ENSG00000286341	NA	0.15292646137456944	-9.974399063884777
CXCL10	C-X-C motif chemokine ligand 10	protein_coding	1313.7823721953594	1.095473961610059	2.003484343448176e-23	1.1356887159966123e-21	ENSG00000169245	3627	0.10984537605564304	9.97287278669917
MTND1P11	MT-ND1 pseudogene 11	unprocessed_pseudogene	2.7525879166596123	-1.710417052325549	2.105615789720244e-23	1.1921358536005197e-21	ENSG00000228166	100873212	0.17159191923737233	-9.967934736830102
RBBP7	RB binding protein 7, chromatin remodeling factor	protein_coding	6343.231581906861	0.3006099656681756	2.1322732226752957e-23	1.205766948643346e-21	ENSG00000102054	5931	0.030161479896159374	9.966684880951545
	NA	processed_pseudogene	2.985716723329299	-1.2659636200874773	2.271126086432405e-23	1.2827331121060604e-21	ENSG00000220506	NA	0.1270994848894448	-9.960415033850476
LINC00456	long intergenic non-protein coding RNA 456	lncRNA	6.526517456781048	-1.4925577873471845	2.3687454222656032e-23	1.336252776915508e-21	ENSG00000233124	103625683	0.1499119381908201	-9.956230340023591
PSME2P2	proteasome activator subunit 2 pseudogene 2	processed_pseudogene	94.49211451918579	0.6355376986831115	2.3845069285036514e-23	1.3435215213929681e-21	ENSG00000225131	338099	0.06383739469957983	9.955570738341779
RPL21P77	NA	unprocessed_pseudogene	2.6112992161627533	-1.515870082452022	2.4018769974174365e-23	1.3486192280218484e-21	ENSG00000241026	NA	0.15227454606017762	-9.954848802195494
	nuclear receptor subfamily 3 group C member 1 pseudogene 1	unprocessed_pseudogene	1.210019393648964	-1.9777993415076915	2.402216270342285e-23	1.3486192280218484e-21	ENSG00000276393	2910	0.19867726492831675	-9.954834752840425
ZNF75CP	NA	transcribed_processed_pseudogene	3.005142242246255	-1.6400383578532018	2.3977143225246176e-23	1.3486192280218484e-21	ENSG00000288393	NA	0.16474483599030948	-9.955021339483267
	NA	lncRNA	2.5996659403791873	-1.6558586435419693	2.4557571258594376e-23	1.377022324030834e-21	ENSG00000249028	NA	0.1663737793067185	-9.952641879279005
HNRNPA1P49	heterogeneous nuclear ribonucleoprotein A1 pseudogene 49	processed_pseudogene	14.462742339150633	-0.7196259111638811	2.5061876855580297e-23	1.403615354972782e-21	ENSG00000233231	106481663	0.07231971115816613	-9.950619266025969
IDO1	indoleamine 2,3-dioxygenase 1	protein_coding	1276.4357744718864	1.3044123659527909	2.5769650116631254e-23	1.441526451853568e-21	ENSG00000131203	3620	0.13112508595874306	9.947847556517207
GNPDA1	glucosamine-6-phosphate deaminase 1	protein_coding	2542.8404791464295	0.32655920224749235	2.5904192754947077e-23	1.4473193054914152e-21	ENSG00000113552	10007	0.032828832274107975	9.94732921112911
SEPTIN7P12	septin 7 pseudogene 12	unprocessed_pseudogene	2.1614408235797686	-1.600667949617249	2.787327416925788e-23	1.5554752248170445e-21	ENSG00000275562	100418753	0.1610324464735091	-9.940033730286583
	NA	lncRNA	39.701348142470636	-0.8053111847026253	2.7981488721361385e-23	1.559650783634927e-21	ENSG00000287306	NA	0.0810200931188046	-9.939647730616025
RPL37P12	ribosomal protein L37 pseudogene 12	processed_pseudogene	5.879660874305746	-0.9010247120344897	2.8118376338874227e-23	1.5642287400772965e-21	ENSG00000237916	100271017	0.09065399591295549	-9.939161566574949
	NA	lncRNA	8.610109668055173	-0.8771586653281683	2.8130598849577793e-23	1.5642287400772965e-21	ENSG00000242628	NA	0.0882531670669763	-9.939118271670441
ZNF410	zinc finger protein 410	protein_coding	24.253035114967304	-0.6403572646942511	2.827449495921173e-23	1.5703607432221409e-21	ENSG00000119725	57862	0.06443127032868681	-9.93860995488
ERCC6	ERCC excision repair 6, chromatin remodeling factor	protein_coding	694.5975957372789	-0.290819244380012	3.0150467801564335e-23	1.6725631835430743e-21	ENSG00000225830	2074	0.0292804229586925	-9.93220776866122
	NA	lncRNA	5.241618050162597	-0.8798388991522675	3.2136438195644655e-23	1.778266080004945e-21	ENSG00000263393	NA	0.08864119593272138	-9.925846440745957
	NA	lncRNA	2.047788647772204	-1.428291094676909	3.209736181290324e-23	1.778266080004945e-21	ENSG00000277558	NA	0.14389439115628597	-9.925967810139447
	vimentin 2, pseudogene	transcribed_processed_pseudogene	26.944082437365704	-1.0256924407045915	3.217013504044571e-23	1.778266080004945e-21	ENSG00000286215	100130535	0.10333660207222471	-9.92574189721961
SYNM-AS2	NA	lncRNA	2.9984003035689635	-1.4570186977275121	3.2284061656266284e-23	1.782454179553832e-21	ENSG00000261054	NA	0.14679713428522512	-9.925389244292344
FAM216B	family with sequence similarity 216 member B	protein_coding	13.153949262449176	-1.3522755443206043	3.576926792058599e-23	1.9725463226713707e-21	ENSG00000179813	144809	0.13638467927495002	-9.915157270666976
	NA	transcribed_unprocessed_pseudogene	17.905144635810956	-0.762591893397378	3.587048055828578e-23	1.9757951372605785e-21	ENSG00000280828	NA	0.07691391827519288	-9.914875103214413
	NA	TEC	3.16429099569939	-1.795257873880569	3.600696450568735e-23	1.9809768022333925e-21	ENSG00000279176	NA	0.18107404562925566	-9.91449584970511
GATAD2B	GATA zinc finger domain containing 2B	protein_coding	1841.0981763654156	-0.2582947013734848	3.61361404682303e-23	1.985744688388905e-21	ENSG00000143614	57459	0.026053167290029218	-9.914138211991466
CHD2	chromodomain helicase DNA binding protein 2	protein_coding	3509.3828656816663	-0.31675028367937597	3.702079561507383e-23	2.031967499864258e-21	ENSG00000173575	1106	0.031957138173193685	-9.91172244406643
SNRPGP15	NA	processed_pseudogene	30.56549538204266	-0.6745849983104296	3.7487927448560416e-23	2.055192022529118e-21	ENSG00000224543	NA	0.06806791331248367	-9.910469786455325
	uncharacterized LOC105371414	lncRNA	55.988478270967065	-0.7122374462062366	3.8076317544641166e-23	2.0850020119491727e-21	ENSG00000260279	105371414	0.07187845835565686	-9.908913776114444
	keratin-associated protein 5-2-like	lncRNA	55.988478270967065	-0.7122374462062366	3.8076317544641166e-23	2.0850020119491727e-21	ENSG00000260279	124903757	0.07187845835565686	-9.908913776114444
OSBPL10-AS1	OSBPL10 antisense RNA 1	lncRNA	4.733861990600139	-1.3213333315592404	3.9534068053762786e-23	2.162291317006096e-21	ENSG00000232490	100874206	0.13339849775850393	-9.905159006747567
LNPEP	leucyl and cystinyl aminopeptidase	protein_coding	2667.6854966280475	-0.394735123257998	4.032320227602933e-23	2.2028730469135135e-21	ENSG00000113441	4012	0.03985941842550207	-9.903183208650287
	NA	lncRNA	14.37586304825321	-0.9922001058328077	4.0572274147564444e-23	2.2138905994843312e-21	ENSG00000287408	NA	0.10019624730464631	-9.90256753644702
	NA	TEC	5.121479306794034	-1.0903267871959634	4.071800447693345e-23	2.219250024636038e-21	ENSG00000279433	NA	0.11010944955749215	-9.90220904361768
MCTS1	MCTS1 re-initiation and release factor	protein_coding	2171.6678738734013	0.3169323845746371	4.1569729633155816e-23	2.2603963928231375e-21	ENSG00000232119	28985	0.032012923032931025	9.900138898550919
SRMP2	NA	processed_pseudogene	2.270991867040232	-1.518837808032991	4.1538706362708003e-23	2.2603963928231375e-21	ENSG00000258485	NA	0.15341465096356607	-9.900213561700145
DDX20P1	DEAD-box helicase 20 pseudogene 1	unprocessed_pseudogene	2.448431598252226	-1.3512908102391405	4.240094603391235e-23	2.3029137073232696e-21	ENSG00000276662	100421369	0.13651941246265742	-9.89815870038822
	NA	lncRNA	1.71231741565819	-2.1086404487683326	4.297217643408232e-23	2.3312280941458204e-21	ENSG00000254141	NA	0.2130624224686688	-9.89682002267862
	NA	lncRNA	4.725966476317567	-0.9612542868568451	4.388128706362226e-23	2.3777854262815917e-21	ENSG00000287965	NA	0.0971481516345776	-9.894725434124567
	NA	lncRNA	24.137557924045705	-1.094465276924949	4.5972429908665914e-23	2.488211157130795e-21	ENSG00000260816	NA	0.11066309030249968	-9.890066090990294
HSD17B10	hydroxysteroid 17-beta dehydrogenase 10	protein_coding	3720.5287810350296	0.41550918574881957	4.618729442159863e-23	2.4969471471509845e-21	ENSG00000072506	3028	0.04201476456554135	9.889599288379728
BATF2	basic leucine zipper ATF-like transcription factor 2	protein_coding	1227.8259507172165	0.6689215745756802	4.690676113242822e-23	2.5309839476066147e-21	ENSG00000168062	116071	0.06764948176748803	9.888051720407418
PLCE1-AS2	PLCE1 antisense RNA 2	lncRNA	2.785641699344933	-1.5481659462242776	4.692526276793184e-23	2.5309839476066147e-21	ENSG00000232913	101927049	0.15656998692531574	-9.888012234188642
ETF1P2	NA	processed_pseudogene	7.828054633399341	-1.0835281953623086	4.7563611835047733e-23	2.5624553001190824e-21	ENSG00000240132	NA	0.10959497750153854	-9.886659225301612
COX6CP10	NA	processed_pseudogene	1.3611158038223148	-1.7248611830017824	5.041814455888905e-23	2.713111882720217e-21	ENSG00000238008	NA	0.17456658617918722	-9.880820956372862
	NA	lncRNA	3.291946260841626	-1.4139774314247497	5.121337672982654e-23	2.752733732650711e-21	ENSG00000236065	NA	0.14312594973531984	-9.879252742354492
CRMA	NA	lncRNA	23.448881002444143	-1.3518980455724374	5.1632384006652315e-23	2.772065545478992e-21	ENSG00000174403	NA	0.13685344813739936	-9.878436122523903
TNRC6B	trinucleotide repeat containing adaptor 6B	protein_coding	2059.5616385541334	-0.379396905402017	5.320010991324088e-23	2.852955148033947e-21	ENSG00000100354	23112	0.03841823635389507	-9.875437849544895
	NA	lncRNA	1.2443627859263338	-1.9239842453199232	5.574797845419182e-23	2.9861609238725294e-21	ENSG00000285807	NA	0.19491779880915105	-9.870746833149623
	NA	lncRNA	22.649414959097385	-0.8829992040227573	5.587108046992176e-23	2.9893268014542674e-21	ENSG00000287665	NA	0.0894581748127793	-9.870525593337042
ITGA10	integrin subunit alpha 10	protein_coding	99.05934547040538	-0.7341021793298701	5.608057734241814e-23	2.9971026168043576e-21	ENSG00000143127	8515	0.07437598872417077	-9.870150191244463
	NA	lncRNA	69.33695911462215	-0.7980071183478747	5.729558475038285e-23	3.058536534977866e-21	ENSG00000232934	NA	0.08086817171582043	-9.867999998221286
HNRNPA1P76	NA	processed_pseudogene	2.6154580176512625	-1.4097218565252119	5.755700447561998e-23	3.0689841575933033e-21	ENSG00000255141	NA	0.14286452240493475	-9.867543269626456
RNU6-377P	RNA, U6 small nuclear 377, pseudogene	snRNA	2.5581103177455207	-1.2421327336143795	6.098049501889165e-23	3.247819774044937e-21	ENSG00000251774	106479733	0.12595466472974928	-9.861744591036173
	NA	lncRNA	4.789052620272446	-1.6013764654980092	6.209107404684792e-23	3.3032027080344187e-21	ENSG00000287933	NA	0.16241251689598493	-9.859932572337332
HSPD1P11	NA	processed_pseudogene	5.473094533743554	-1.0919944836103084	6.355262520360372e-23	3.3771098642037846e-21	ENSG00000251348	NA	0.11077695425925085	-9.85759620231766
	NA	lncRNA	4.523131278511323	-1.0784505834382798	6.408767747360256e-23	3.401671962630116e-21	ENSG00000231104	NA	0.10941234454468149	-9.85675417089582
NDUFA1	NADH:ubiquinone oxidoreductase subunit A1	protein_coding	3728.774418554473	0.3947850528005263	6.428140628612533e-23	3.408081959385503e-21	ENSG00000125356	4694	0.04005346878755847	9.856451007887626
PLET1	placenta expressed transcript 1	protein_coding	1.8439152627410076	-1.6935363395537155	6.445098908119912e-23	3.4131986950042285e-21	ENSG00000188771	349633	0.17182470740871253	-9.856186372111019
	NA	lncRNA	53.73782092879356	-0.6370423346167343	6.45943954835314e-23	3.416919160408005e-21	ENSG00000231731	NA	0.06463521897489476	-9.855963122275035
TAS2R31	taste 2 receptor member 31	protein_coding	4.965892431992433	-1.006405407572385	6.723424273600919e-23	3.552538737507074e-21	ENSG00000256436	259290	0.10215302992475497	-9.851938883395768
OMG	oligodendrocyte myelin glycoprotein	protein_coding	22.896907081300856	-0.8439054952316184	6.752094382563557e-23	3.563656231809731e-21	ENSG00000126861	4974	0.0856625416067411	-9.851511283727874
OMG	uncharacterized LOC101927057	protein_coding	22.896907081300856	-0.8439054952316184	6.752094382563557e-23	3.563656231809731e-21	ENSG00000126861	101927057	0.0856625416067411	-9.851511283727874
HMBOX1	homeobox containing 1	protein_coding	560.0319775605923	-0.4007301915246308	7.073355166210671e-23	3.7289993956945175e-21	ENSG00000147421	79618	0.04069632776195225	-9.84683910225632
	NA	lncRNA	5.488895641930179	-1.1230509851609913	7.099789005501691e-23	3.7387152723560145e-21	ENSG00000287427	NA	0.1140562720778998	-9.846464071646615
	NA	lncRNA	14.858238719559361	-0.7581431525478443	7.300100663723811e-23	3.8398693907868865e-21	ENSG00000287202	NA	0.0770183721411556	-9.843666276902809
RN7SL558P	RNA, 7SL, cytoplasmic 558, pseudogene	misc_RNA	4.6956299572078	-1.1813042139922212	7.602932352382539e-23	3.994661048902542e-21	ENSG00000243260	106481074	0.120056394136004	-9.839577662594126
ATXN7L1	ataxin 7 like 1	protein_coding	494.02812694731693	-0.29059351095812286	7.784927592919956e-23	4.085687448738183e-21	ENSG00000146776	222255	0.029540274556766707	-9.837197362526119
CERNA1	NA	lncRNA	18.169417729699042	-0.6397716625086236	7.878037989676447e-23	4.129913316047106e-21	ENSG00000259577	NA	0.06504388070806688	-9.836000797370593
NNAT	neuronatin	protein_coding	89.38451279447382	-0.8358217730715893	8.137366956270883e-23	4.261079295520815e-21	ENSG00000053438	4826	0.08500394893884963	-9.832740519771205
ANKRD26P4	ankyrin repeat domain 26 pseudogene 4	processed_pseudogene	1.8846157924017626	-1.3966250038841137	8.217577972020438e-23	4.298262592330376e-21	ENSG00000229427	100873882	0.14205249218387056	-9.83175291339728
	NA	lncRNA	3.8325326283473986	-1.1833546579861685	8.264699899132925e-23	4.313249917191059e-21	ENSG00000236426	NA	0.12036754487244451	-9.831177160256853
MTCO3P11	MT-CO3 pseudogene 11	unprocessed_pseudogene	4.158577408830109	-1.5456930905310216	8.262773040652643e-23	4.313249917191059e-21	ENSG00000237711	107075153	0.15722322707116965	-9.831200639529797
COX5BP3	NA	processed_pseudogene	1.158266675552795	-1.758827985952294	8.45298715638241e-23	4.4065912621368974e-21	ENSG00000235967	NA	0.17894438344908342	-9.828908580708532
	NA	lncRNA	3.5615241512911964	-1.3698322738308883	8.5124175602801e-23	4.432625549867594e-21	ENSG00000225751	NA	0.13937769562286872	-9.828202910868974
	nocturnin pseudogene	processed_pseudogene	1.8380874566965468	-1.337259265388236	8.871667480998776e-23	4.614551407237993e-21	ENSG00000256533	100422382	0.1361211362881818	-9.82403836651148
	NA	TEC	13.479718576527828	-1.3948987943628828	9.024538508096578e-23	4.6888450408752286e-21	ENSG00000279476	NA	0.14201321795064492	-9.822316644128605
	NA	processed_pseudogene	1.4446075974665844	-1.5977979521666654	9.416582207101582e-23	4.887101536794531e-21	ENSG00000270497	NA	0.16274119902332557	-9.81802986432252
NA	NA	NA	4.104027170275745	-0.9436125550184321	9.911223025615857e-23	5.138105619350622e-21	ENSG00000225527	NA	0.096160744360036	-9.812866583950795
RBM5	RNA binding motif protein 5	protein_coding	2331.0318736448367	-0.29627758808029575	9.980774197365626e-23	5.159017925054638e-21	ENSG00000003756	10181	0.030194937143885874	-9.812161113913382
PTPRO	protein tyrosine phosphatase receptor type O	protein_coding	1841.5855280931055	1.0353851763606328	9.984697176667008e-23	5.159017925054638e-21	ENSG00000151490	5800	0.10552103128613079	9.812121467549751
NFIA-AS1	NFIA antisense RNA 1	lncRNA	2.1872904857117828	-1.6496819836552614	9.980920134031842e-23	5.159017925054638e-21	ENSG00000237853	645030	0.16812628864458704	-9.812159638773863
	NA	lncRNA	8.613926220782984	-1.0835299550400825	1.0039558568172321e-22	5.181632499013933e-21	ENSG00000236095	NA	0.11043391684058243	-9.811568637959468
	NA	lncRNA	1.5678866955188615	-1.6013844410197695	1.0375772352523229e-22	5.3492489052318715e-21	ENSG00000287618	NA	0.16326921907484468	-9.808244628680894
	NA	lncRNA	91.79418312017532	-0.5270105388618369	1.0492245701056472e-22	5.403333014891364e-21	ENSG00000261098	NA	0.05373755500610505	-9.80711792343295
SREBF2-AS1	NA	lncRNA	13.936483760039927	-0.7805891783432274	1.0680530985343386e-22	5.494239226810619e-21	ENSG00000184068	NA	0.07960872073762254	-9.805322471088601
GOLGB1	golgin B1	protein_coding	5901.79734530926	-0.339883397320263	1.0935989764595997e-22	5.61946255131479e-21	ENSG00000173230	2804	0.034671592259395846	-9.802935924529285
HNRNPMP1	heterogeneous nuclear ribonucleoprotein M pseudogene 1	processed_pseudogene	3.797386984277307	-1.4622610616967746	1.1000526978860302e-22	5.640215309062413e-21	ENSG00000259335	645204	0.14917466671290047	-9.802341737495029
DPRXP3	divergent-paired related homeobox pseudogene 3	processed_pseudogene	1.770942621873814	-1.537029760190273	1.099710162016476e-22	5.640215309062413e-21	ENSG00000282308	503644	0.1568018000108579	-9.802373187577183
PHF5AP3	NA	processed_pseudogene	2.044366939120821	-1.6792950661367418	1.1246596968450093e-22	5.760058089904993e-21	ENSG00000244730	NA	0.17135476099907745	-9.800107428271472
	NA	TEC	1.880706795339235	-1.5740427441945066	1.133615203378385e-22	5.799565447382364e-21	ENSG00000279616	NA	0.16062797732976264	-9.799306262588749
FBXL22	F-box and leucine rich repeat protein 22	protein_coding	79.36257443916202	-0.7584086300193724	1.1457875574596495e-22	5.855425713499209e-21	ENSG00000197361	283807	0.07740263688194544	-9.798227302980617
	NA	lncRNA	10.971259690339572	-1.0039871596159684	1.1478869253745487e-22	5.8597432128218354e-21	ENSG00000277152	NA	0.10246813827371587	-9.798042362535062
GAPDHP42	NA	processed_pseudogene	3.1225768938366785	-1.230994427252456	1.19755155341914e-22	6.10659776295356e-21	ENSG00000219881	NA	0.1256916802636992	-9.793762201840638
	NA	lncRNA	1.7871684199437472	-1.4240597039877216	1.2530487603106987e-22	6.382623178337233e-21	ENSG00000259544	NA	0.14547279145890343	-9.789182497333348
	NA	processed_pseudogene	6.3117947858357875	-0.903224183625309	1.273136343515882e-22	6.477878591425199e-21	ENSG00000235286	NA	0.09228274204391759	-9.787574183648143
MECOM-AS1	MECOM antisense RNA 1	lncRNA	5.8269138470839525	-1.1353132602038276	1.2885500488885905e-22	6.5491712985350564e-21	ENSG00000241479	105374205	0.11600979375634653	-9.786357025927549
PKD2L2	polycystin 2 like 2, transient receptor potential cation channel	protein_coding	8.15085450981468	-0.9595941448324752	1.3282154383109325e-22	6.743436403050581e-21	ENSG00000078795	27039	0.0980850160039692	-9.783289883886479
UBL4A	ubiquitin like 4A	protein_coding	2674.0966683773217	0.3250844721560441	1.400427526391585e-22	7.10234194682134e-21	ENSG00000102178	8266	0.03324675151806332	9.777931897479432
TP63	tumor protein p63	protein_coding	140.86115070488904	-1.2991137004649884	1.407595717115493e-22	7.13095318337826e-21	ENSG00000073282	8626	0.1328688304381486	-9.777415035422738
UTP14A	UTP14A small subunit processome component	protein_coding	1556.147127413033	0.35125967261775176	1.4372149016308685e-22	7.273117100788326e-21	ENSG00000156697	10813	0.035933366234943795	9.775306613944936
TTC21B-AS1	NA	lncRNA	2.70804532489557	-1.4523416580888255	1.4394031109084015e-22	7.276307349287935e-21	ENSG00000224490	NA	0.14857483291919038	-9.775152558164086
SEPTIN7P13	NA	transcribed_unprocessed_pseudogene	138.92526629440553	-0.5570310804766111	1.446794276689962e-22	7.305763661612047e-21	ENSG00000185495	NA	0.056987411054794754	-9.774633908899853
CCNQ	cyclin Q	protein_coding	1145.3791701440814	0.41640444954776756	1.454217093516244e-22	7.335316006592898e-21	ENSG00000262919	92002	0.04260277487418125	9.774115671515167
GSTCD-AS1	GSTCD antisense RNA 1	lncRNA	3.7118099932447177	-1.0396821966103038	1.5079009290585441e-22	7.597901240064244e-21	ENSG00000251175	101929529	0.10641094905969023	-9.770443791710793
LINC01798	long intergenic non-protein coding RNA 1798	lncRNA	7.6994759165679	-1.1699042799643937	1.513428515119992e-22	7.617535831114191e-21	ENSG00000232046	100507073	0.11974365691016664	-9.770073089066189
LINC01798	long intergenic non-protein coding RNA 1799	lncRNA	7.6994759165679	-1.1699042799643937	1.513428515119992e-22	7.617535831114191e-21	ENSG00000232046	101060019	0.11974365691016664	-9.770073089066189
RN7SL246P	RNA, 7SL, cytoplasmic 246, pseudogene	misc_RNA	2.204494745084311	-1.4327965104428977	1.5239289984035714e-22	7.662131279486804e-21	ENSG00000265093	106480989	0.14666208107580897	-9.769372559920868
	DNA primase subunit 1 pseudogene	processed_pseudogene	2.9486824645164784	-1.15485686552917	1.5766085771072114e-22	7.918474196569972e-21	ENSG00000215796	100420880	0.11825366576214275	-9.7659286761737
CDC42BPA	CDC42 binding protein kinase alpha	protein_coding	3231.0991213212756	-0.4219667607603781	1.5860733267591816e-22	7.957454244854417e-21	ENSG00000143776	8476	0.04321073693358131	-9.765322017279594
	NA	TEC	6.203105860556453	-1.327669637579752	1.6021298929471033e-22	8.02938682077964e-21	ENSG00000280285	NA	0.13597180569732117	-9.764300994392906
NA	NA	NA	6.3415729810437576	-1.0493155657700282	1.6133488433012808e-22	8.0769465296634e-21	ENSG00000232295	NA	0.10747226998865082	-9.763593584473808
	NA	lncRNA	4.533950907824118	-0.9435309462805269	1.6376303827356468e-22	8.189729930106993e-21	ENSG00000261476	NA	0.09665266406654686	-9.762079042445134
	NA	processed_pseudogene	2.0078708894757007	-1.451270616841871	1.733817090607635e-22	8.661482618737115e-21	ENSG00000261970	NA	0.14875230007542392	-9.756290263115348
SSBP3-AS1	SSBP3 antisense RNA 1	lncRNA	34.194024767392186	-0.6036860083463069	1.7528885221711134e-22	8.747400639112238e-21	ENSG00000198711	619518	0.0618836338605544	-9.75518033906386
	NA	TEC	2.353704707884271	-1.6469676441617667	1.8620457296606202e-22	9.282208536469361e-21	ENSG00000279083	NA	0.16893623802446306	-9.749048892181884
	uncharacterized LOC101927950	lncRNA	3.775987003461354	-1.4015645450632586	1.9825731912424594e-22	9.87249586244606e-21	ENSG00000270174	101927950	0.14385822769937787	-9.742679077015488
	NA	lncRNA	4.678092700240547	-1.273752658635916	2.032876401851299e-22	1.011220701321324e-20	ENSG00000230751	NA	0.13077363803591147	-9.740133239132902
	NA	lncRNA	6.472801413465035	-0.797313158477802	2.0766104539038162e-22	1.0318765711850356e-20	ENSG00000270130	NA	0.0818767315745661	-9.737970033057312
	NA	processed_pseudogene	1.5953053652251155	-1.9827235727160066	2.174210133324366e-22	1.0792261542768099e-20	ENSG00000270421	NA	0.20370515867049277	-9.733300745334581
LINC02649	long intergenic non-protein coding RNA 2649	lncRNA	32.332275151532166	-0.7957963760154274	2.212966957199172e-22	1.0972980212719334e-20	ENSG00000215244	399715	0.08177527188289342	-9.731503884879167
	uncharacterized LOC101927179	lncRNA	2.301463358921852	-1.4841031483214835	2.2610345271496976e-22	1.1199433905475634e-20	ENSG00000282917	101927179	0.15253927636840628	-9.729318137953806
RC3H1-IT1	NA	lncRNA	3.311775306349354	-1.5922520338916202	2.299842400313491e-22	1.1379590961466404e-20	ENSG00000236535	NA	0.1636841772840295	-9.727586748526697
RN7SL767P	NA	misc_RNA	6.577602873830311	-1.1273663689004658	2.3162284725243847e-22	1.1448541346364179e-20	ENSG00000241529	NA	0.11590234294893459	-9.726864360258638
	ribosomal protein L37 pseudogene 14	processed_pseudogene	1.7791318540966283	-1.9158332296690694	2.331187680588153e-22	1.1510300779343768e-20	ENSG00000242197	100271019	0.19697635272913	-9.726209279058018
	NA	TEC	1.208543808521675	-1.655400440642612	2.3834371301722747e-22	1.1755856907414654e-20	ENSG00000280379	NA	0.17023944580425382	-9.723953416448728
	NA	lncRNA	1.6424798289826341	-1.557340651020851	2.401286610270546e-22	1.183140256108934e-20	ENSG00000257769	NA	0.16016760087029513	-9.723193970308618
MAGT1	magnesium transporter 1	protein_coding	4844.05755587102	0.3076489796362939	2.4412896176523134e-22	1.201582684414351e-20	ENSG00000102158	84061	0.031646206690312005	9.721512048724495
	NA	lncRNA	4.919020113491162	-1.1553219089234699	2.4662583669777055e-22	1.2125943375069646e-20	ENSG00000260971	NA	0.1188544581046766	-9.720476011980665
	NA	lncRNA	5.5235798780934235	-1.0256127423223278	2.4963535206271465e-22	1.2261007002626013e-20	ENSG00000266538	NA	0.10552395450549622	-9.719240973564052
SMYD3-AS1	SMYD3 antisense RNA 1	lncRNA	2.6627423593654322	-1.4739307718236097	2.5248553843001556e-22	1.2387969553075206e-20	ENSG00000226876	101928089	0.15166885217052403	-9.718084832384982
	NA	lncRNA	31.10161704691792	-0.7819064548409477	2.600769553625946e-22	1.274704565375806e-20	ENSG00000232043	NA	0.0804838941658944	-9.715067380180095
	NA	misc_RNA	1.8943958730298995	-1.4083887270132196	2.704860082696364e-22	1.3243323857721643e-20	ENSG00000201563	NA	0.14502922078202352	-9.71106870338912
	NA	lncRNA	17.282513615060623	-1.4097661356078208	2.7088052672441637e-22	1.3248752379864675e-20	ENSG00000287684	NA	0.1451732804276674	-9.71092016006511
UXT	ubiquitously expressed prefoldin like chaperone	protein_coding	2269.513794529013	0.413427548604067	2.745767353013846e-22	1.3415486118402064e-20	ENSG00000126756	8409	0.04257952493461605	9.70953878040948
PTPN14	protein tyrosine phosphatase non-receptor type 14	protein_coding	1421.6104454541062	-0.48133515318280023	2.7654633377202514e-22	1.3483510129600754e-20	ENSG00000152104	5784	0.049577151487132695	-9.70881018260451
	NA	lncRNA	22.244068682838112	-0.8501898505528737	2.7645874859320326e-22	1.3483510129600754e-20	ENSG00000286588	NA	0.08756861107956833	-9.70884247302218
PRPS2	phosphoribosyl pyrophosphate synthetase 2	protein_coding	3131.066850235379	0.35090728396788384	2.8543247522440236e-22	1.389250472468983e-20	ENSG00000101911	5634	0.0361551892178068	9.705585603602882
RNU6-652P	RNA, U6 small nuclear 652, pseudogene	snRNA	3.2997494587965965	-1.0858548599478133	2.8552965243747964e-22	1.389250472468983e-20	ENSG00000202358	106481388	0.11187977601767185	-9.705550892203236
ZFHX3	zinc finger homeobox 3	protein_coding	1931.1615336487566	-0.4506387001425237	2.8931542141812496e-22	1.406205413009282e-20	ENSG00000140836	463	0.04643745439693838	-9.70420764864825
	NA	lncRNA	10.274072416095407	-0.9482031358261467	2.9223359849461093e-22	1.418912593771807e-20	ENSG00000266717	NA	0.09772082340156854	-9.703184058628459
SPATA31G1	SPATA31 subfamily G member 1	protein_coding	4.510726719870541	-1.2449320305201883	2.987056464411696e-22	1.4488309490779432e-20	ENSG00000174038	138724	0.12833094594699662	-9.70094953585374
CCDC9B	coiled-coil domain containing 9B	protein_coding	978.0899377949956	-0.6859773087667292	3.022517327444322e-22	1.4629923507522988e-20	ENSG00000188549	388115	0.07072116600843138	-9.699745457886639
TBCE	tubulin folding cofactor E	protein_coding	56.114305433487154	-0.5750276869749312	3.0207768217400417e-22	1.4629923507522988e-20	ENSG00000284770	6905	0.05928240130874058	-9.699804229930027
PGRMC1	progesterone receptor membrane component 1	protein_coding	6646.735230258463	0.29440022602762345	3.1630577348689917e-22	1.5294333720289413e-20	ENSG00000101856	10857	0.030365856116747893	9.695107060237001
ARHGAP15-AS1	NA	lncRNA	1.8628238943549769	-1.7866168296360814	3.186483260616887e-22	1.539166976423518e-20	ENSG00000231758	NA	0.18429457648127776	-9.69435380979636
	NA	processed_pseudogene	2.7777628339157814	-1.3179537352165853	3.1987053811352725e-22	1.5434744798290027e-20	ENSG00000236867	NA	0.13595613456372674	-9.693962978910823
	NA	lncRNA	6.898562854575827	-0.8355811173643712	3.2440516492224185e-22	1.563740025629824e-20	ENSG00000269938	NA	0.08620881087320552	-9.692525727948272
PPP4R2P1	NA	transcribed_processed_pseudogene	11.724014168970113	-0.7168938403594785	3.409482317145228e-22	1.6417887582632624e-20	ENSG00000250848	NA	0.07400235833444156	-9.687445866516766
	NA	TEC	4.87495718641144	-1.0387074148713349	3.4477868062449333e-22	1.6585239333974724e-20	ENSG00000280269	NA	0.10723464439792817	-9.686304465345001
DST	dystonin	protein_coding	6110.700133375575	-0.5648917335036129	3.5885142498307594e-22	1.723785814729665e-20	ENSG00000151914	667	0.05834322676866962	-9.682216167840762
BCAP31	B cell receptor associated protein 31	protein_coding	13369.955638313084	0.3506326472161078	3.590836022462403e-22	1.723785814729665e-20	ENSG00000185825	10134	0.036214337225752645	9.682150056491075
	NA	lncRNA	2.0633345740997475	-1.856686642885185	3.6481791830591664e-22	1.74951541541592e-20	ENSG00000251171	NA	0.19179595976941516	-9.680530523778335
	NA	lncRNA	11.11355403710689	-1.0883103045980314	3.698802803307415e-22	1.7719731296378056e-20	ENSG00000261583	NA	0.11243895393935512	-9.679121571915553
BRWD1	bromodomain and WD repeat domain containing 1	protein_coding	2250.996730882914	-0.3483265294184539	4.0441952639638197e-22	1.9314960795959718e-20	ENSG00000185658	54014	0.036021396818959404	-9.669989511209533
HSPE1P28	heat shock protein family E (Hsp10) member 1 pseudogene 28	processed_pseudogene	1.3384811467972761	-2.052604435083926	4.042298990071961e-22	1.9314960795959718e-20	ENSG00000230081	171420	0.2122643715977642	-9.670037508572381
HSPE1P27	heat shock protein family E (Hsp10) member 1 pseudogene 27	processed_pseudogene	3.144634243698428	-1.4344790822781979	4.0378142395013707e-22	1.9314960795959718e-20	ENSG00000235112	106480261	0.14834091686546888	-9.670151112650423
	NA	lncRNA	5.6613457384062285	-1.3769604447018264	4.08844785437855e-22	1.948646028879262e-20	ENSG00000270072	NA	0.14241163999762826	-9.668875695306637
	NA	TEC	2.927859585287591	-1.013615258750337	4.0865356038796007e-22	1.948646028879262e-20	ENSG00000279513	NA	0.10483227533203626	-9.668923578543954
	NA	TEC	19.425756597385007	-0.6666100848149976	4.1918101240698933e-22	1.9944317854076247e-20	ENSG00000279500	NA	0.06896213768168519	-9.666319914442479
HYMAI	hydatidiform mole associated and imprinted	lncRNA	8.080236120012641	-1.006339800308938	4.193050618232648e-22	1.9944317854076247e-20	ENSG00000283122	57061	0.10410817797661871	-9.666289621694737
	NA	lncRNA	10.176777863561043	-1.0649074917857408	4.258901240588873e-22	2.0236929608002613e-20	ENSG00000286850	NA	0.11018532759547357	-9.664694156878719
ENTPD3	ectonucleoside triphosphate diphosphohydrolase 3	protein_coding	172.5907218168778	-1.0308547120288418	4.263639931130607e-22	2.023885747390036e-20	ENSG00000168032	956	0.10666316396969121	-9.664580288671763
MTND5P2	MT-ND5 pseudogene 2	processed_pseudogene	2.1744342002312593	-1.4860306493440094	4.269372375352081e-22	2.024549383556552e-20	ENSG00000229622	100873209	0.1537626839111227	-9.66444270836843
	NA	lncRNA	3.589633037855549	-0.9432788492175159	4.2796894541281865e-22	2.027383516357743e-20	ENSG00000272689	NA	0.09760552172220421	-9.664195555474707
	NA	lncRNA	298.5139234297639	-0.7199947410254005	4.394816336936547e-22	2.079812323018938e-20	ENSG00000268362	NA	0.07452222331293637	-9.661476926177752
	NA	lncRNA	4.727722583017088	-0.8243067164130466	4.406674999036441e-22	2.0833135883602546e-20	ENSG00000264937	NA	0.08532135127772612	-9.661200907729166
	NA	lncRNA	7.816486568018374	-0.8643405367029813	4.463451540059065e-22	2.1080218198647005e-20	ENSG00000266171	NA	0.089477269578166	-9.659889497945692
IL32	interleukin 32	protein_coding	7302.252869695562	0.580622406174311	4.485388327539934e-22	2.1162424584955836e-20	ENSG00000008517	9235	0.06010965216502758	9.659387224205618
BTBD7	BTB domain containing 7	protein_coding	1606.2860579929554	-0.27244452452232276	4.5373795591715e-22	2.1386121274403793e-20	ENSG00000011114	55727	0.028208604343778636	-9.65820645367767
NONO	non-POU domain containing octamer binding	protein_coding	16830.361198813007	0.2382785296775007	4.6483002986677685e-22	2.1886840589765402e-20	ENSG00000147140	4841	0.02467741885484649	9.655731463613114
	NA	lncRNA	16.107547906639464	-1.3269149890123129	4.671517977908408e-22	2.1974011402832208e-20	ENSG00000285973	NA	0.1374297921851428	-9.655220807033734
RPL9P30	ribosomal protein L9 pseudogene 30	processed_pseudogene	2.7647659639874456	-1.4532840113765972	4.95401534531835e-22	2.3279386596023623e-20	ENSG00000240074	100128710	0.15061184810846767	-9.649201106210256
	NA	lncRNA	1.753007801766242	-1.2810320462081406	6.212895938831132e-22	2.916564385998626e-20	ENSG00000259113	NA	0.13308107657952306	-9.62595193196123
RNU4-40P	RNA, U4 small nuclear 40, pseudogene	snRNA	4.778663497703267	-1.6657191095653583	6.228291393159628e-22	2.920856051035071e-20	ENSG00000201221	106479576	0.17304918505678096	-9.625697509172332
MYCBP2-AS2	MYCBP2 antisense RNA 2	lncRNA	1.3235051951056302	-1.5433982494852427	6.333087527358003e-22	2.9610829360897394e-20	ENSG00000229521	100874213	0.1603700261949761	-9.623982025224567
NDUFAF4P4	NA	processed_pseudogene	1.5159262842803591	-1.8200121223652426	6.327861951961231e-22	2.9610829360897394e-20	ENSG00000231378	NA	0.18911050198442078	-9.624066898808074
	NA	lncRNA	2.9837594889485817	-1.2656429597085403	6.327034962249544e-22	2.9610829360897394e-20	ENSG00000286327	NA	0.13150793794082397	-9.624080337097638
ANKRD36B	ankyrin repeat domain 36B	protein_coding	106.62219535624739	-0.604548306470959	6.62717531882944e-22	3.095487319672043e-20	ENSG00000196912	57730	0.06284734193263332	-9.619313846542314
COX20	cytochrome c oxidase assembly factor COX20	protein_coding	47.642581033183774	-0.6033411118789836	6.7186033432860095e-22	3.135057378237225e-20	ENSG00000203667	116228	0.06273103728866423	-9.617904277632755
	NA	processed_pseudogene	15.235835759480958	-0.7362670183275285	6.876709988495874e-22	3.2056312061143097e-20	ENSG00000230953	NA	0.0765707641445086	-9.615510914035081
RPS3AP28	RPS3A pseudogene 28	processed_pseudogene	2.169840433273291	-1.5383885464684537	7.056612319407395e-22	3.28621440505683e-20	ENSG00000234995	100271257	0.16003454454181124	-9.612852967919864
	NA	lncRNA	2.585311160095783	-1.214743198212026	7.07587687059406e-22	3.2919037126352384e-20	ENSG00000259201	NA	0.12637025308477923	-9.612572330587007
ARHGEF26	Rho guanine nucleotide exchange factor 26	protein_coding	343.8495494809951	-0.7631527456333018	7.185045882037788e-22	3.336046800239593e-20	ENSG00000114790	26084	0.07940412562912012	-9.61099614896368
	NA	processed_pseudogene	15.097052082831883	-0.7407225134411188	7.184168816973177e-22	3.336046800239593e-20	ENSG00000225871	NA	0.0770702155439949	-9.611008717346632
FAT2	FAT atypical cadherin 2	protein_coding	47.816572577784335	-0.9756183332062335	7.774215725268105e-22	3.6060163089528097e-20	ENSG00000086570	2196	0.10159644375461478	-9.602878773617686
CPEB3	cytoplasmic polyadenylation element binding protein 3	protein_coding	288.71341148881044	-0.38330558884773364	7.868743997562529e-22	3.646241700219724e-20	ENSG00000107864	22849	0.039920873329201946	-9.601633353229957
	NA	lncRNA	4.6151049083727775	-0.9484673185947251	7.901340072767005e-22	3.657717477293102e-20	ENSG00000285849	NA	0.09878625534680831	-9.601207326514672
RUFY1-AS1	RUFY1 antisense RNA 1	lncRNA	16.495880510645428	-0.6442879673256205	8.127047826835538e-22	3.7584779895411996e-20	ENSG00000244945	101928445	0.06712518722283911	-9.598304213092813
HMGB3P4	high mobility group box 3 pseudogene 4	processed_pseudogene	3.978773484248041	-0.9637142129606584	8.142770915371175e-22	3.762024596301406e-20	ENSG00000228808	100873890	0.1004067174579297	-9.598104961099375
	NA	lncRNA	5.759206173521596	-1.3006600514591835	8.381577196510482e-22	3.868528550116681e-20	ENSG00000253519	NA	0.13555426388412886	-9.595124595792734
RN7SL396P	NA	misc_RNA	11.213668197527312	-1.308014808887614	8.473611402794398e-22	3.907146248895593e-20	ENSG00000244642	NA	0.1363367763505877	-9.593998361264434
CFAP44-AS1	CFAP44 antisense RNA 1	lncRNA	3.055873816886729	-1.1424276708260415	8.660944367666857e-22	3.9895862965419256e-20	ENSG00000243849	100874029	0.11910532706522763	-9.591742863024043
CCL3	C-C motif chemokine ligand 3	protein_coding	65.22661319748428	0.9283154698356533	8.693984625224197e-22	4.000860373000956e-20	ENSG00000277632	6348	0.0967867362832786	9.591350070102882
	NA	processed_pseudogene	5.727837719814899	-0.851596437105224	8.708348519084246e-22	4.003526092302225e-20	ENSG00000257376	NA	0.08878953973320974	-9.59117976806792
ZNF805	zinc finger protein 805	protein_coding	419.11453994595684	-0.38295782900982067	8.735263497201088e-22	4.01195105890625e-20	ENSG00000204524	390980	0.03992945084615397	-9.590861404163473
CARS1-AS1	CARS1 antisense RNA 1	lncRNA	3.2828742831039612	-1.0998845952747263	9.091365311735182e-22	4.1714006124345636e-20	ENSG00000247473	100852407	0.11472980318202657	-9.586738273486665
RPL35AP13	NA	processed_pseudogene	3.74968413546694	-1.3435217655322718	9.265040229716184e-22	4.2469162324809935e-20	ENSG00000242602	NA	0.1401723423727976	-9.5847850067247
	NA	lncRNA	2.1061443693302424	-1.340609675195468	9.332030823876658e-22	4.2734296838475964e-20	ENSG00000287950	NA	0.13987937239016057	-9.584041251315833
STRADA	STE20 related adaptor alpha	protein_coding	146.7005292467385	-0.5256883597810283	9.726650653618353e-22	4.4463327775403115e-20	ENSG00000266173	92335	0.054874873199963294	-9.579764455499097
N4BP2L2-IT2	N4BPL2 intronic transcript 2	lncRNA	116.28083476944039	-0.6708433759419934	9.728643513340466e-22	4.4463327775403115e-20	ENSG00000281026	116828	0.07002728102535119	-9.57974329603252
CHRNA3	cholinergic receptor nicotinic alpha 3 subunit	protein_coding	157.3829478314488	-1.1545893046098588	9.838661317879732e-22	4.489374051755644e-20	ENSG00000080644	1136	0.12053864885377898	-9.578581770984083
DAPK1-IT1	DAPK1 intronic transcript 1	lncRNA	2.135430285282667	-1.7345764732322657	9.842041210468602e-22	4.489374051755644e-20	ENSG00000236709	100506897	0.18108974164745015	-9.578546291203953
TMEM161B-DT	TMEM161B divergent transcript	lncRNA	493.3811187175335	-0.5396484990665682	9.905135309512161e-22	4.513746001678083e-20	ENSG00000247828	100505894	0.056343173129253736	-9.577886176708413
PDHA1	pyruvate dehydrogenase E1 subunit alpha 1	protein_coding	4330.471005689999	0.3457388623785624	9.931098902844647e-22	4.521166653537726e-20	ENSG00000131828	5160	0.03609863578258323	9.577615743179233
STUM	stum, mechanosensory transduction mediator homolog	protein_coding	152.93893549410134	-1.2969484787216732	1.0022396587250105e-21	4.558287460505016e-20	ENSG00000203685	375057	0.13542791337391424	-9.576670321581489
TRPA2P	NA	transcribed_unprocessed_pseudogene	4.8868595093162295	-1.3774879891934197	1.0035157886187178e-21	4.559651650835767e-20	ENSG00000250979	NA	0.14383985804938315	-9.576538852815748
NPM1P29	NA	processed_pseudogene	3.3941656030375045	-1.1514226528579046	1.021646378179808e-21	4.6375199881827654e-20	ENSG00000239351	NA	0.12025692864621182	-9.5746886754884315
	NA	lncRNA	7.647724072749855	-0.7590382769101639	1.0483860690263837e-21	4.754278145451782e-20	ENSG00000278467	NA	0.07929761978062592	-9.572018416315856
	NA	lncRNA	1.288776764242518	-1.9978734947952013	1.0576887957534437e-21	4.791812411333424e-20	ENSG00000233044	NA	0.20874010377740346	-9.571105209977745
PSME1	proteasome activator subunit 1	protein_coding	8525.118002316076	0.3766934261035483	1.1024622776481345e-21	4.989816911498712e-20	ENSG00000092010	5720	0.03937499534311634	9.566818302351953
	NA	lncRNA	2.886746166191678	-1.2974197205691156	1.1361788569344792e-21	5.1374422292887306e-20	ENSG00000232342	NA	0.13566082293023762	-9.563702272662036
ASAP1-IT2	ASAP1 intronic transcript 2	lncRNA	11.434399839659253	-1.025272145023704	1.1384903070906838e-21	5.142915256663322e-20	ENSG00000280543	100507117	0.1072068804288601	-9.563492015832415
ALG13-AS1	NA	lncRNA	8.02194267728913	-0.8749413245301875	1.1526231985923068e-21	5.201727244738942e-20	ENSG00000229487	NA	0.09149985369731699	-9.562215557464253
SMYD1	SET and MYND domain containing 1	protein_coding	126.0671250865937	-1.9555996094703787	1.1631439898970015e-21	5.244140214681375e-20	ENSG00000115593	150572	0.2045333428190318	-9.56127535255054
	NA	lncRNA	1.927422407142642	-1.6820073324606626	1.183355403825915e-21	5.3301203044652516e-20	ENSG00000258380	NA	0.17595152997083258	-9.55949250762121
	NA	TEC	5.471686548975749	-1.030617391384571	1.185950480686086e-21	5.3366629096692094e-20	ENSG00000279526	NA	0.10781344664796166	-9.559265782029946
	NA	lncRNA	21.626811318250034	-0.6665316197416488	1.2037534702065215e-21	5.4115611972932067e-20	ENSG00000254165	NA	0.0697374872434699	-9.557723486861963
CCDC22	coiled-coil domain containing 22	protein_coding	1221.769800623373	0.3252103883869306	1.2155838063694983e-21	5.45949077035701e-20	ENSG00000101997	28952	0.03402953034517995	9.556711041502647
	NA	lncRNA	8.61545257392685	-0.9214651278596516	1.2400141379951368e-21	5.563863628397199e-20	ENSG00000286334	NA	0.09644152874218812	-9.5546507804014
COX7B	cytochrome c oxidase subunit 7B	protein_coding	5800.22976454641	0.426332266101094	1.2626357573045611e-21	5.659928367364563e-20	ENSG00000131174	1349	0.0446291373518361	9.552778552273633
	NA	lncRNA	3.484654345035512	-1.2508806152828085	1.2883792108505072e-21	5.769789507154012e-20	ENSG00000285581	NA	0.13097282910971922	-9.550687908214263
	NA	lncRNA	4.965495738474273	-1.3353268477370048	1.3125562352729027e-21	5.872431915072989e-20	ENSG00000286951	NA	0.13984293246363821	-9.548761773028572
	NA	lncRNA	1.948858138333549	-1.2801361651282102	1.3169232859777869e-21	5.88633203490301e-20	ENSG00000229190	NA	0.13406788622669413	-9.54841760512014
SMYD3-IT1	NA	lncRNA	2.027285416673623	-1.4790376098978515	1.3428209751544664e-21	5.996350375572655e-20	ENSG00000230184	NA	0.15493145938953007	-9.546399522250944
	NA	lncRNA	2.3381232620177093	-2.007663498857152	1.3700336748487804e-21	6.112025111605701e-20	ENSG00000287268	NA	0.2103516531607648	-9.544320040702326
GCSAM	germinal center associated signaling and motility	protein_coding	115.48189153336278	-0.6520865984747845	1.3873985600295144e-21	6.183587723322384e-20	ENSG00000174500	257144	0.0683313023787598	-9.54301434004981
	cathepsin B pseudogene	processed_pseudogene	3.0965381077637817	-1.5749994202422801	1.4276736695281157e-21	6.357026637749167e-20	ENSG00000228729	100418874	0.16509346260346022	-9.54004716725391
NA	uncharacterized LOC105370997	NA	3.1369621959360185	-1.610648429286727	1.4321426206461345e-21	6.370852349310504e-20	ENSG00000259359	105370997	0.1688359736943644	-9.539723046241352
TIMM23B-AGAP6	TIMM23B-AGAP6 readthrough (NMD candidate)	protein_coding	9.040405505968724	-0.6871253426258119	1.4699306903804344e-21	6.526520210739516e-20	ENSG00000178440	113218477	0.07204820992178898	-9.537021716038637
	NA	lncRNA	3.9806983625266668	-1.3120793875812033	1.468704185726912e-21	6.526520210739516e-20	ENSG00000254263	NA	0.13757622802457944	-9.537108310214657
	NA	lncRNA	3.74456471864674	-1.1616290490700032	1.4931744432700674e-21	6.623426882307842e-20	ENSG00000227200	NA	0.12182286812318213	-9.535394027133009
CENPI	centromere protein I	protein_coding	308.5969262692334	0.44443936075666773	1.4998731320157946e-21	6.646828664452159e-20	ENSG00000102384	2491	0.04661170872398501	9.534929590083282
RPL36AP41	ribosomal protein L36a pseudogene 41	processed_pseudogene	3.171308922687485	-1.4493518455717667	1.604935238887808e-21	7.105679627792477e-20	ENSG00000242087	100271644	0.15211657460966183	-9.527902197974617
THBS1-IT1	NA	lncRNA	27.466179521932947	-1.0158085924657623	1.61739499900181e-21	7.154062784884048e-20	ENSG00000276107	NA	0.10662307328855568	-9.527099164705783
	uncharacterized LOC105370500	lncRNA	13.144603274448723	-0.915862560480364	1.675964292688255e-21	7.40611316434964e-20	ENSG00000285664	105370500	0.09616965816859893	-9.523404553177553
CYYR1-AS1	CYYR1 antisense RNA 1	lncRNA	1.8803341291528015	-1.7586421035826085	1.683844879300077e-21	7.433904581023374e-20	ENSG00000197934	100996571	0.18467472349372244	-9.52291721526465
SYDE2	synapse defective Rho GTPase homolog 2	protein_coding	237.032350160345	-0.5321713347120508	1.7355424460113806e-21	7.654905770608647e-20	ENSG00000097096	84144	0.05590167087287794	-9.519775105152478
	NA	lncRNA	2.7735889763690627	-1.3180590162702797	1.7916009851475348e-21	7.894706642948699e-20	ENSG00000266111	NA	0.13850292075048243	-9.51647090998757
PFN1P2	NA	transcribed_processed_pseudogene	13.970095286750102	-0.7667936596191591	1.8328984440548714e-21	8.069071953191234e-20	ENSG00000270392	NA	0.08059548825474867	-9.514101548655606
	NA	lncRNA	67.35766813590877	-0.6258030778364485	1.8538633082249534e-21	8.153681851589392e-20	ENSG00000276334	NA	0.06578454905936931	-9.512918865973727
AFF1	ALF transcription elongation factor 1	protein_coding	3224.886775572078	-0.3555626351541614	1.862698378767794e-21	8.184833355960949e-20	ENSG00000172493	4299	0.037378760624560955	-9.51242441464277
	NA	TEC	1.853510128513356	-1.6603827542906744	1.8680764937421406e-21	8.200750464868575e-20	ENSG00000279665	NA	0.17455435354088739	-9.512124565267566
	NA	lncRNA	2.271620646179441	-1.1241119242737103	1.919300312858275e-21	8.41770876181194e-20	ENSG00000229263	NA	0.11821171462640505	-9.509310712786299
SUMO2P8	NA	processed_pseudogene	1.9817563438957537	-1.577978280932767	1.9706894039551357e-21	8.634984180988784e-20	ENSG00000228976	NA	0.1659883319916043	-9.50656146729989
GON4L	gon-4 like	protein_coding	1559.2774141819857	-0.2859436125975812	1.994576770970484e-21	8.731460768065636e-20	ENSG00000116580	54856	0.030082520740647923	-9.505307585850352
	NA	lncRNA	6.8747814747826554	-1.449380138674918	2.001753083187587e-21	8.75467085792219e-20	ENSG00000258676	NA	0.15248713672208855	-9.504933791998784
ZC3H6	zinc finger CCCH-type containing 6	protein_coding	497.2309715426145	-0.4275674495977122	2.0670076114626358e-21	9.024936219997762e-20	ENSG00000188177	376940	0.04499954736079651	-9.501594453152386
	NA	lncRNA	11.530613784576209	-0.9125407486131037	2.0674135081884875e-21	9.024936219997762e-20	ENSG00000263466	NA	0.09604100832827393	-9.50157400986446
PRNCR1	prostate cancer associated non-coding RNA 1	lncRNA	13.079054195416896	-0.9933978494848816	2.0701462795620486e-21	9.028427877877098e-20	ENSG00000282961	101867536	0.10455238553552802	-9.50143647508946
	NA	lncRNA	7.914153855737873	-0.9356472061970523	2.1274739230811246e-21	9.26979286130562e-20	ENSG00000283031	NA	0.0985037793029651	-9.498591960815133
KPNA2	karyopherin subunit alpha 2	protein_coding	5382.57718882491	0.37881463528124365	2.138360194457763e-21	9.305657907482628e-20	ENSG00000182481	3838	0.039883367787771774	9.498060376871887
PLCG1-AS1	PLCG1 antisense RNA 1	lncRNA	50.66108397724205	-0.6366251805415533	2.1396896941994782e-21	9.305657907482628e-20	ENSG00000226648	101927117	0.06702731867535017	-9.497995640032626
	NA	lncRNA	7.475721947311924	-0.7721943152386751	2.154913088812898e-21	9.363147485149921e-20	ENSG00000254433	NA	0.08130708680116555	-9.497257196375232
MINDY2	MINDY lysine 48 deubiquitinase 2	protein_coding	1057.4784956008946	-0.46448367365784443	2.1569657001326453e-21	9.363356030436405e-20	ENSG00000128923	54629	0.04890764926006141	-9.497158025077022
MYCBP2-AS1	MYCBP2 antisense RNA 1	lncRNA	1.9198691336750422	-1.2363808770589155	2.1593874353225923e-21	9.365165061883283e-20	ENSG00000236051	100874212	0.13018590304896274	-9.497041139653303
	NA	lncRNA	5.232186458028162	-0.8471124544061654	2.1717376770314713e-21	9.409990274254451e-20	ENSG00000254577	NA	0.08920309340761795	-9.496447063054676
RNY1P16	RNY1 pseudogene 16	misc_RNA	5.968130394103832	-0.9952644956699657	2.222494691713371e-21	9.6120837551148e-20	ENSG00000199933	106480312	0.10483044976103567	-9.494040118483728
CARNMT1-AS1	NA	lncRNA	6.727229721801541	-0.8607242511777542	2.2219350079277144e-21	9.6120837551148e-20	ENSG00000203321	NA	0.09065917789118806	-9.494066361497586
	NA	processed_pseudogene	15.13477007935198	-0.6916580627722082	2.45370770338983e-21	1.0602241731511153e-19	ENSG00000235681	NA	0.07293107578977369	-9.483722203220148
	NA	processed_pseudogene	1.6210817929422168	-1.8888172076027816	2.470298655546775e-21	1.0664064685945871e-19	ENSG00000228076	NA	0.19917888551505344	-9.483019260392586
	NA	lncRNA	1.148036814905797	-1.852166145211642	2.4834953705522814e-21	1.0711134373326548e-19	ENSG00000283125	NA	0.19532541875956347	-9.482463454956534
	NA	lncRNA	10.28241878311472	-0.6242642934571676	2.5152567348664065e-21	1.0838111331077027e-19	ENSG00000273369	NA	0.06584276238391412	-9.481137650592862
KIRREL1-IT1	NA	lncRNA	3.313999210020223	-1.6017330316999505	2.529549525543891e-21	1.088965242291517e-19	ENSG00000226520	NA	0.16894944234044293	-9.480546425671921
LANCL1-AS1	NA	lncRNA	7.681077207634801	-0.8685745600682355	2.532706016191719e-21	1.089320122562606e-19	ENSG00000234281	NA	0.09161776575869106	-9.480416302182535
NUDT16-DT	NUDT16 divergent transcript	lncRNA	53.54905034274386	-0.626038036586966	2.5463750106728217e-21	1.094191631771084e-19	ENSG00000250608	339874	0.06603878005902865	-9.47985465551276
	ribosomal protein S26 pseudogene 12	processed_pseudogene	2.541426878166371	-1.416187224436083	2.587054183834037e-21	1.1106499436829414e-19	ENSG00000235869	100271104	0.14941519757452706	-9.4782006611456
C1QTNF7	C1q and TNF related 7	protein_coding	128.44831342823812	-0.975833591796106	2.6577221097289226e-21	1.1388948809479654e-19	ENSG00000163145	114905	0.1029861399908392	-9.475387580143387
NA	NA	NA	40.06706311447341	-0.5886240025741777	2.6555422619430508e-21	1.1388948809479654e-19	ENSG00000272316	NA	0.06212080257657695	-9.475473241810983
SVIL	supervillin	protein_coding	4179.831728128424	-0.607550458265549	2.6759986448261603e-21	1.1456757167844649e-19	ENSG00000197321	6840	0.06412363959813444	-9.474672087752557
INHA	inhibin subunit alpha	protein_coding	42.33188439262633	-1.4535604236038304	2.721411021190178e-21	1.1640511665638464e-19	ENSG00000123999	3623	0.15344383688951263	-9.472914996582547
SMIM18	small integral membrane protein 18	protein_coding	4.320041677745486	-1.1896083190882816	2.759782727358176e-21	1.1793841849238157e-19	ENSG00000253457	100507341	0.1255993506176814	-9.471452784094355
	NA	TEC	5.060369114565695	-1.0934858449570004	2.8209284218268974e-21	1.2044126659516685e-19	ENSG00000279481	NA	0.11547860715199021	-9.469163786481943
ZNF587P1	NA	processed_pseudogene	6.488202942709797	-1.4089780185880074	2.9011175542247263e-21	1.2375187200025822e-19	ENSG00000223965	NA	0.14884249040164738	-9.466235177776984
	NA	lncRNA	3.555282896663633	-1.0257324031629462	2.9135690489482453e-21	1.2416961378405438e-19	ENSG00000287437	NA	0.10836207649765488	-9.46578762898794
	NA	lncRNA	5.248486524294254	-0.8533931022900849	2.9914827078749126e-21	1.2737389772299844e-19	ENSG00000093100	NA	0.09018180827395646	-9.46302939166652
DLG2	discs large MAGUK scaffold protein 2	protein_coding	88.39920046895972	-0.8023589380782457	3.0116177500499942e-21	1.2811443851282802e-19	ENSG00000150672	1740	0.0847950870076356	-9.46232814179429
GPR17	G protein-coupled receptor 17	protein_coding	29.065813911166344	-0.9515243716108313	3.0196946401920426e-21	1.2834114372040958e-19	ENSG00000144230	2840	0.10056219929964721	-9.46204814768972
RPL36AP44	NA	processed_pseudogene	6.738757272640759	-1.0214981482179508	3.090675427269164e-21	1.3123850775665036e-19	ENSG00000240163	NA	0.10798512687578037	-9.459618910232159
	uncharacterized LOC101929452	lncRNA	6.4504882283981475	-1.023462704367115	3.1618602774289833e-21	1.3413926584780235e-19	ENSG00000223884	101929452	0.10822004893722488	-9.457237493588588
CCDC144A	coiled-coil domain containing 144A	protein_coding	19.792109830323902	-1.483222028447417	3.1951901666758632e-21	1.3543025181058338e-19	ENSG00000170160	9720	0.15685278843623238	-9.456140647766759
TEP1	telomerase associated protein 1	protein_coding	2323.417108820935	-0.3450036496747037	3.2140035515531187e-21	1.3610416309111028e-19	ENSG00000129566	7011	0.03648698455372421	-9.455526508821604
ST3GAL3	ST3 beta-galactoside alpha-2,3-sialyltransferase 3	protein_coding	65.38041127292347	-0.581432113340436	3.2284898750882162e-21	1.3659378041258648e-19	ENSG00000126091	6487	0.061494306422014075	-9.455056039664376
FAM185BP	NA	transcribed_unprocessed_pseudogene	29.17111324778414	-0.5470119512274686	3.2392305916725426e-21	1.369241825397582e-19	ENSG00000214439	NA	0.057856035185720106	-9.454708561890547
TAS2R19	taste 2 receptor member 19	protein_coding	5.4218702575820235	-0.9001073478621608	3.3047624153285378e-21	1.395679454408505e-19	ENSG00000212124	259294	0.09522312596814458	-9.452612889050478
	NA	processed_pseudogene	7.424529034628707	-0.8945176040117088	3.351076937655162e-21	1.4139607288250676e-19	ENSG00000273870	NA	0.09464636538705948	-9.451156421628545
	NA	lncRNA	19.637975820900312	-0.6668460762252565	3.3781507259536603e-21	1.4240978543192194e-19	ENSG00000271327	NA	0.07056337608059417	-9.450314217727001
RABGAP1	RAB GTPase activating protein 1	protein_coding	2411.833094841571	-0.29859618339329796	3.525377203638954e-21	1.4848227574821632e-19	ENSG00000011454	23637	0.03161136835594263	-9.445848089558096
CNR1	cannabinoid receptor 1	protein_coding	111.0914086395377	-1.1956349632348495	3.541102295998696e-21	1.4901022265207486e-19	ENSG00000118432	1268	0.12658407684433104	-9.445382018349767
CCDC144BP	NA	transcribed_unprocessed_pseudogene	37.18934810044063	-1.1155032241827796	3.55861114118983e-21	1.4961221223567576e-19	ENSG00000154874	NA	0.1181068408377571	-9.444865481713645
	NA	lncRNA	15.338766194526047	-0.6916842234149905	3.563490580410719e-21	1.4968262726655063e-19	ENSG00000274370	NA	0.07323500098316003	-9.44472197896248
RNU6-268P	RNA, U6 small nuclear 268, pseudogene	snRNA	1.3947747323905426	-1.8500506827368062	3.5930555105910485e-21	1.5078888575399577e-19	ENSG00000201044	106479685	0.195899912233379	-9.443856618643139
MYLK	myosin light chain kinase	protein_coding	8148.157660908288	-0.949647916817052	3.6627418655754115e-21	1.5357541274610584e-19	ENSG00000065534	4638	0.1005786444229646	-9.44184446176751
	NA	lncRNA	7.841462180454722	-0.7721929487302508	3.716229508054595e-21	1.5567835344549064e-19	ENSG00000237529	NA	0.08179727956233798	-9.440325556814637
NA	NA	NA	7.059144188197671	-0.8546964320038148	3.78678430667605e-21	1.5849185320836165e-19	ENSG00000224745	NA	0.09055565891232717	-9.438354734200566
ENDOU	endonuclease, poly(U) specific	protein_coding	9.51328065068683	-1.0907462135758734	3.892979882219627e-21	1.6279068694592352e-19	ENSG00000111405	8909	0.11560079744003138	-9.43545579036083
ATP2B4	ATPase plasma membrane Ca2+ transporting 4	protein_coding	5194.211274557054	-0.598373865220821	3.921538384664224e-21	1.638079388764583e-19	ENSG00000058668	493	0.06342274038272093	-9.434689538956656
	NA	lncRNA	2.4587117788449024	-1.4304711173484819	3.9243204436566156e-21	1.638079388764583e-19	ENSG00000267262	NA	0.15161944485258083	-9.43461518896422
FILIP1	filamin A interacting protein 1	protein_coding	148.2591030889006	-0.8413110933454806	3.92799754641851e-21	1.638150333889841e-19	ENSG00000118407	27145	0.08917373230977496	-9.434516999051956
PLEKHM3	pleckstrin homology domain containing M3	protein_coding	560.8822535902693	-0.3752386198423429	3.981482492925972e-21	1.6589747168784943e-19	ENSG00000178385	389072	0.03977893381652963	-9.433098975780423
BRAF	B-Raf proto-oncogene, serine/threonine kinase	protein_coding	1161.0817445621194	-0.3065256143728612	4.047761493321241e-21	1.685088160352423e-19	ENSG00000157764	673	0.03250065369993469	-9.43136766425954
NRG4	neuregulin 4	protein_coding	46.84591425316602	-0.9662563982552034	4.118041462438422e-21	1.7128192223422642e-19	ENSG00000169752	145957	0.10247097129377039	-9.429562207281878
SCHIP1	schwannomin interacting protein 1	protein_coding	22.362042775113476	-0.7833270453697675	4.1646081219084134e-21	1.7306466260339864e-19	ENSG00000151967	29970	0.0830818046935331	-9.428382643579479
PHF5A	PHD finger protein 5A	protein_coding	1220.3020724285552	0.32030989353918926	4.3388396721481884e-21	1.8014476644121753e-19	ENSG00000100410	84844	0.033988444858668	9.42408206292208
CTDSPL2-DT	NA	lncRNA	2.371578448374785	-1.0996639615650985	4.600976277993058e-21	1.9085879304509566e-19	ENSG00000259595	NA	0.11676289214177993	-9.417923292186236
RNU6-199P	RNA, U6 small nuclear 199, pseudogene	snRNA	2.8506823337081983	-1.2265585283568194	4.64831478749526e-21	1.9265140675165584e-19	ENSG00000199824	106481881	0.13025149196565908	-9.416848205318084
	NA	processed_pseudogene	7.109666453969187	-0.8245206161972966	4.696247216636207e-21	1.9446543549810336e-19	ENSG00000232027	NA	0.0875680441384295	-9.415770607984301
LRIG2	leucine rich repeats and immunoglobulin like domains 2	protein_coding	916.5287143204367	-0.27947965682181786	4.839577911891645e-21	2.0022306881005034e-19	ENSG00000198799	9860	0.029692040413425817	-9.412612031049434
RPL34P24	ribosomal protein L34 pseudogene 24	processed_pseudogene	3.3445640554996863	-1.0783750194950912	4.854573590507331e-21	2.0063832637897876e-19	ENSG00000240808	100271309	0.11457098865192723	-9.41228693392227
PTPRJ-AS1	NA	lncRNA	5.254096906931103	-1.4449575324630197	4.858206065953563e-21	2.0063832637897876e-19	ENSG00000254879	NA	0.15351950161541836	-9.41220833352353
LYST	lysosomal trafficking regulator	protein_coding	980.8304723065007	-0.43293857817952197	4.86401317620912e-21	2.0070069915861463e-19	ENSG00000143669	1130	0.04599816931576571	-9.412082798502457
TMEM131	transmembrane protein 131	protein_coding	3796.163933060592	-0.251295807162115	4.940034650611917e-21	2.036576156182101e-19	ENSG00000075568	23505	0.026703901365131327	-9.41045294191526
SNORA12	small nucleolar RNA, H/ACA box 12	snoRNA	9.975370757259173	-1.3776294293665945	5.0702466825093425e-21	2.08841404138738e-19	ENSG00000212464	677800	0.14643608787824838	-9.407718065453915
ATP1A1-AS1	ATP1A1 antisense RNA 1	lncRNA	305.5055247049716	-0.4974279914117386	5.1067573703490785e-21	2.101599383362424e-19	ENSG00000203865	84852	0.05287869794641986	-9.406963687263348
HIGD1AP16	NA	processed_pseudogene	2.932341113619038	-1.2644645473308018	5.157212673686557e-21	2.1204951300636041e-19	ENSG00000219608	NA	0.13443269915969644	-9.405929920582107
	glycogenin 2 pseudogene 2	processed_pseudogene	7.060739296548401	-0.762498976100931	5.173942639414574e-21	2.1255029616923072e-19	ENSG00000271580	100418892	0.08106870793551439	-9.405589351534456
	NA	lncRNA	2.4894234424307946	-1.3523814389789777	5.2224731971141015e-21	2.1435544865026589e-19	ENSG00000267758	NA	0.14379988018196962	-9.404607550907725
NDUFB4P6	NADH:ubiquinone oxidoreductase subunit B4 pseudogene 6	processed_pseudogene	1.5095546364889865	-1.3493149482275568	5.466765637012162e-21	2.241853873039518e-19	ENSG00000235258	107075097	0.14354722033930858	-9.39979851256001
	NA	TEC	5.858073902983445	-0.8528281096581442	5.5947837387395895e-21	2.292339944322697e-19	ENSG00000281469	NA	0.09075185709539582	-9.397362621038983
RYKP1	NA	processed_pseudogene	6.3548853544891095	-0.9549525304326656	5.6222374735456204e-21	2.3015695894114144e-19	ENSG00000263219	NA	0.10162477770421216	-9.396847422506928
MYSM1	Myb like, SWIRM and MPN domains 1	protein_coding	1236.0571163101408	-0.3897580792955337	5.718018059898861e-21	2.33668333823111e-19	ENSG00000162601	114803	0.04148538639809708	-9.395069279465883
KRT18P57	keratin 18 pseudogene 57	processed_pseudogene	6.21019043156991	-1.0376684304220172	5.717317800512585e-21	2.33668333823111e-19	ENSG00000215867	643329	0.11044804200550193	-9.395082172396737
	NA	lncRNA	1.9793719582925462	-1.45793185450745	5.770676030492593e-21	2.356140792904532e-19	ENSG00000260859	NA	0.1551964745646949	-9.39410420627628
	NA	TEC	4.035428709930753	-1.6146099122721254	5.836634706728403e-21	2.380990135515956e-19	ENSG00000278972	NA	0.17189671016135916	-9.39290758244584
	uncharacterized LOC124904917	lncRNA	24.804591790050367	-0.7472078505520345	6.306363920578531e-21	2.570366076494787e-19	ENSG00000273828	124904917	0.07961933490019563	-9.384753734613257
	uncharacterized protein MGC15885	lncRNA	1.6650486945633014	-1.7409462952887975	6.327793269147415e-21	2.5768517507289158e-19	ENSG00000259458	197003	0.18551500302907395	-9.384396231370872
TRPC6P10	TRPC6 pseudogene 10	processed_pseudogene	5.3736222039671775	-0.8925720309529414	6.360986162826906e-21	2.5881123926784144e-19	ENSG00000226874	123464518	0.09511794436334128	-9.383844835243739
NEAT1	nuclear paraspeckle assembly transcript 1	lncRNA	15954.684472193056	-0.702451233949884	6.565196717471642e-21	2.6688753131103823e-19	ENSG00000245532	283131	0.07488408879049967	-9.380513875452298
	NA	processed_pseudogene	2.1844907718389486	-1.3493826480902453	6.577571559271807e-21	2.671580782278494e-19	ENSG00000229601	NA	0.14385258922612615	-9.380315330780114
	NA	lncRNA	10.199245506243617	-0.6973620427567705	6.66690568940294e-21	2.70551257902973e-19	ENSG00000285851	NA	0.07435440943897026	-9.378892899810628
RUNX1-AS1	RUNX1 antisense RNA 1	lncRNA	10.292535928504549	-0.8613060233047414	6.724308952139976e-21	2.726438774700574e-19	ENSG00000286153	124905014	0.0918433622834656	-9.377988804965613
	NA	protein_coding	3.8476624227863288	-1.0932439265034373	6.951882543923646e-21	2.816266103591757e-19	ENSG00000288637	NA	0.11661917732408818	-9.374478122627119
RPS2P15	ribosomal protein S2 pseudogene 15	processed_pseudogene	6.075265857517975	-1.0439887611936565	7.028345833925025e-21	2.8447747448596536e-19	ENSG00000235440	100270858	0.11137871247125279	-9.373324022425859
ACTN2	actinin alpha 2	protein_coding	46.84127354029489	-1.25214101704443	7.36518119055937e-21	2.978530287704222e-19	ENSG00000077522	88	0.13365603683916544	-9.368383551213553
ITGAEP1	NA	processed_pseudogene	1.5836807263668726	-2.260305413622527	7.378112892912158e-21	2.981178850476073e-19	ENSG00000218521	NA	0.24127429056557284	-9.368198361806924
THSD4-AS1	THSD4 antisense RNA 1	lncRNA	2.2363455356607735	-1.751034391231791	7.588188987013433e-21	3.063411576442614e-19	ENSG00000259964	101929196	0.18697176952859815	-9.365234097353733
NR2C2	nuclear receptor subfamily 2 group C member 2	protein_coding	1671.524325612308	-0.31105391333637	7.605149287390609e-21	3.0676072371738166e-19	ENSG00000177463	7182	0.03321451881766883	-9.364998332322715
	NA	lncRNA	1.7429305109454556	-1.5075599087384182	7.646881524818252e-21	3.0817790262531123e-19	ENSG00000286410	NA	0.16098806345959757	-9.364420419385711
	NA	lncRNA	2.8136817855384866	-1.2050340212388848	7.785599635920632e-21	3.134979080984627e-19	ENSG00000267304	NA	0.12870827669603677	-9.362521604455532
ARHGEF3-AS1	ARHGEF3 antisense RNA 1	lncRNA	1.4569348144729557	-1.9124457633511351	7.926766114695777e-21	3.1890725103473304e-19	ENSG00000240198	100874200	0.20430752291304186	-9.360623319607852
RNU6-795P	RNA, U6 small nuclear 795, pseudogene	snRNA	1.3044526928765086	-1.6002320935300303	8.478607087004598e-21	3.40815196580807e-19	ENSG00000252132	106480610	0.1710835876228733	-9.353510268077198
LINC02753	long intergenic non-protein coding RNA 2753	lncRNA	4.896735663944864	-1.6847422115594768	8.49559620749879e-21	3.4120447399489334e-19	ENSG00000248844	101928443	0.18012278660411027	-9.353298621025399
	NA	lncRNA	2.976477749694879	-1.4353132444984213	8.564764640071054e-21	3.4368693434113306e-19	ENSG00000287011	NA	0.15346936790124951	-9.352441233888312
HMGN1P1	NA	processed_pseudogene	6.859057029894428	-0.7860302262105183	8.671806864171519e-21	3.4768362817046134e-19	ENSG00000259318	NA	0.08405726501563622	-9.351127782521855
DGKI	diacylglycerol kinase iota	protein_coding	73.89318539569918	-0.8500036775404163	8.717870040482353e-21	3.4923069615856795e-19	ENSG00000157680	9162	0.0909039668339198	-9.350567496062745
SCARNA6	small Cajal body-specific RNA 6	scaRNA	7.969684849541106	-0.926396991656678	8.856164717013398e-21	3.5446666475319523e-19	ENSG00000251791	677772	0.09909152052214865	-9.348902779724854
SH3BP5-AS1	SH3BP5 antisense RNA 1	lncRNA	183.93343657207714	-0.574609964126439	9.02026054401326e-21	3.6072547067663986e-19	ENSG00000224660	100505696	0.06147559553454716	-9.346960515470373
DLEC1	DLEC1 cilia and flagella associated protein	protein_coding	54.88427946633209	-0.6467202834842009	9.076257660770327e-21	3.6265433625057416e-19	ENSG00000008226	9940	0.06919528456949196	-9.346305712995626
MPHOSPH6P1	NA	processed_pseudogene	4.399483286324764	-1.1399171659953353	9.221252039004704e-21	3.681328730682656e-19	ENSG00000271428	NA	0.12198635317532688	-9.344628610685415
MUSK	muscle associated receptor tyrosine kinase	protein_coding	52.01254550138622	-1.1664160811525428	9.529117252623591e-21	3.800986658862471e-19	ENSG00000030304	4593	0.12486854120246285	-9.34115246258308
NME9	NME/NM23 family member 9	protein_coding	23.807637955853252	-0.6726731833456485	9.57072321668138e-21	3.814325176859817e-19	ENSG00000181322	347736	0.07201535380297187	-9.340691225179944
	ras homolog family member G pseudogene	processed_pseudogene	2.6758278324489972	-1.153969015464033	9.731038472258633e-21	3.8749111338510526e-19	ENSG00000230495	100286962	0.12356541121496822	-9.338932344557646
ANKRD12	ankyrin repeat domain 12	protein_coding	1728.601347706717	-0.41966273903145024	9.764087804108449e-21	3.8847596017214783e-19	ENSG00000101745	23253	0.04493863516465779	-9.338573312112871
	NA	lncRNA	2.157006248377059	-1.2995269741793927	9.801526819687134e-21	3.896336308261841e-19	ENSG00000271996	NA	0.1391629459282799	-9.33816804114744
	NA	TEC	3.156556434873513	-1.1767549197470135	9.815873929442547e-21	3.89872155927153e-19	ENSG00000279106	NA	0.1260176979714824	-9.338013141720072
EPM2A-DT	EPM2A divergent transcript	lncRNA	83.40958760227434	-0.5343880187718596	9.998944370249898e-21	3.968060259898067e-19	ENSG00000235652	100507557	0.05723916148073275	-9.336056031354333
	NA	misc_RNA	1.5561942897634087	-1.239808513191122	1.0166243406974893e-20	4.031027702006709e-19	ENSG00000275227	NA	0.13282289440921677	-9.334298267671917
	NA	TEC	1.6475973496100318	-1.7471561319837539	1.0210681709841015e-20	4.0452140117469373e-19	ENSG00000279883	NA	0.18718521509104127	-9.333836174689274
	uncharacterized LOC105371090	lncRNA	2.2187813762940167	-1.8450627420079806	1.02759881608669e-20	4.067636703440102e-19	ENSG00000260378	105371090	0.1976889507499551	-9.333160679990101
	NA	transcribed_unprocessed_pseudogene	17.973839745435097	-0.7864517474695615	1.039642021415306e-20	4.1118238084917463e-19	ENSG00000259556	NA	0.08427539426036373	-9.331926054713744
NA	NA	NA	6.590455830360928	-1.2893738974038595	1.04427294268388e-20	4.1266450828952076e-19	ENSG00000279400	NA	0.13817500996755433	-9.33145507068626
GMDS-DT	GMDS divergent transcript	lncRNA	302.1956876606228	-0.45080202097211675	1.0575147535564208e-20	4.1754401203606807e-19	ENSG00000250903	100508120	0.04831685323233926	-9.330119633502697
	NA	lncRNA	2.4338629165745487	-2.0024766483854717	1.0669131951462567e-20	4.2089905770343333e-19	ENSG00000283118	NA	0.21464654587950674	-9.329181795963189
	NA	lncRNA	1.6927254947947485	-1.8062659531882506	1.0842988761053372e-20	4.273967612152253e-19	ENSG00000230684	NA	0.19365018457310862	-9.327468275695509
	NA	misc_RNA	3.4209609033815687	-0.9485516618705112	1.0934281448857362e-20	4.3063183153008313e-19	ENSG00000252759	NA	0.10170413249259144	-9.326579349561904
TET2	tet methylcytosine dioxygenase 2	protein_coding	1046.8674093598977	-0.3863729196664196	1.1029948558885877e-20	4.340335865518116e-19	ENSG00000168769	54790	0.04143118010505154	-9.325655670119584
NPM1P20	NA	processed_pseudogene	1.7823888634525582	-1.6848333009197565	1.1065551440442258e-20	4.35068049016513e-19	ENSG00000259161	NA	0.1806730917194253	-9.325313940695738
MMP21	matrix metallopeptidase 21	protein_coding	15.614554164301254	-0.6659237568299163	1.1147306029600171e-20	4.379138076842677e-19	ENSG00000154485	118856	0.0714163093685352	-9.324533327443422
ZNF483	zinc finger protein 483	protein_coding	278.4966370086497	-0.7259420523625761	1.137297288332886e-20	4.464035213507628e-19	ENSG00000173258	158399	0.07787066185094514	-9.322407632185357
	NA	processed_pseudogene	4.060537925201234	-1.257044442079504	1.1618235489128288e-20	4.556474907319003e-19	ENSG00000265261	NA	0.13487392714472884	-9.320144142689715
CNTNAP3	contactin associated protein family member 3	protein_coding	34.51945591342709	-0.9492852016737948	1.1655636225338006e-20	4.567307990346585e-19	ENSG00000106714	79937	0.10185678687482125	-9.31980313536138
ATXN3	ataxin 3	protein_coding	817.9087462593378	-0.2753960320380824	1.2301084984272382e-20	4.816189258427315e-19	ENSG00000066427	4287	0.029567703129841423	-9.314082694510583
	uncharacterized LOC101927839	lncRNA	1.522040622921841	-1.7690639087463618	1.2602388450040458e-20	4.930024808316078e-19	ENSG00000225084	101927839	0.18998672579547884	-9.311513219353879
CTNNA3	catenin alpha 3	protein_coding	58.413325769500695	-1.2855139792851396	1.2691201971875e-20	4.960613831835225e-19	ENSG00000183230	29119	0.1380674569579581	-9.310767414775967
NECAB1	N-terminal EF-hand calcium binding protein 1	protein_coding	68.48121403716486	-0.9416300128159358	1.297688349453584e-20	5.068037216942095e-19	ENSG00000123119	64168	0.10115913734342775	-9.308402953449196
DCAF8	DDB1 and CUL4 associated factor 8	protein_coding	1419.0747969361855	-0.27445713164027863	1.3160074311895335e-20	5.135287477312608e-19	ENSG00000132716	50717	0.029489596718952623	-9.30691369759859
	NA	lncRNA	1.9255126145011383	-1.45750239557982	1.3179646316944718e-20	5.13863188495969e-19	ENSG00000278022	NA	0.15660692371133866	-9.3067558000585
ADAMTS9-AS1	ADAMTS9 antisense RNA 1	lncRNA	28.172455328892692	-1.064324633786295	1.354479335420433e-20	5.276595102431443e-19	ENSG00000241158	101929335	0.1143961302018176	-9.3038517291504
INSL6	insulin like 6	protein_coding	9.588890416781146	-1.1253367067757054	1.3748095643602247e-20	5.351331661808477e-19	ENSG00000120210	11172	0.12097444212337657	-9.302268206602047
PTCHD1	patched domain containing 1	protein_coding	75.22388533279344	-1.346936500923215	1.376239174641557e-20	5.352435937413196e-19	ENSG00000165186	139411	0.14479828663767735	-9.302157727139393
TTLL7	tubulin tyrosine ligase like 7	protein_coding	277.359846841534	-0.8513515703101752	1.3851852676863392e-20	5.3827469774011e-19	ENSG00000137941	79739	0.0915287225473818	-9.301468944564968
LINC01409	long intergenic non-protein coding RNA 1409	lncRNA	41.11687484715265	-0.6083652794715076	1.3896978361989998e-20	5.395793535413058e-19	ENSG00000237491	105378580	0.06540772204126638	-9.301123177591844
	NA	lncRNA	48.808650183639266	-0.5733348485343971	1.404972337244166e-20	5.450569177768916e-19	ENSG00000276248	NA	0.061649167092966396	-9.29996098195152
RAB9A	RAB9A, member RAS oncogene family	protein_coding	1019.6156560360372	0.28769581167240876	1.4213254452958646e-20	5.509434873387929e-19	ENSG00000123595	9367	0.030939256935925627	9.298730485616352
PIGAP1	NA	processed_pseudogene	3.889107900985874	-1.1512832143567782	1.4346168840468414e-20	5.556344945020224e-19	ENSG00000257803	NA	0.1238239761150752	-9.297740635358364
	NA	lncRNA	6.124587211393337	-1.2341234095914704	1.4389058888055724e-20	5.568339284193826e-19	ENSG00000259398	NA	0.13273822100180468	-9.297423155721603
SETD5	SET domain containing 5	protein_coding	4048.7248103119728	-0.24733353635518776	1.4951823154511765e-20	5.780046615837187e-19	ENSG00000168137	55209	0.02661405722036901	-9.293342022496727
GRIK1	glutamate ionotropic receptor kainate type subunit 1	protein_coding	12.799330302899502	-0.788201587860066	1.4960877686414095e-20	5.780046615837187e-19	ENSG00000171189	2897	0.08481416579302224	-9.29327760864344
SUMO4	small ubiquitin like modifier 4	protein_coding	7.195428876968415	-0.7639341484597286	1.5098988386168012e-20	5.828583872144807e-19	ENSG00000177688	387082	0.08221152584432503	-9.29229984012591
	NA	lncRNA	1.5849284109884634	-1.5171445285362626	1.5208702637133534e-20	5.86608828635731e-19	ENSG00000266599	NA	0.16328254100279277	-9.291529389601509
	NA	lncRNA	7.290888968851124	-0.7553133860199058	1.523083846385892e-20	5.86977915683487e-19	ENSG00000273350	NA	0.08129188819312423	-9.291374610779322
	NA	TEC	2.1083716132004446	-1.6421410067908389	1.532554299254983e-20	5.901407977238335e-19	ENSG00000279598	NA	0.17675076907758297	-9.290714916606884
PABPC4-AS1	NA	lncRNA	10.70828713534769	-0.7155104616218948	1.5913501512258754e-20	6.1227655859645315e-19	ENSG00000228060	NA	0.07704673289199053	-9.28670736272422
	NA	lncRNA	4.657875926408427	-1.2426619160210592	1.6176702383033452e-20	6.218910219005017e-19	ENSG00000287109	NA	0.13383599245117805	-9.28496059439593
NDUFV2	NADH:ubiquinone oxidoreductase core subunit V2	protein_coding	39.715950271017064	-0.6887554036234509	1.633533277757502e-20	6.274729101215063e-19	ENSG00000178127	4729	0.07418798351398523	-9.283921344129984
	NA	lncRNA	3.403280478770328	-1.0392583543203224	1.635527864675002e-20	6.277228515292085e-19	ENSG00000264044	NA	0.11194331195507966	-9.283791377705114
SPATA1	spermatogenesis associated 1	protein_coding	19.49522393401829	-0.6272240558367231	1.654518337496005e-20	6.344901233670024e-19	ENSG00000122432	100505741	0.06757014628135062	-9.28256175774829
HAUS1	HAUS augmin like complex subunit 1	protein_coding	662.8754085938325	0.3700693954243764	1.6768369404702134e-20	6.425215475998621e-19	ENSG00000152240	115106	0.039873293624814315	9.281134357911968
ERI3-IT1	ERI3 intronic transcript 1	lncRNA	3.8018058926431335	-1.0023300177675925	1.6835119599205742e-20	6.445391533515733e-19	ENSG00000233602	100874278	0.10800142433820173	-9.28071110089104
	NA	lncRNA	1.5772292331988542	-1.9990929012884546	1.684862245482179e-20	6.445391533515733e-19	ENSG00000286316	NA	0.2154049704968238	-9.28062568230259
SORBS2-AS1	SORBS2 antisense RNA 1	lncRNA	16.513508505774745	-0.8930417671225697	1.6939774484860673e-20	6.474958481287701e-19	ENSG00000233110	125177376	0.09623242202127318	-9.280050822426078
AGO3	argonaute RISC catalytic component 3	protein_coding	990.9784617167013	-0.34982572993623606	1.7037048540041775e-20	6.506815210603527e-19	ENSG00000126070	192669	0.037699010166392766	-9.27944071720197
	NA	TEC	9.030770908811528	-0.6701504457509813	1.7078550290065065e-20	6.517336646230793e-19	ENSG00000279989	NA	0.07222085787359124	-9.279181464777823
	NA	lncRNA	2.07442789053452	-1.393195792719049	1.739748041775588e-20	6.628212992112231e-19	ENSG00000261646	NA	0.15017401082138807	-9.277209718904487
	NA	unprocessed_pseudogene	1.2074148774219629	-1.7132169686857512	1.7394865347201964e-20	6.628212992112231e-19	ENSG00000270620	NA	0.18466910438685105	-9.27722574046196
	uncharacterized LOC101928988	lncRNA	10.450108204046535	-0.9540166836931971	1.7418731477066413e-20	6.630900803278689e-19	ENSG00000259351	101928988	0.10283588411589474	-9.277079609857124
GNAQ	G protein subunit alpha q	protein_coding	3625.9173821688855	-0.33253069793332823	1.7640104734807655e-20	6.709704006988035e-19	ENSG00000156052	2776	0.035849531186808746	-9.275733515189922
	NA	TEC	9.394061435753029	-0.7813933113640891	1.7785193638179213e-20	6.759386571568046e-19	ENSG00000279155	NA	0.08424852614598127	-9.274860310435972
HEXIM2-AS1	NA	lncRNA	6.013315741503222	-0.8613773075439699	1.8158913740728995e-20	6.8958105846805745e-19	ENSG00000224505	NA	0.09289447400262113	-9.272643144732863
	NA	processed_pseudogene	5.025826375308356	-1.08070510629707	1.8273318996662102e-20	6.929250170541425e-19	ENSG00000236018	NA	0.11655610477616521	-9.271973427496228
	NA	lncRNA	6.177114052358868	-0.8273783983950707	1.829147586177734e-20	6.929250170541425e-19	ENSG00000267560	NA	0.08923535593900084	-9.27186752032061
SPDYE19P	NA	unprocessed_pseudogene	3.9862565951240976	-0.9649560339300529	1.8291071643720347e-20	6.929250170541425e-19	ENSG00000275328	NA	0.10407350909104979	-9.27186987695256
ARGFXP2	NA	processed_pseudogene	7.346761811177567	-0.9320981779302876	1.8415833308554477e-20	6.970706304775293e-19	ENSG00000265293	NA	0.10053754786419387	-9.27114493770393
	NA	lncRNA	2.1029133679110488	-1.5347926697212937	1.8440949392341504e-20	6.974561175440319e-19	ENSG00000285909	NA	0.1655477012522009	-9.270999585691252
LAMB2P1	NA	unprocessed_pseudogene	33.33635168245084	-0.5470711236677932	1.852198926875016e-20	6.999543663058668e-19	ENSG00000270441	NA	0.05901183753649192	-9.270531922167205
CNN1	calponin 1	protein_coding	6024.176969980259	-1.2106206706245195	1.8879164292231676e-20	7.128754122278491e-19	ENSG00000130176	1264	0.13061675357851937	-9.268494564878027
TANC1	tetratricopeptide repeat, ankyrin repeat and coiled-coil containing 1	protein_coding	1999.7912561096887	-0.30504957020954127	1.963613100092952e-20	7.40859485397752e-19	ENSG00000115183	85461	0.03292742834634268	-9.264299871855124
	NA	lncRNA	28.495331143958317	-0.6323538526454043	1.9874053726763487e-20	7.49230972980949e-19	ENSG00000197815	NA	0.06826653014908776	-9.263014412251541
	NA	TEC	87.58730174380997	-0.5978170384235945	1.9919284761144253e-20	7.503305418615218e-19	ENSG00000279133	NA	0.06453975700082802	-9.262771758126153
	NA	processed_pseudogene	1.4084265923261083	-1.8530313437173915	2.0063439333484628e-20	7.551516420852002e-19	ENSG00000224412	NA	0.20006812129097024	-9.26200202091379
	NA	TEC	3.2405766898857675	-1.0849176090511372	2.0372075614851412e-20	7.6615078896464935e-19	ENSG00000279632	NA	0.11715701941094486	-9.260372229560014
	NA	lncRNA	1.717673823092636	-1.1040768573300088	2.0393864076542303e-20	7.663531755037927e-19	ENSG00000258428	NA	0.119227438991291	-9.260258097220863
	uncharacterized LOC112268419	lncRNA	10.154162683594276	-0.7130300471756442	2.0876097604796537e-20	7.838437644874932e-19	ENSG00000286244	112268419	0.07701969571242022	-9.257762453879193
CMYA5	cardiomyopathy associated 5	protein_coding	90.37179015947399	-0.6827984591040708	2.1236725941878247e-20	7.967439614611976e-19	ENSG00000164309	202333	0.07376873307042114	-9.25593311264079
	NA	lncRNA	1.3938711382792177	-1.6906332041183905	2.1979419138738784e-20	8.239459779705858e-19	ENSG00000225632	NA	0.18272650211224328	-9.252260534598788
	NA	lncRNA	3.110341444633375	-1.4015060102147423	2.2058806421491817e-20	8.262588525593113e-19	ENSG00000241169	NA	0.15148345303677832	-9.251875251843341
	NA	lncRNA	2.6621253385440236	-1.4382703992234322	2.2146786416708844e-20	8.288896207836967e-19	ENSG00000287422	NA	0.15546432399062754	-9.251449865180266
	NA	lncRNA	6.540529688473956	-0.9005059874444992	2.2566252775743052e-20	8.4391281097052225e-19	ENSG00000274297	NA	0.0973578460853266	-9.249444432606648
	ribosomal protein S15a pseudogene 26	processed_pseudogene	3.460938689335462	-1.1860457126026966	2.299745442102397e-20	8.593504788412868e-19	ENSG00000241003	100271359	0.12825691820968313	-9.247420951310154
FER1L6-AS1	FER1L6 antisense RNA 1	lncRNA	3.4532727687700837	-1.8868176164505117	2.361876489897102e-20	8.81861622434882e-19	ENSG00000181171	439941	0.20410008706539792	-9.244570365351858
	NA	TEC	3.5974243557639745	-1.0159289415594486	2.380517284717094e-20	8.881116761329932e-19	ENSG00000280408	NA	0.10990465849693447	-9.243729569368394
	NA	lncRNA	5.0940838253355185	-0.8446256900386903	2.4073377002464794e-20	8.974009308923608e-19	ENSG00000225213	NA	0.0913846730371597	-9.242531181298208
	NA	lncRNA	1.8104088322278147	-1.8638390596034529	2.4098952700195103e-20	8.976379439181922e-19	ENSG00000253932	NA	0.20166142035644377	-9.242417594347252
	NA	TEC	3.933730972465498	-0.7346367580998533	2.4166428954277077e-20	8.994340478289465e-19	ENSG00000279594	NA	0.07948791815854934	-9.242118489435356
	NA	processed_pseudogene	2.283665473860211	-1.623648535045102	2.428051867120442e-20	9.02960785520133e-19	ENSG00000225711	NA	0.17568883789664955	-9.241614632343502
	NA	lncRNA	13.20566493002841	-0.6434425307099688	2.48510771895519e-20	9.234438857969609e-19	ENSG00000272498	NA	0.0696431987993227	-9.239129474280071
	NA	lncRNA	2.0158424868931526	-1.4092664756067868	2.5106720493089435e-20	9.322017547787873e-19	ENSG00000259532	NA	0.1525504713506146	-9.238034226507219
	NA	protein_coding	5.587531241859968	-0.892758972764142	2.512881283206541e-20	9.322809520039263e-19	ENSG00000272980	NA	0.09664048084242297	-9.237940094894904
ERCC6L	ERCC excision repair 6 like, spindle assembly checkpoint helicase	protein_coding	324.86943652984604	0.49401343797543945	2.567155580290163e-20	9.51388710398189e-19	ENSG00000186871	54821	0.05348982290552998	9.235652898831463
ZNF33A	zinc finger protein 33A	protein_coding	1825.7992455015199	-0.3062329334655523	2.568458249613814e-20	9.51388710398189e-19	ENSG00000189180	7581	0.03315788688930531	-9.23559859190919
	NA	lncRNA	18.990805508159777	-0.7427684874761993	2.6514690960803926e-20	9.81358716393178e-19	ENSG00000272983	NA	0.08045417725587355	-9.23219294274709
TRMT2B	tRNA methyltransferase 2 homolog B	protein_coding	1141.3394640650572	0.2893691312806784	2.725979920488832e-20	1.0081377363904424e-18	ENSG00000188917	79979	0.03135356901933805	9.229224625183921
	NA	lncRNA	2.081022452690351	-1.3739385155760169	2.77700579771663e-20	1.0261959161831178e-18	ENSG00000287503	NA	0.14890030410511274	-9.227237807426617
ASB14	ankyrin repeat and SOCS box containing 14	protein_coding	23.69169351324592	-0.5307254723196462	2.8371282056685213e-20	1.0475843585657783e-18	ENSG00000239388	142686	0.05753157449502066	-9.224942598530488
	NA	lncRNA	1.7843248431622825	-1.7581888359527877	2.9157873008751016e-20	1.0757781124532e-18	ENSG00000286245	NA	0.19065134265444628	-9.222011298076657
	NA	lncRNA	10.029298966411686	-0.9909174837719874	2.972626144640662e-20	1.0958831459354434e-18	ENSG00000258891	NA	0.10747546434744443	-9.219941405124523
	NA	TEC	11.225092893276866	-0.9613293770898729	3.0661870672078064e-20	1.1285936305926669e-18	ENSG00000279841	NA	0.10430391949624333	-9.216617953887118
	NA	lncRNA	7.503694620348439	-0.9572780914606555	3.064421122239696e-20	1.1285936305926669e-18	ENSG00000285651	NA	0.10386365995539776	-9.216679749892696
LNCRNA-IUR	uncharacterized LOC100129203	lncRNA	53.53941783796882	-0.5785468398993759	3.0938486166032363e-20	1.1378785435663036e-18	ENSG00000245552	100129203	0.06277870296789134	-9.2156545539859
LNCRNA-IUR	lncRNA imatinib upregulated	lncRNA	53.53941783796882	-0.5785468398993759	3.0938486166032363e-20	1.1378785435663036e-18	ENSG00000245552	101929295	0.06277870296789134	-9.2156545539859
CCNB1	cyclin B1	protein_coding	2937.3312802102096	0.45490324973818014	3.271688528024262e-20	1.2023390987843056e-18	ENSG00000134057	891	0.049394157931622794	9.209656947040392
	NA	lncRNA	3.288131458718579	-0.9857402704791639	3.3032326662199656e-20	1.2129771588558834e-18	ENSG00000273797	NA	0.1070453046912365	-9.208626883004833
	NA	lncRNA	12.72201721177734	-0.9033661694926268	3.3994979166630364e-20	1.2473460187699432e-18	ENSG00000267731	NA	0.09813285576171867	-9.205542450391292
	NA	lncRNA	4.550121562159489	-1.3676697443872858	3.5219287954437407e-20	1.2912540981662612e-18	ENSG00000267734	NA	0.1486316106213032	-9.201742070009294
	NA	lncRNA	4.535211848225483	-1.1057361688197995	3.5922963923062526e-20	1.3160201740253548e-18	ENSG00000259294	NA	0.12019372469905841	-9.19961646573768
	NA	lncRNA	3.1140948980190415	-1.3573177657255697	3.6107186419788097e-20	1.3217324220077447e-18	ENSG00000286803	NA	0.14754950671945624	-9.19906678038789
HSPB7	heat shock protein family B (small) member 7	protein_coding	763.7177320494972	-1.1438653678801542	3.6393279647002374e-20	1.3311618629849913e-18	ENSG00000173641	27129	0.12435727145901569	-9.198218604025394
	NA	misc_RNA	2.674028779324016	-1.280409300426533	3.7561811858647616e-20	1.372828380364297e-18	ENSG00000202019	NA	0.13925330870210026	-9.19482138241805
HMGB3	high mobility group box 3	protein_coding	2583.7750661061464	0.42225481318002694	3.811730395179465e-20	1.3917978793209572e-18	ENSG00000029993	3149	0.04593099711961583	9.193242900439753
BNIP3P26	BCL2 interacting protein 3 pseudogene 26	processed_pseudogene	1.84506998016838	-1.197848359189975	3.8140428729598693e-20	1.3917978793209572e-18	ENSG00000268705	100421699	0.13029753154493093	-9.193177683315643
ZNF750	zinc finger protein 750	protein_coding	77.17766525019421	-1.3456301212182975	3.8250460750278566e-20	1.3947234747734284e-18	ENSG00000141579	79755	0.14637761963742402	-9.192867902561954
	NA	lncRNA	2.208329795697628	-1.3004261254462792	3.828571824699452e-20	1.394920135412533e-18	ENSG00000228604	NA	0.14146185442665485	-9.192768826033765
OTUD7B	OTU deubiquitinase 7B	protein_coding	1462.5080056028028	-0.2584604082409443	3.831993835795283e-20	1.3950787223395314e-18	ENSG00000264522	56957	0.028115915277921292	-9.192672750863872
PPFIA1P1	PPFIA1 pseudogene 1	processed_pseudogene	1.582308792466821	-1.5310911315071905	4.068592789091835e-20	1.4800615310412035e-18	ENSG00000271639	100422710	0.16667245556759028	-9.186227720070343
	NA	misc_RNA	1.2471701106811566	-1.4679144839629361	4.1325228382586423e-20	1.5021479319239139e-18	ENSG00000238713	NA	0.15982432620909792	-9.184549804029619
HPRT1	hypoxanthine phosphoribosyltransferase 1	protein_coding	1902.0610274933156	0.3576606149965556	4.280450317834541e-20	1.5547088172296544e-18	ENSG00000165704	3251	0.03895761062239779	9.180763637257742
	NA	lncRNA	25.754700458204315	-0.6673604869720734	4.2865601067554914e-20	1.555718228643685e-18	ENSG00000272037	NA	0.07269239005272939	-9.180610054064607
FTH1P24	NA	processed_pseudogene	1.3654310352210512	-1.6039508628100123	4.31739878847878e-20	1.5656939441852124e-18	ENSG00000249302	NA	0.17472539688389976	-9.179838142681648
FAM3D-AS1	FAM3D antisense RNA 1	lncRNA	15.533517291396162	-0.8767165620841731	4.3437561839361224e-20	1.5740303149377217e-18	ENSG00000244383	105377108	0.09551139681310165	-9.17918270842324
LDLRAD2	low density lipoprotein receptor class A domain containing 2	protein_coding	29.138136103487188	-0.6625788096796796	4.379029533901548e-20	1.5855820968915302e-18	ENSG00000187942	401944	0.07218961749008715	-9.178311684095886
LAP3	leucine aminopeptidase 3	protein_coding	4792.7963165476185	0.3960477271998934	4.415013068670405e-20	1.5973729312511692e-18	ENSG00000002549	51056	0.043154534202926496	9.17743024029757
DIXDC1	DIX domain containing 1	protein_coding	863.1528356926042	-0.5711660573275554	4.4193444663125254e-20	1.59770248202006e-18	ENSG00000150764	85458	0.06223666275966536	-9.17732461866062
	NA	processed_pseudogene	1.7667835890373658	-1.41676214378505	4.585063244398168e-20	1.6563319341267906e-18	ENSG00000270218	NA	0.15444312300033392	-9.173358555964883
TRHDE-AS1	NA	lncRNA	35.5243664988002	-1.6688693473476381	4.754150495606259e-20	1.7160866731010256e-18	ENSG00000236333	NA	0.18200310573449127	-9.169455326670132
DCUN1D5	defective in cullin neddylation 1 domain containing 5	protein_coding	1116.8817474378407	0.32227599241201527	4.8156526885794873e-20	1.735604332028235e-18	ENSG00000137692	84259	0.03515200124968911	9.168069553788648
	NA	lncRNA	41.6907584924927	-0.7591859704974522	4.812873793700155e-20	1.735604332028235e-18	ENSG00000284966	NA	0.08280705250615354	-9.168131789753485
RNU4-80P	RNA, U4 small nuclear 80, pseudogene	snRNA	5.780854018828346	-1.5442758982836116	4.835459130249668e-20	1.7413990787573763e-18	ENSG00000200070	106480386	0.16844881440432985	-9.16762699544365
EDRF1-AS1	EDRF1 antisense RNA 1	lncRNA	7.394591186054205	-0.7866876784538146	4.9527742895085426e-20	1.782273761854041e-18	ENSG00000236991	101927983	0.08583568843069996	-9.165041870537946
	NA	lncRNA	15.313053002945521	-0.7000468772397788	4.9581415715586634e-20	1.782831675642291e-18	ENSG00000275481	NA	0.07638326263630801	-9.164925051355668
	uncharacterized LOC100506606	lncRNA	54.959378230677714	-0.7777926027974822	5.048742067507556e-20	1.8140130248554648e-18	ENSG00000257176	100506606	0.08488431727243571	-9.162971768991927
CCDC86	coiled-coil domain containing 86	protein_coding	1075.498256168183	0.34217505489746697	5.083781203244348e-20	1.8251985874123e-18	ENSG00000110104	79080	0.037346281223257026	9.162225627015866
ERVW-1	endogenous retrovirus group W member 1, envelope	protein_coding	13.67730098057694	-1.0354997488315414	5.1223614626939966e-20	1.8376373391779867e-18	ENSG00000242950	30816	0.11302842641857647	-9.161409935911085
CDCA4P1	cell division cycle associated 4 pseudogene 1	processed_pseudogene	3.9500698554613685	-0.8848935068930338	5.272422167690753e-20	1.8900197009260735e-18	ENSG00000229029	100420502	0.09662209031108583	-9.158293968222155
TSEN15P2	NA	processed_pseudogene	1.5948375640166874	-1.379548139528597	5.31168821739171e-20	1.902635314004213e-18	ENSG00000230604	NA	0.15064692116880438	-9.1574930893063
PHB1P12	NA	processed_pseudogene	3.8827117911842692	-0.9773451203623758	5.453356962090302e-20	1.951883910668781e-18	ENSG00000230585	NA	0.10675940271785693	-9.15465144503756
PTPN2P1	NA	processed_pseudogene	4.867869661699578	-1.0994447211703486	5.459229765090247e-20	1.9524897633813195e-18	ENSG00000228196	NA	0.12009836587919502	-9.15453522720086
AFF3	ALF transcription elongation factor 3	protein_coding	159.08508920750086	-0.8945125908624135	5.57429069879035e-20	1.9921158703121537e-18	ENSG00000144218	3899	0.09773655433147696	-9.152282858557124
	NA	lncRNA	27.148369799825293	-0.613296161484218	5.634714315019119e-20	2.0121702671271258e-18	ENSG00000260855	NA	0.06701871140699732	-9.151118375877706
TGM5	transglutaminase 5	protein_coding	11.865480423123424	-1.6235265140963957	5.800199382307344e-20	2.069683063011411e-18	ENSG00000104055	9333	0.17747355339688842	-9.147991252903264
	NA	lncRNA	5.5305637422589164	-0.8609424109373821	5.81698710689459e-20	2.0740889372209115e-18	ENSG00000256705	NA	0.09411594072526555	-9.14767896174533
PRDX2	peroxiredoxin 2	protein_coding	6191.98844999298	0.40677171911934057	6.134255901365263e-20	2.185545071677117e-18	ENSG00000167815	7001	0.044495126110805104	9.14193878462929
PTBP2	polypyrimidine tract binding protein 2	protein_coding	566.8711316910683	-0.42684190029694186	6.221374722835708e-20	2.2148947555558926e-18	ENSG00000117569	58155	0.046698311928635626	-9.14041391794294
MALSU1	mitochondrial assembly of ribosomal large subunit 1	protein_coding	994.7817854644013	0.3150188366541135	6.238186506576357e-20	2.2191885265474108e-18	ENSG00000156928	115416	0.03446549549885435	9.140122087163519
CCDC141	coiled-coil domain containing 141	protein_coding	37.33718776467765	-1.0152010415916743	6.266751748926408e-20	2.2276537856971357e-18	ENSG00000163492	285025	0.11107684476082226	-9.139628009579043
	NA	lncRNA	4.29185542067116	-0.8458436301324026	6.281102751581502e-20	2.2310572503697366e-18	ENSG00000270048	NA	0.0925493383639232	-9.139380627513185
TAP1	transporter 1, ATP binding cassette subfamily B member	protein_coding	7680.764411704308	0.5512014100167626	6.315500298207522e-20	2.241570694749051e-18	ENSG00000168394	6890	0.06031448506657563	9.138789950844178
	NA	misc_RNA	2.965337273807755	-1.4725620269324453	6.390252225977008e-20	2.2663803433801067e-18	ENSG00000278818	NA	0.16115559571188232	-9.137517195277077
	NA	lncRNA	3.0279851950510532	-1.0261537113427015	6.498183109530182e-20	2.3029107349244714e-18	ENSG00000236896	NA	0.1123234258744055	-9.135705248966461
	NA	lncRNA	6.597291802138844	-0.8690784430059885	6.508837452642673e-20	2.3049377450757138e-18	ENSG00000262652	NA	0.09513171466915339	-9.13552799955774
COL19A1	collagen type XIX alpha 1 chain	protein_coding	28.226417296020315	-1.1983203879060387	6.720586265961086e-20	2.3763199386584134e-18	ENSG00000082293	1310	0.13122120590436218	-9.1320635231733
	NA	lncRNA	1.4833403905417246	-1.7591338453120022	6.720371237494597e-20	2.3763199386584134e-18	ENSG00000285801	NA	0.19263260420162887	-9.132066986286048
PRICKLE2-AS3	PRICKLE2 antisense RNA 3	lncRNA	2.333743584438405	-1.7026180299837428	6.753466571553808e-20	2.3861397132428657e-18	ENSG00000226017	100874243	0.1864547397359665	-9.13153525834084
	NA	TEC	17.724130311632663	-0.7572381704057826	6.790939955430962e-20	2.3975662462450854e-18	ENSG00000279283	NA	0.08293105398077634	-9.130936290539761
	NA	lncRNA	3.297142934082601	-0.8204340947291117	6.838479376026414e-20	2.4125266856104062e-18	ENSG00000259138	NA	0.08985956407616728	-9.13018111276047
	NA	lncRNA	32.60266878825975	-0.5282715940478963	6.934166092233095e-20	2.44443746416691e-18	ENSG00000258682	NA	0.057869460267556454	-9.128676707981375
ITGB5-AS1	NA	lncRNA	2.000834694534282	-1.1979493836634607	6.987032837250852e-20	2.4612165670825794e-18	ENSG00000244286	NA	0.13124107198158286	-9.127854303350782
RN7SL381P	RNA, 7SL, cytoplasmic 381, pseudogene	misc_RNA	10.546768468993848	-0.7830537748857853	7.01533569066049e-20	2.4693241505279638e-18	ENSG00000263968	106479362	0.08579139246815336	-9.1274165432909
NFAT5	nuclear factor of activated T cells 5	protein_coding	2297.8997981475636	-0.489226514409133	7.02905389457154e-20	2.470978087649331e-18	ENSG00000102908	10725	0.053600912311924424	-9.127204991626538
	NA	lncRNA	8.962900310215367	-1.1702582252580924	7.030614824736049e-20	2.470978087649331e-18	ENSG00000238246	NA	0.12821683191991057	-9.127180946017159
PRKAB2	protein kinase AMP-activated non-catalytic subunit beta 2	protein_coding	1189.08540301671	-0.36287257922907096	7.045035319920609e-20	2.4741846222418926e-18	ENSG00000131791	5565	0.03975832225708602	-9.126959052312555
PDSS1P1	NA	processed_pseudogene	2.955814141764773	-1.3237463398701692	7.275126169533894e-20	2.5530718876991633e-18	ENSG00000182347	NA	0.1450922923196808	-9.123478020138855
MTND5P14	MT-ND5 pseudogene 14	unprocessed_pseudogene	3.8295605261351	-1.4920900424991945	7.423392389988839e-20	2.603147410990906e-18	ENSG00000230225	100873258	0.1635831882422669	-9.121292099340963
NCOA7-AS1	NCOA7 antisense RNA 1	lncRNA	1.4185631367660483	-1.5953897718828511	7.622021726035868e-20	2.6707952948342787e-18	ENSG00000232131	104355145	0.1749632022423683	-9.11843034098583
ATOSA	atos homolog A	protein_coding	865.0169917951254	-0.3688018491771972	7.676136421414512e-20	2.6877410502837367e-18	ENSG00000047346	56204	0.04044916233177035	-9.117663454986454
RN7SKP16	RN7SK pseudogene 16	misc_RNA	7.081137965747274	-0.76411613695346	7.784745773463405e-20	2.7237280174734245e-18	ENSG00000222112	106480837	0.08382013795992095	-9.116140292191195
YBX1P3	NA	processed_pseudogene	0.8826095595378765	-1.8744895731798412	7.806322006419121e-20	2.7292327439957388e-18	ENSG00000240002	NA	0.20562992891531232	-9.115840204136045
	NA	lncRNA	3.168982210002538	-1.4624977668570251	7.92893956714846e-20	2.770028707867894e-18	ENSG00000228423	NA	0.16046452290903843	-9.11415022051985
	uncharacterized LOC101927227	lncRNA	1.2582666417083892	-1.5248835737289381	7.968380449373962e-20	2.781727073316954e-18	ENSG00000261394	101927227	0.16731934112552965	-9.113612111255623
SGMS1-AS1	NA	lncRNA	158.59875785479335	-0.39749959890713255	8.018937158230674e-20	2.7972855543226027e-18	ENSG00000226200	NA	0.04361931513718455	-9.112926180912742
	NA	TEC	93.74930400297228	-0.589023368750828	8.032036939198372e-20	2.7997642790523644e-18	ENSG00000279759	NA	0.06463728555400479	-9.11274914629105
PSME2P1	proteasome activator subunit 2 pseudogene 1	processed_pseudogene	58.558912997819185	0.5878878209429834	8.05840143838886e-20	2.806859603174536e-18	ENSG00000238000	257093	0.06451519101941589	9.112393711522271
ZBTB20-AS3	ZBTB20 antisense RNA 3	lncRNA	1.0957198949385696	-2.1624642729488275	8.082867434099106e-20	2.813283569145567e-18	ENSG00000239946	104413890	0.23731879624430804	-9.112064898233669
SRRM2	serine/arginine repetitive matrix 2	protein_coding	29192.3906443781	-0.30470375961731966	8.145631140318388e-20	2.833017758251166e-18	ENSG00000167978	23524	0.033442674389404396	-9.111225856801052
PLA2G7	phospholipase A2 group VII	protein_coding	456.3827629428239	0.6689391661594563	8.224791995937316e-20	2.8584212004333045e-18	ENSG00000146070	7941	0.07342768309580025	9.110176679368992
	uncharacterized LOC101928940	lncRNA	2.429602823725346	-1.3128639267329842	8.270709274866514e-20	2.87224207821368e-18	ENSG00000256195	101928940	0.1441191562551996	-9.109572667829285
CCDC18-AS1	NA	lncRNA	320.37144763285687	-0.5106296975922991	8.401797036861229e-20	2.9155983491437676e-18	ENSG00000223745	NA	0.05606468929583421	-9.107866359481289
GAPDHP49	glyceraldehyde 3 phosphate dehydrogenase pseudogene 49	processed_pseudogene	1.7459157394060412	-1.5651974083824287	8.60339258810987e-20	2.983339750542123e-18	ENSG00000234285	100421189	0.17189973072534462	-9.105292962228349
	NA	lncRNA	5.091773805955537	-0.8447839706944941	8.691601139443856e-20	3.0116913770199043e-18	ENSG00000271554	NA	0.09279072312470964	-9.104185658291664
REL	REL proto-oncogene, NF-kB subunit	protein_coding	547.02727595606	-0.45514865112148506	8.708737269572283e-20	3.0153922099662844e-18	ENSG00000162924	5966	0.04999451442332121	-9.103971833141147
RNU6-638P	RNA, U6 small nuclear 638, pseudogene	snRNA	2.270224409731911	-1.1848154332381475	8.758857221313138e-20	3.030499718150484e-18	ENSG00000252391	106481383	0.13015160217722882	-9.10334881336898
	NA	lncRNA	3.446578758879313	-1.580286378990426	8.767535949356253e-20	3.031257118123473e-18	ENSG00000253385	NA	0.17359601142967016	-9.103241289795736
MTATP6P11	MT-ATP6 pseudogene 11	unprocessed_pseudogene	3.44349206782143	-1.5044258807559292	8.874348732789226e-20	3.0659168266261237e-18	ENSG00000228097	107075311	0.1652865336819938	-9.10192649844299
	uncharacterized LOC101928335	lncRNA	2.436610209471996	-1.5350829165472277	8.900641497444903e-20	3.072727743563592e-18	ENSG00000236064	101928335	0.16866067842772176	-9.101605251784136
	NA	TEC	4.3164304885144436	-1.0160000102349438	8.920497874403156e-20	3.0773082364512335e-18	ENSG00000279236	NA	0.11163162929605212	-9.101363266323615
	NA	TEC	28.011409228627887	-0.6838286884536842	9.086243372091414e-20	3.1321722632252244e-18	ENSG00000280152	NA	0.0751512630022301	-9.099363884721294
	NA	lncRNA	1.9245318841779773	-2.058610544907447	9.109272180093249e-20	3.1377949429201736e-18	ENSG00000223492	NA	0.22624358958409282	-9.099088945202043
RNU4ATAC16P	RNA, U4atac small nuclear 16, pseudogene	snRNA	1.1746570547832977	-1.9128701194420812	9.318283320292933e-20	3.207425907203851e-18	ENSG00000221439	106481160	0.21028350827831874	-9.096624528968388
	NA	lncRNA	5.508054832169234	-1.051779307737805	9.336899306601027e-20	3.2114670818264164e-18	ENSG00000255092	NA	0.11562578810302632	-9.096407687190297
	NA	processed_pseudogene	2.02366275959175	-1.2057757563471625	9.657437472092882e-20	3.3192733398380164e-18	ENSG00000236583	NA	0.132608632159083	-9.09273956540523
	NA	lncRNA	6.178571639752323	-0.8100147580617209	9.756892786555779e-20	3.3509904791708374e-18	ENSG00000273264	NA	0.08909459869685267	-9.091625866320168
BIRC6-AS1	NA	lncRNA	1.4029993764854511	-1.7451330951632609	9.942794056478134e-20	3.4106958088134713e-18	ENSG00000230046	NA	0.19199283845492365	-9.089573909148625
	NA	lncRNA	3.058612300670355	-1.289123075969338	9.945337497278785e-20	3.4106958088134713e-18	ENSG00000261630	NA	0.14182480202822054	-9.089546098663519
	NA	lncRNA	1.523817832766762	-1.4962969232819445	1.0179770355509241e-19	3.4885318674650125e-18	ENSG00000253911	NA	0.16466324063829402	-9.087012483671273
	NA	lncRNA	2.427520900938979	-1.5762013031702515	1.0301149556962267e-19	3.5275395502650335e-18	ENSG00000253406	NA	0.17348110424332297	-9.085723255251398
GNRHR	gonadotropin releasing hormone receptor	protein_coding	6.411420869674257	-0.9254661028835693	1.0349225554198296e-19	3.54140642059376e-18	ENSG00000109163	2798	0.10186505474267088	-9.085216762720643
	NA	lncRNA	5.106496881651944	-1.2911659476411157	1.0417670109206903e-19	3.562217812085983e-18	ENSG00000260664	NA	0.14212845981066272	-9.084499679804805
LARS2-AS1	NA	lncRNA	1.6412406841129266	-1.3975001821723372	1.0441344323803022e-19	3.5677011852268865e-18	ENSG00000232455	NA	0.1538376598916816	-9.084252732109478
	NA	lncRNA	1.7903318950714073	-1.4717467706922847	1.050721490354614e-19	3.587584071123806e-18	ENSG00000228625	NA	0.16202297209518857	-9.083568531427956
	NA	lncRNA	2.6151916637042856	-1.1858489138652502	1.0539736455359016e-19	3.596059533187467e-18	ENSG00000234174	NA	0.13055362628425327	-9.083232290180218
PRIMA1	proline rich membrane anchor 1	protein_coding	175.2943133101694	-1.2644511398950027	1.0720558004307397e-19	3.6550842614831696e-18	ENSG00000175785	145270	0.13923555263718937	-9.0813812704132
	NA	processed_pseudogene	3.237258109899686	-1.2210159284806532	1.0820559959655329e-19	3.686488221411676e-18	ENSG00000256176	NA	0.1344676288386311	-9.080370785343012
PRDM4-AS1	PRDM4 antisense RNA 1	lncRNA	16.430167822388928	-0.619543300540195	1.0999627740105424e-19	3.7447639366806436e-18	ENSG00000258136	101929162	0.06824228161616445	-9.078584213008561
AHNAK	AHNAK nucleoprotein	protein_coding	28702.451639924246	-0.5157261982260851	1.1079193643058407e-19	3.769104558438566e-18	ENSG00000124942	79026	0.05681180703715133	-9.077799582907701
	NA	lncRNA	116.6238716172921	-0.5448616050399218	1.1206514611869488e-19	3.80964403934361e-18	ENSG00000286067	NA	0.060029556699755335	-9.076555533553398
	NA	TEC	5.0547255504781266	-1.1676999735261941	1.148987024007718e-19	3.903129811227382e-18	ENSG00000279410	NA	0.128688675609604	-9.073836279647352
GTF2IRD2B	GTF2I repeat domain containing 2B	protein_coding	181.08037261737113	-0.39243710146865757	1.1672415877159632e-19	3.9622592529523924e-18	ENSG00000174428	389524	0.04325748887559567	-9.072119340936977
NA	NA	NA	1.930519274132346	-1.424661374004087	1.20051326659858e-19	4.0722421328651476e-18	ENSG00000236262	NA	0.15709035156305856	-9.069057137046418
USP12-AS1	NA	lncRNA	1.6046409205617764	-1.8021782190218318	1.210515741161333e-19	4.1031915641440276e-18	ENSG00000232162	NA	0.1987370783125373	-9.068152930112497
AKAP6	A-kinase anchoring protein 6	protein_coding	240.13343871173896	-0.8203578313304366	1.2201930904675834e-19	4.132994855884725e-18	ENSG00000151320	9472	0.09047447179482229	-9.067285114312039
MDM4	MDM4 regulator of p53	protein_coding	1725.6185423214897	-0.37541876645805505	1.2345705349297832e-19	4.1786634142054525e-18	ENSG00000198625	4194	0.041409488518200484	-9.066008296457207
SHANK2-AS3	SHANK2 antisense RNA 3	lncRNA	1.766993011968309	-1.7323670044684163	1.2389954695710288e-19	4.190603865908268e-18	ENSG00000171671	220070	0.19109198617951711	-9.065618287315212
SNX12	sorting nexin 12	protein_coding	2696.9265526483523	0.2453609564452536	1.292772449031652e-19	4.369327664386356e-18	ENSG00000147164	29934	0.027078837903666185	9.060985457283392
	NA	TEC	3.534833497662463	-1.3877226179573678	1.29773175739607e-19	4.382917762560595e-18	ENSG00000279981	NA	0.15316066722843463	-9.0605678538055745
NA	NA	NA	4.305072175638676	-1.3519394289289672	1.3216756027518258e-19	4.460559662495306e-18	ENSG00000241772	NA	0.14924418485479932	-9.058573573531714
	NA	lncRNA	2.6194093246882115	-2.025360551154568	1.335783580889641e-19	4.504918070741823e-18	ENSG00000253811	NA	0.22361352690771905	-9.057415171446202
HSPA8P3	heat shock protein family A (Hsp70) member 8 pseudogene 3	processed_pseudogene	4.667418849239981	-1.1543577849483353	1.3506600959609183e-19	4.551802483566994e-18	ENSG00000234788	100420143	0.1274659274701441	-9.056206688793102
	NA	lncRNA	78.06356576542747	-0.590918076262197	1.3538512650944228e-19	4.557778456160303e-18	ENSG00000257027	NA	0.06525192060336923	-9.055949170508942
	NA	lncRNA	6.0555989049630075	-1.1087018066356915	1.3543849145026655e-19	4.557778456160303e-18	ENSG00000286708	NA	0.12242858819720187	-9.05590616506865
SMG1P1	SMG1 pseudogene 1	transcribed_unprocessed_pseudogene	16.845196939666373	-0.6751070864856871	1.359945212993299e-19	4.573195173052844e-18	ENSG00000237296	641298	0.07455249716061323	-9.055459068410016
	NA	lncRNA	3.7956359347845634	-1.4954275044231626	1.4395159814685996e-19	4.83729150923862e-18	ENSG00000271771	NA	0.1652542748651381	-9.049251558808763
SDS	serine dehydratase	protein_coding	434.604110414751	0.7040901408557302	1.4877175825146088e-19	4.995672218668214e-18	ENSG00000135094	10993	0.07783739375922478	9.045654111103714
	NA	TEC	22.95265492191778	-1.8939805391421756	1.5031148018325422e-19	5.043749229798579e-18	ENSG00000280323	NA	0.20940620523578338	-9.044529205854364
	NA	lncRNA	17.59385789706669	-1.3050901412858391	1.506019702415998e-19	5.049868936119803e-18	ENSG00000286314	NA	0.14429944906969883	-9.044318254156748
SNAP91	synaptosome associated protein 91	protein_coding	51.765375952291244	-1.2958907535382382	1.5312979228249341e-19	5.130946533517206e-18	ENSG00000065609	9892	0.14331112469847984	-9.042499361195679
	NA	lncRNA	5.541936629446201	-1.5398026038067691	1.561709593314344e-19	5.229096300653741e-18	ENSG00000258490	NA	0.17032555177244846	-9.040350010807039
SORBS1	sorbin and SH3 domain containing 1	protein_coding	3899.0063587742793	-0.8023492898087567	1.577467728484956e-19	5.278075940530359e-18	ENSG00000095637	10580	0.08876279188416739	-9.039252515353471
	NA	lncRNA	2.744595244268498	-1.6090325429966563	1.6412964431586125e-19	5.487710491302479e-18	ENSG00000269189	NA	0.17809049762381615	-9.034915194607663
	NA	processed_pseudogene	4.028994249367403	-1.2789933445973865	1.6731635178037874e-19	5.590257135414672e-18	ENSG00000218596	NA	0.1415941547776101	-9.032811747110555
HAND2-AS1	HAND2 antisense RNA 1	lncRNA	285.6569032383215	-1.1800366113051401	1.6827343960757183e-19	5.618215933259523e-18	ENSG00000237125	79804	0.13064792791099683	-9.032187729062443
UBE2CP3	NA	processed_pseudogene	1.9806186501390544	-1.4497906007426407	1.698708893827558e-19	5.667499551556529e-18	ENSG00000250384	NA	0.16053215412864888	-9.031153967950825
	NA	lncRNA	4.021521447395314	-1.0594601837467885	1.708784194930002e-19	5.69704503647291e-18	ENSG00000253875	NA	0.11732012349757887	-9.030506891417078
	NA	lncRNA	3.4228778899355046	-1.1801585915951194	1.7145879310159347e-19	5.712317237505228e-18	ENSG00000286629	NA	0.1306911224512261	-9.030135861259852
MROH7	maestro heat like repeat family member 7	protein_coding	35.27290095436445	-0.7919526057192623	1.7218203672478541e-19	5.73232412927869e-18	ENSG00000184313	374977	0.0877055470680006	-9.029675228013103
TMPRSS11E	transmembrane serine protease 11E	protein_coding	28.866257836001164	-1.8435179984325925	1.7257662354534687e-19	5.741368596281772e-18	ENSG00000087128	28983	0.204167824119385	-9.029424721471365
	NA	lncRNA	3.679680569767179	-1.1626457239394283	1.7270650766386645e-19	5.741600189659457e-18	ENSG00000287141	NA	0.12876305649593145	-9.029342387318716
IFITM1	interferon induced transmembrane protein 1	protein_coding	6747.066180754807	0.6542133759108899	1.731103156481355e-19	5.750931531727426e-18	ENSG00000185885	8519	0.07245620628876041	9.029086801807523
GCNT7	glucosaminyl (N-acetyl) transferase family member 7	protein_coding	13.840223848213386	-0.7570134634548061	1.7387357815893988e-19	5.772182631290635e-18	ENSG00000124091	140687	0.0838461132759123	-9.02860530891519
ERVK13-1	NA	lncRNA	343.2122684712636	-0.4481823214472832	1.754234474602878e-19	5.819498442771721e-18	ENSG00000260565	NA	0.04964560170821951	-9.02763399024491
	NA	lncRNA	6.046061454077755	-0.7520450225529395	1.7698818656360626e-19	5.867240032788846e-18	ENSG00000281021	NA	0.08331374648278046	-9.026661917170829
	NA	lncRNA	2.3763647246723787	-1.0602528372547464	1.78286595511491e-19	5.906091198401585e-18	ENSG00000248254	NA	0.11746832266250345	-9.025861723597973
RN7SL517P	RNA, 7SL, cytoplasmic 517, pseudogene	misc_RNA	1.1161376417330642	-1.9522774618628722	1.8458596037137168e-19	6.110436302612615e-18	ENSG00000241939	106481064	0.21638933628857335	-9.02205947551568
TJP2	tight junction protein 2	protein_coding	181.63898428556448	-0.5214905912112054	1.8808666109888996e-19	6.221912077385305e-18	ENSG00000119139	9414	0.0578149115633093	-9.020001537841244
	NA	lncRNA	1.8692630422568237	-1.2968759458879309	1.9373480700411814e-19	6.404217339246535e-18	ENSG00000272489	NA	0.14382948994533734	-9.016759681069654
LMOD1	leiomodin 1	protein_coding	1919.186361087516	-1.0018219174595833	1.9528673302680256e-19	6.450953333061472e-18	ENSG00000163431	25802	0.1111174207392826	-9.01588527518274
	NA	TEC	8.330745223899815	-0.8413249398389729	1.963447647597145e-19	6.481319870785516e-18	ENSG00000279384	NA	0.09332197334366034	-9.015293072948364
VAMP7	vesicle associated membrane protein 7	protein_coding	1901.406721028517	0.2805577180965068	2.0324318872102963e-19	6.704298094611986e-18	ENSG00000124333	6845	0.031133272438555168	9.011507500543587
	NA	lncRNA	2.058788706823642	-1.267771683375022	2.0712623634910962e-19	6.827564836718816e-18	ENSG00000236031	NA	0.14071604821443062	-9.00943211141862
MRPS7	mitochondrial ribosomal protein S7	protein_coding	2229.476792012948	0.3128678799186744	2.1219389860160492e-19	6.989678991383896e-18	ENSG00000125445	51081	0.03473692672597028	9.00678066274544
HSPA8P15	heat shock protein family A (Hsp70) member 8 pseudogene 15	processed_pseudogene	7.300167820553562	-0.6626943590638228	2.14935554923621e-19	7.074999883669777e-18	ENSG00000219395	100420051	0.07358878086235915	-9.005372168120706
NDUFA3P2	NADH:ubiquinone oxidoreductase subunit A3 pseudogene 2	processed_pseudogene	1.8372343943359062	-1.463822893157089	2.259688123942412e-19	7.432941731072263e-18	ENSG00000254856	106479051	0.16264919439487702	-8.999877918873942
	NA	lncRNA	269.3326839075162	-0.5625455582373379	2.284422659022029e-19	7.509014636190004e-18	ENSG00000242861	NA	0.0625142125517003	-8.998682623924973
BOLA3	bolA family member 3	protein_coding	291.0851092894984	0.3921688663687191	2.307597948099271e-19	7.579858829660258e-18	ENSG00000163170	388962	0.04358606625183521	8.99757422711224
PGR	progesterone receptor	protein_coding	122.21489247912193	-0.89514683887001	2.316068225179975e-19	7.602335258603756e-18	ENSG00000082175	5241	0.09949202397591893	-8.997171864617727
MIR3679	microRNA 3679	miRNA	1.4673355003358493	-1.738605764188172	2.32629374514989e-19	7.63053753807628e-18	ENSG00000263813	100500878	0.19324953287483237	-8.996688055718439
	NA	lncRNA	1.6092603119999824	-1.4206633416692906	2.4140474180799156e-19	7.912823919375071e-18	ENSG00000272483	NA	0.15798101903070028	-8.992620445075207
	uncharacterized LOC101927539	lncRNA	3.8045564423965628	-1.3757587697278741	2.4788091982084394e-19	8.119403845660448e-18	ENSG00000263499	101927539	0.15303703745907804	-8.989711200438984
	NA	lncRNA	3.1919563919555944	-1.071719818953072	2.54882418823248e-19	8.342889208700133e-18	ENSG00000263370	NA	0.11925688723962435	-8.986649272504085
TMEM70	transmembrane protein 70	protein_coding	1310.9645448578756	0.3211732923229008	2.5512344234769626e-19	8.344930580265086e-18	ENSG00000175606	54968	0.03573935029745483	8.986545352666166
NEXMIF	neurite extension and migration factor	protein_coding	40.133351706482365	-1.133903072709967	2.6200166609952726e-19	8.563915900519817e-18	ENSG00000050030	340533	0.1262189500859843	-8.983619907609093
	NA	lncRNA	15.727728507008173	-0.6633137294819754	2.623526750942599e-19	8.569392378306144e-18	ENSG00000286974	NA	0.07383711785755964	-8.983472658854108
	NA	lncRNA	2.725961441734497	-1.2301092827476938	2.739256692748195e-19	8.941155895288292e-18	ENSG00000287044	NA	0.1370026878296832	-8.978723718741353
UBXN2AP1	NA	processed_pseudogene	4.855834148307557	-0.9702771018887013	2.820109974983612e-19	9.198639442842846e-18	ENSG00000270614	NA	0.10810258021975049	-8.975522137550518
	NA	lncRNA	4.139760854316183	-0.9104296202322394	2.8705906760623333e-19	9.356763425554469e-18	ENSG00000287042	NA	0.10145680387194685	-8.973568903090355
AIMP2	aminoacyl tRNA synthetase complex interacting multifunctional protein 2	protein_coding	931.6813206372278	0.3147184562054465	2.87670717908145e-19	9.370161480314883e-18	ENSG00000106305	7965	0.03507263153153823	8.973334547835208
FHL1	four and a half LIM domains 1	protein_coding	2714.942086037129	-0.8697387884326335	2.879353163883856e-19	9.372244385494845e-18	ENSG00000022267	2273	0.0969259081460062	-8.97323331882004
KANSL1	KAT8 regulatory NSL complex subunit 1	protein_coding	2590.319084334355	-0.2566080789847095	2.916270445379276e-19	9.485799180586394e-18	ENSG00000120071	284058	0.028601530103114253	-8.971830460104263
RN7SL277P	NA	misc_RNA	2.160274467733079	-1.2516764399236966	3.093995332216716e-19	1.0056884340466986e-17	ENSG00000240490	NA	0.13961323760254746	-8.96531347182839
RN7SL329P	RNA, 7SL, cytoplasmic 329, pseudogene	misc_RNA	2.9564467255291746	-1.3928193612849067	3.1463527917450547e-19	1.0219957757275367e-17	ENSG00000242170	106479343	0.15538851481081398	-8.963464017792234
SLC35B1	solute carrier family 35 member B1	protein_coding	2167.0521753097614	0.2764453086267219	3.1637197762237635e-19	1.0269227729509088e-17	ENSG00000121073	10237	0.03084343535771302	8.962857263485443
	NA	lncRNA	33.27914951282956	-1.597775918574924	3.2006793327508733e-19	1.0381981316212539e-17	ENSG00000278484	NA	0.1782918274588768	-8.961576878466023
ZNF90P1	NA	processed_pseudogene	2.1943754620452554	-1.338541569544185	3.319274536487445e-19	1.075919460963165e-17	ENSG00000241738	NA	0.14943141236810129	-8.957564867598881
	NA	misc_RNA	2.9495351500036704	-0.9826889830235218	3.349371063748414e-19	1.0849221429724319e-17	ENSG00000252874	NA	0.10971711996052708	-8.956569251699861
TIMM17B	translocase of inner mitochondrial membrane 17B	protein_coding	2318.3640589074225	0.4170904377211623	3.3617913979993305e-19	1.0881906750460895e-17	ENSG00000126768	10245	0.046570225788809504	8.956160951690858
APOA1-AS	APOA1 antisense RNA	lncRNA	6.142381598832133	-0.7404636719238465	3.367515698285955e-19	1.0892887171138411e-17	ENSG00000235910	104326055	0.0826781913212919	-8.955973275302611
	NA	lncRNA	2.9595979458752515	-1.1125056808761702	3.370322802980017e-19	1.0894422685425164e-17	ENSG00000273557	NA	0.12422068097297427	-8.955881356971545
	zinc finger protein 41 pseudogene	unprocessed_pseudogene	30.00989266013412	-0.5172366650388981	3.444387925724959e-19	1.1126135243615981e-17	ENSG00000275318	100419515	0.057769324261313544	-8.953483040570662
NSA2P5	NA	processed_pseudogene	3.9913530808185143	-0.8877098130687854	3.5969832414526614e-19	1.1611022130270378e-17	ENSG00000227176	NA	0.09919988011917942	-8.948698446029216
RPS15AP39	ribosomal protein S15a pseudogene 39	processed_pseudogene	2.654475406706959	-1.3348710754240534	3.6447555643913164e-19	1.1757105501184669e-17	ENSG00000229822	100129284	0.14919358598815227	-8.947241710042801
TJP1	tight junction protein 1	protein_coding	4343.6180493613565	-0.32043438055119405	3.7884718139295356e-19	1.2212265697504119e-17	ENSG00000104067	7082	0.035830866659992876	-8.942970416871791
CICP14	NA	processed_pseudogene	241.94809944503584	-0.5083861797253948	3.7997773113216376e-19	1.2240261961001542e-17	ENSG00000281490	NA	0.056849667374021966	-8.942641236238913
DICER1	dicer 1, ribonuclease III	protein_coding	2435.260906380961	-0.33630842190007626	3.808606436003221e-19	1.2251804271299894e-17	ENSG00000100697	23405	0.03760835931553295	-8.942384832011927
RNU6-151P	RNA, U6 small nuclear 151, pseudogene	snRNA	1.7072943157150289	-1.598091846694602	3.8064868658485027e-19	1.2251804271299894e-17	ENSG00000201028	106479633	0.17870857563075584	-8.942446332270858
	NA	lncRNA	3.0045435847262	-1.4030295922821063	3.8541195889710435e-19	1.2389681478406639e-17	ENSG00000255340	NA	0.15691961080942607	-8.941072342997598
MIR3145	microRNA 3145	miRNA	1.2053086665900505	-1.4231284095515453	3.9798688969416406e-19	1.2785123542451656e-17	ENSG00000266555	100423001	0.1592307211843619	-8.937524109457536
	NA	lncRNA	10.431003163276925	-0.8173461887518919	4.047553858178324e-19	1.299362152313755e-17	ENSG00000272950	NA	0.0914701547179678	-8.935659847433687
	NA	lncRNA	1.2500243443803445	-1.9435515261921563	4.11298134563124e-19	1.3194591048975934e-17	ENSG00000228073	NA	0.2175482595036046	-8.933886810342205
ACVR2B	activin A receptor type 2B	protein_coding	584.6520196191	-0.41530392450822756	4.29430928957309e-19	1.3766842320293031e-17	ENSG00000114739	93	0.04651120880738725	-8.929114833976664
ACP5	acid phosphatase 5, tartrate resistant	protein_coding	2163.1928730439818	0.5861118104412965	4.3186513626101977e-19	1.3829926023183881e-17	ENSG00000102575	54	0.06564512560151663	8.928489435745025
BLTP1	bridge-like lipid transfer protein family member 1	protein_coding	2520.572527069186	-0.38176274855161724	4.319908811540663e-19	1.3829926023183881e-17	ENSG00000138688	84162	0.042757974751540966	-8.928457223944143
LOXL2-AS1	LOXL2 antisense RNA 1	lncRNA	15.521308862585101	-0.7122890506394908	4.386872929871294e-19	1.4034688197353306e-17	ENSG00000253837	100507156	0.07979260610359405	-8.926755064432061
	NA	lncRNA	33.23796720764372	-0.6333978354048948	4.414348505874956e-19	1.4112922954203513e-17	ENSG00000203392	NA	0.07096048491755856	-8.926064078349695
PRDX6-AS1	PRDX6 antisense RNA 1	lncRNA	59.119431828178904	-0.4420581906834298	4.431112612504182e-19	1.415682893416264e-17	ENSG00000203739	101928673	0.04952675268516062	-8.9256445600941
IGSF11	immunoglobulin superfamily member 11	protein_coding	32.64425014387413	-1.036734948149661	4.454616237773763e-19	1.4222192060845842e-17	ENSG00000144847	152404	0.11616001035930637	-8.92505901938912
	NA	TEC	2.3694942541541786	-1.315056465565284	4.482759619716146e-19	1.430226906265857e-17	ENSG00000279707	NA	0.14735579770868068	-8.924361891515955
PRKCE-AS1	NA	lncRNA	1.6274174109789796	-1.436848214977991	4.493246026340302e-19	1.432594052179721e-17	ENSG00000228481	NA	0.16100757420347092	-8.924103242262353
ETV5-AS1	ETV5 antisense RNA 1	lncRNA	2.7144662399480994	-1.066007630284164	4.586148144354594e-19	1.4612168736334158e-17	ENSG00000234197	100873934	0.119482968704476	-8.9218374956918
UPK1B	uroplakin 1B	protein_coding	237.64015838798443	-1.6928256043672	4.63993634466798e-19	1.4773468760947286e-17	ENSG00000114638	7348	0.18976703267608136	-8.920546316686794
	NA	misc_RNA	1.2863893019314452	-2.086362852515921	4.65977421715468e-19	1.4826525470645635e-17	ENSG00000274303	NA	0.23389524457848532	-8.920073840217928
SCARNA3	small Cajal body-specific RNA 3	scaRNA	2.231578336827041	-1.5200779671909275	4.697294897857984e-19	1.493573501593251e-17	ENSG00000252906	677679	0.17042788787193455	-8.919185622561766
	NA	lncRNA	19.1309345720691	-0.633078708377844	4.769995974328613e-19	1.5156581086048652e-17	ENSG00000269984	NA	0.07099297098139182	-8.917484359737278
	NA	lncRNA	4.5594392020931735	-0.830023292161283	4.775813707845221e-19	1.5164750678432527e-17	ENSG00000257964	NA	0.09307959815573989	-8.917349329038744
ELOCP33	NA	processed_pseudogene	2.057531936160522	-1.502324891962592	4.870671248103224e-19	1.5455447236932982e-17	ENSG00000271278	NA	0.16851331399794614	-8.9151702991308
	NA	lncRNA	21.22833429141879	-0.8201762842757451	4.932875986559704e-19	1.564220668406091e-17	ENSG00000277840	NA	0.09201234004879458	-8.913763999924377
SCGB3A1	secretoglobin family 3A member 1	protein_coding	186.71812551097517	-1.4971925534614057	4.939560006409322e-19	1.5652775328315674e-17	ENSG00000161055	92304	0.16796695084078236	-8.913613933973298
	NA	lncRNA	1.8372908082863835	-1.2917008845252935	5.041660380148772e-19	1.596548574212671e-17	ENSG00000259474	NA	0.14495013998825068	-8.911346236919783
LRCH3	leucine rich repeats and calponin homology domain containing 3	protein_coding	1375.3728236358818	-0.24025593757243868	5.167956400910212e-19	1.635326461451551e-17	ENSG00000186001	84859	0.026968979864380883	-8.908603098100691
	NA	processed_pseudogene	2.6179765608122536	-1.5191718605292535	5.171117308364428e-19	1.635326461451551e-17	ENSG00000237249	NA	0.17052992551905105	-8.908535296108697
CD44-AS1	NA	lncRNA	22.747788241516382	-0.8532905158808841	5.402170847669434e-19	1.7072395001609716e-17	ENSG00000255443	NA	0.09583563849101909	-8.90368686760351
	NA	lncRNA	4.368179545345783	-0.9337562240162718	5.4310572790379295e-19	1.7152079408152983e-17	ENSG00000265490	NA	0.10487995529853827	-8.903095175416095
AKT3-IT1	AKT3 intronic transcript 1	lncRNA	1.3462019335962818	-1.7620722842488576	5.521528205005638e-19	1.7426017630243807e-17	ENSG00000228939	100874263	0.19795758136300134	-8.90126193761525
	ribosomal protein L27 pseudogene	unprocessed_pseudogene	2.2480443826965013	-1.313064411037731	5.952670674460331e-19	1.8774023938782415e-17	ENSG00000226545	100128662	0.14765287983226785	-8.892914330755747
	NA	lncRNA	25.994365654335038	-0.8136005823217968	5.985593360484561e-19	1.8865120126509675e-17	ENSG00000287527	NA	0.09149493725115608	-8.892301659144715
KMT2E	lysine methyltransferase 2E (inactive)	protein_coding	3924.3305815788076	-0.2953534439338343	6.000564549388171e-19	1.8899552902048017e-17	ENSG00000005483	55904	0.03321554674203623	-8.892024154461595
	NA	misc_RNA	9.678499201516539	-1.0221934137274844	6.063620708884677e-19	1.9085287041192347e-17	ENSG00000200953	NA	0.11497122784715026	-8.890862808618957
	NA	processed_pseudogene	2.239068362254263	-1.463093277421403	6.21480604089697e-19	1.954797140500044e-17	ENSG00000267611	NA	0.16461211751746005	-8.888126217477373
ANKRD49P1	NA	processed_pseudogene	7.579353200136935	-0.7533089752084505	6.352129787170691e-19	1.9966462330346957e-17	ENSG00000228446	NA	0.08477770293068296	-8.88569693642656
WARS1	tryptophanyl-tRNA synthetase 1	protein_coding	9153.923995346504	0.6291541411475795	6.402646318446138e-19	2.0111715325373277e-17	ENSG00000140105	7453	0.07081228450819911	8.884816321308373
SMIM38	small integral membrane protein 38	protein_coding	18.646226893468565	-1.0343884198622464	6.425775696212898e-19	2.0170803561452167e-17	ENSG00000284713	107984345	0.11642729113453694	-8.884415413109323
CNOT10-AS1	CNOT10 antisense RNA 1	lncRNA	1.1211377036075372	-1.6991691478658324	6.475151883198602e-19	2.0312147032392445e-17	ENSG00000251224	100874109	0.191271103426538	-8.883564309641978
RBMS3	RNA binding motif single stranded interacting protein 3	protein_coding	390.6759369158508	-0.6601864899673596	6.798852837703875e-19	2.131326289908123e-17	ENSG00000144642	27303	0.07436091328885788	-8.878138537686315
	NA	lncRNA	5.810163443701455	-0.9539701603861164	6.86919843007331e-19	2.1519342016787003e-17	ENSG00000257256	NA	0.10746546001553993	-8.876993224131443
TAS2R20	taste 2 receptor member 20	protein_coding	13.167148526801903	-0.656604898017153	6.921790276627619e-19	2.1669564479289505e-17	ENSG00000255837	259295	0.07397411088845254	-8.87614450692438
	NA	processed_pseudogene	1.7185401919616803	-1.5181222990492205	6.981619777968507e-19	2.1842228949037575e-17	ENSG00000255296	NA	0.17105243532145067	-8.875186700477464
CSPG4	chondroitin sulfate proteoglycan 4	protein_coding	1528.9366839391355	-0.6439571229664148	7.125375511236828e-19	2.2277052527065663e-17	ENSG00000173546	1464	0.07257557411072792	-8.872918069982266
	NA	lncRNA	3.18963729212001	-1.2415273258810127	7.282686297731108e-19	2.2753645102389452e-17	ENSG00000259926	NA	0.13996157816805974	-8.870486758803484
	NA	processed_pseudogene	2.491140336789117	-1.4878761712139397	7.365945513255093e-19	2.2998392311405893e-17	ENSG00000236327	NA	0.16775725788282939	-8.869220861091755
PLXNA2	plexin A2	protein_coding	2964.0138841802473	-0.39186889108310263	7.394660057889497e-19	2.3072623690311324e-17	ENSG00000076356	5362	0.044185170608326454	-8.868787552203251
MIR548V	microRNA 548v	miRNA	1.3582680270419936	-1.5573124850662337	7.64492171096932e-19	2.3837559959790787e-17	ENSG00000265520	100422850	0.1756681834232611	-8.865079917824335
DMPK	DM1 protein kinase	protein_coding	1050.6723515357003	-0.5543191993726047	7.655959088929777e-19	2.3856050239147495e-17	ENSG00000104936	1760	0.06252952662413264	-8.864919171780052
	NA	processed_pseudogene	2.3058999518224512	-1.4244077358659604	7.773415518095048e-19	2.4205897695646773e-17	ENSG00000232768	NA	0.16070991331274734	-8.863222600923262
LINC01485	long intergenic non-protein coding RNA 1485	lncRNA	20.45749735570683	1.1027474582586385	7.9895022520642e-19	2.4862202577725962e-17	ENSG00000254211	101928154	0.1244612568046076	8.860166501370363
SLC7A11-AS1	SLC7A11 antisense RNA 1	lncRNA	13.48023463208793	-0.993976588990558	8.074411698601712e-19	2.510970013515229e-17	ENSG00000250033	641364	0.11219979050906995	-8.858987922176267
NA	NA	NA	4.0591391614737375	-0.8636486009336242	8.113476529307914e-19	2.5214396221386787e-17	ENSG00000286825	NA	0.09749432702794493	-8.858449791505052
EHD4-AS1	EHD4 antisense RNA 1	lncRNA	4.8159899401775546	-0.8490127031652318	8.149995861383889e-19	2.531104765221942e-17	ENSG00000259883	101928363	0.09584754888248287	-8.857949035360232
C6orf163	chromosome 6 open reading frame 163	protein_coding	23.44595331445968	-0.6272289337359226	8.159319680904068e-19	2.5323166975106188e-17	ENSG00000203872	206412	0.0708107440182682	-8.857821541517854
ELOCP31	elongin C pseudogene 31	processed_pseudogene	1.656088191672605	-1.2018421224926008	8.27749377885316e-19	2.567287230520931e-17	ENSG00000256021	100422582	0.13570602312393687	-8.856217983744088
AKAP13	A-kinase anchoring protein 13	protein_coding	5410.3902530408395	-0.3605923226173716	8.338451133876146e-19	2.5844771998156664e-17	ENSG00000170776	11214	0.04072005071454593	-8.855399644395865
ATXN1	ataxin 1	protein_coding	1731.9717118310514	-0.3936069398206888	8.387867124589798e-19	2.59806953264234e-17	ENSG00000124788	6310	0.044451549618197146	-8.854740570384024
NDUFV2-AS1	NDUFV2 antisense RNA 1	lncRNA	39.9453954961004	-0.41826805774096676	8.440792653186951e-19	2.6127301791763373e-17	ENSG00000266053	101927275	0.047240368052828254	-8.854038928596479
	NA	lncRNA	1.791897298010739	-1.4992615900765434	8.46605740959109e-19	2.6188150698317232e-17	ENSG00000258455	NA	0.16933718730169334	-8.853705520722034
RN7SL801P	RNA, 7SL, cytoplasmic 801, pseudogene	misc_RNA	1.1477534021416171	-2.0009307660778055	8.582228724021068e-19	2.65299352395963e-17	ENSG00000241230	106481139	0.2260380647397032	-8.852184999822933
SETBP1	SET binding protein 1	protein_coding	494.24069481187024	-0.6839595447202135	8.707886938857016e-19	2.69005748033778e-17	ENSG00000152217	26040	0.07727864798801379	-8.850563027788713
C6orf58	chromosome 6 open reading frame 58	protein_coding	187.82487821716802	-1.4380370515750576	8.800758470422866e-19	2.716950610674036e-17	ENSG00000184530	352999	0.16250146407663657	-8.849379048651965
AURKA	aurora kinase A	protein_coding	1903.6010822149753	0.4598803733179842	8.850003783399376e-19	2.7303489215244482e-17	ENSG00000087586	6790	0.05197118791926334	8.848756238406619
COL11A2	collagen type XI alpha 2 chain	protein_coding	111.71492441647865	-1.0020718914767082	8.857417738142317e-19	2.7308325091147818e-17	ENSG00000204248	1302	0.11324557365630974	-8.848662769971984
	NA	lncRNA	2.026114962001219	-1.1828009824564716	8.86636277319535e-19	2.7317871950737575e-17	ENSG00000249304	NA	0.1336717280051498	-8.848550101865246
TLK2P2	tousled like kinase 2 pseudogene 2	processed_pseudogene	10.020227432666687	-0.8464621548506617	8.887525027949975e-19	2.736502350234116e-17	ENSG00000228828	553121	0.09566399034544054	-8.848283996873908
	NA	lncRNA	3.995192060759817	-0.9617409515863241	8.948087182111504e-19	2.7533346784535325e-17	ENSG00000269836	NA	0.10870168251468267	-8.847525901509563
	NA	lncRNA	34.18888592912549	-0.8579632775969831	9.018748644543332e-19	2.7732503649636243e-17	ENSG00000261553	NA	0.09698173819622372	-8.846647766418261
	NA	processed_pseudogene	1.4734131381082645	-1.6402012296838606	9.144589531925544e-19	2.810096266096778e-17	ENSG00000253536	NA	0.18543613072443185	-8.84510059218874
DES	desmin	protein_coding	17575.24901163999	-1.5061217593285652	9.31366142744502e-19	2.860169701607689e-17	ENSG00000175084	1674	0.17031691111936317	-8.843054688051676
	NA	lncRNA	6.790580508333583	-1.2133838539767139	9.345746470413483e-19	2.8681371346027814e-17	ENSG00000258987	NA	0.13721916283945756	-8.842670577988715
NKAP	NFKB activating protein	protein_coding	692.6787135603911	0.3013909321366227	9.408088705529953e-19	2.8853737054930965e-17	ENSG00000101882	79576	0.034086562777268216	8.841927949908035
	NA	lncRNA	11.594708901136054	-1.0782386286061696	9.51521358871813e-19	2.916313067686582e-17	ENSG00000287656	NA	0.12196354628273072	-8.84066314459767
	NA	lncRNA	10.284935212335936	-0.7416350030145465	9.579240413009923e-19	2.934011412795282e-17	ENSG00000276071	NA	0.08389617957377618	-8.839913888598128
NBPF12	NBPF member 12	protein_coding	295.2198390251045	-0.3828789930101689	9.780055898224095e-19	2.993555903998357e-17	ENSG00000268043	149013	0.0433238870689138	-8.837595583266493
RREB1	ras responsive element binding protein 1	protein_coding	3526.0035054010264	-0.25080237853278436	1.008867742065221e-18	3.0859989105516967e-17	ENSG00000124782	6239	0.02839018475443594	-8.834122803431095
HTR5BP	5-hydroxytryptamine receptor 5B, pseudogene	transcribed_unprocessed_pseudogene	3.7024179631214875	-0.8352072532218232	1.0117988836637054e-18	3.092939401639268e-17	ENSG00000125631	645694	0.09454678619184605	-8.83379844902495
	NA	lncRNA	1.3939291593620857	-1.6289481058686344	1.0137284558116864e-18	3.096811147319036e-17	ENSG00000254649	NA	0.18440395673041374	-8.833585432497241
RPL12P44	NA	processed_pseudogene	5.213107265237821	-0.8743960432961818	1.0180436900988176e-18	3.1079609621454686e-17	ENSG00000227123	NA	0.09899072855786167	-8.83311049463671
	NA	lncRNA	1.2644036390185962	-1.674709788694225	1.0292139628813883e-18	3.140010123594171e-17	ENSG00000286020	NA	0.18962076511538226	-8.83189026093836
COPG2IT1	NA	lncRNA	101.3953405757839	-0.6523444671292583	1.0306824468045545e-18	3.142437755077933e-17	ENSG00000286214	NA	0.07386371715226474	-8.831730818319055
ABCB7	ATP binding cassette subfamily B member 7	protein_coding	1161.0875103320705	0.25086654149497273	1.0404169619670078e-18	3.169115655764784e-17	ENSG00000131269	22	0.02840852065120893	8.830679519536934
LATS2-AS1	NA	lncRNA	1.9886123930727757	-1.6491732325641528	1.0407894444203855e-18	3.169115655764784e-17	ENSG00000233851	NA	0.18675581029226568	-8.830639485771608
BNIP3P42	BCL2 interacting protein 3 pseudogene 42	processed_pseudogene	2.2768896904931886	-1.2741144650946827	1.0503830624405669e-18	3.1962438086994424e-17	ENSG00000223974	106481697	0.1443001445666138	-8.82961322680109
OTOP3	otopetrin 3	protein_coding	27.858245511708045	-1.8515026748337913	1.0831509846952088e-18	3.293808551050033e-17	ENSG00000182938	347741	0.20977403820981946	-8.82617644506556
	NA	lncRNA	1.774349162732596	-1.3128664581929057	1.0889929043100308e-18	3.309418969903528e-17	ENSG00000235902	NA	0.14875705296792016	-8.825574532429254
PRICKLE2	prickle planar cell polarity protein 2	protein_coding	486.85170270820794	-0.655606247459587	1.0961362859530585e-18	3.328961624225059e-17	ENSG00000163637	166336	0.07429098273948014	-8.824842844772075
EBNA1BP2	EBNA1 binding protein 2	protein_coding	3071.0181365590647	0.28515045942154804	1.1104394254507224e-18	3.3702089099010915e-17	ENSG00000117395	10969	0.032317555941475895	8.823391841200156
ALS2CL	ALS2 C-terminal like	protein_coding	2036.138750872927	-0.5631949840580609	1.1291025733499363e-18	3.4246267596494916e-17	ENSG00000178038	259173	0.06384326039200004	-8.821526040493897
TPR	translocated promoter region, nuclear basket protein	protein_coding	5139.583942761404	-0.2732490095543618	1.1381927384949436e-18	3.4499574706268865e-17	ENSG00000047410	7175	0.030978406636224094	-8.820628277080028
TRIP11	thyroid hormone receptor interactor 11	protein_coding	1749.5779326145935	-0.2863522474331586	1.1389546808947761e-18	3.450028157581978e-17	ENSG00000100815	9321	0.03246420447049972	-8.820553348022663
RHOQ-AS1	RHOQ antisense RNA 1	lncRNA	13.48928569794151	-0.7635900492435679	1.1453138802331562e-18	3.4670425166435835e-17	ENSG00000250116	100506142	0.08657552349388936	-8.819929911223271
	NA	lncRNA	2.5791734699964817	-1.2622043781675598	1.146425618073567e-18	3.468160245764135e-17	ENSG00000286154	NA	0.1431099723441064	-8.819821270963583
RN7SL587P	RNA, 7SL, cytoplasmic 587, pseudogene	misc_RNA	4.723840858354213	-1.09324158819822	1.1597066293008476e-18	3.506067116376265e-17	ENSG00000240233	106479437	0.12397093528605957	-8.81853142170457
IRF1	interferon regulatory factor 1	protein_coding	3073.168891134185	0.4721743156187418	1.1760176391508177e-18	3.553079424779789e-17	ENSG00000125347	3659	0.053552917857684026	8.816967114164294
BANF1P1	NA	processed_pseudogene	2.1126782022395325	-1.1921288053236925	1.1991358974627344e-18	3.620584268557651e-17	ENSG00000258531	NA	0.13524194094580785	-8.814786278476916
MADD-AS1	MADD antisense RNA 1	lncRNA	2.669108774774361	-1.0759858548746335	1.217549313671219e-18	3.6738056131956696e-17	ENSG00000256746	101928943	0.12208966724571768	-8.81307877356324
PRDX3P1	NA	processed_pseudogene	16.317329821220344	-0.6520012218081883	1.2199635621960727e-18	3.6787138816408234e-17	ENSG00000229598	NA	0.07398295891401624	-8.81285678997985
PRDX4	peroxiredoxin 4	protein_coding	5174.462020461795	0.4119880214580233	1.225688944298912e-18	3.69359386446825e-17	ENSG00000123131	10549	0.04675130458369139	8.812332086273807
KMT2C	lysine methyltransferase 2C	protein_coding	3561.499266532114	-0.34335142220939413	1.2446843205249563e-18	3.748417790290147e-17	ENSG00000055609	58508	0.03897022834176583	-8.810608426469285
ZBED6	zinc finger BED-type containing 6	protein_coding	16.99120266652087	-0.682827409867388	1.246706569788134e-18	3.7520887350666207e-17	ENSG00000257315	100381270	0.07750219732621737	-8.810426457888333
LRRC37A16P	NA	transcribed_unprocessed_pseudogene	217.02389462104227	-0.4740544634396556	1.2774847194080454e-18	3.842242997992942e-17	ENSG00000267023	NA	0.05382277724035951	-8.807692351560437
	NA	lncRNA	9.124136884288271	-0.6240062044567665	1.2789455099302917e-18	3.844161249892793e-17	ENSG00000277548	NA	0.07084889643887794	-8.80756420807631
RAB5CP1	NA	processed_pseudogene	3.2494092297155186	-1.363579500291863	1.284326791987262e-18	3.8578533843686836e-17	ENSG00000213731	NA	0.15482741457812904	-8.807093394973492
MTCYBP3	MT-CYB pseudogene 3	processed_pseudogene	1.8205694431894601	-1.3678460234118013	1.293105232400889e-18	3.8817257262347766e-17	ENSG00000232373	100873204	0.15532532813475458	-8.806329526792359
EGLN3P1	NA	processed_pseudogene	1.8892733586826342	-1.3644333157688517	1.3059779266401788e-18	3.917849902083244e-17	ENSG00000256134	NA	0.15495734715873283	-8.805218602323997
OR10A2	olfactory receptor family 10 subfamily A member 2	protein_coding	9.410427721926698	-1.282446990353467	1.3118391186413235e-18	3.930384438269248e-17	ENSG00000170790	341276	0.14565454907252506	-8.804716354687312
NA	NA	NA	21.52792462059782	-0.6491429739798525	1.3115886457716055e-18	3.930384438269248e-17	ENSG00000285596	NA	0.07372655390289798	-8.804737772428783
	NA	lncRNA	1.387971682244846	-1.7563336731468822	1.314104382149932e-18	3.934647537553922e-17	ENSG00000233367	NA	0.19948084702228588	-8.804522836975249
VPS13D	vacuolar protein sorting 13 homolog D	protein_coding	2783.3650590296365	-0.32690816066258355	1.3177567717897942e-18	3.9430558009948426e-17	ENSG00000048707	55187	0.03713088448785702	-8.804211512103702
ARID4A	AT-rich interaction domain 4A	protein_coding	1106.6890972514516	-0.3228994244821281	1.3281544842688178e-18	3.971624059264546e-17	ENSG00000032219	5926	0.036679237208237375	-8.803329868855936
IGBP1	immunoglobulin binding protein 1	protein_coding	3129.3891197463968	0.30482270724450955	1.3566774337302937e-18	4.054321577230217e-17	ENSG00000089289	3476	0.034635221108275965	8.800945901040407
MIB1	MIB E3 ubiquitin protein ligase 1	protein_coding	2148.0348440921025	-0.38399365509859834	1.3598664905693495e-18	4.0612534468033086e-17	ENSG00000101752	57534	0.04363225894247755	-8.800682440137587
	NA	lncRNA	2.9505504197491494	-0.9813444940202721	1.4078408636279692e-18	4.201842741162863e-17	ENSG00000287377	NA	0.11155709926418238	-8.796791064783022
CD274	CD274 molecule	protein_coding	268.4633858541356	0.7628025533117422	1.4100264513665231e-18	4.2056785132106597e-17	ENSG00000120217	29126	0.08671544531808757	8.796616917708809
	NA	TEC	26.188927430025096	-0.47012352407194086	1.4604142371026938e-18	4.353190083014022e-17	ENSG00000279434	NA	0.05346763795267728	-8.792674261915854
LHX4	LIM homeobox 4	protein_coding	54.77545716649985	-0.529801637832988	1.4649667947008761e-18	4.3639753835257153e-17	ENSG00000121454	89884	0.06025728767880416	-8.792324683730309
TNRC6A	trinucleotide repeat containing adaptor 6A	protein_coding	2144.1014879519616	-0.2664612113416211	1.4934256373955304e-18	4.4459157487003076e-17	ENSG00000090905	27327	0.03031356738114245	-8.790163427198015
LDLRAD4	low density lipoprotein receptor class A domain containing 4	protein_coding	998.3610072785884	-0.5197721566259345	1.509252821427095e-18	4.490171339875044e-17	ENSG00000168675	753	0.05913908282656718	-8.78897899296531
RPL36AP33	NA	processed_pseudogene	1.3420521115917023	-1.5033791931645382	1.5591662400844944e-18	4.6357158439278576e-17	ENSG00000235619	NA	0.1711239627677419	-8.785322457761223
	ubiquitin-conjugating enzyme E2 variant 1-like	processed_pseudogene	1.8629258210072763	-1.3399582565363108	1.5692586063343981e-18	4.662754468401616e-17	ENSG00000225460	124902324	0.15253496874077965	-8.784597181866259
	NA	lncRNA	3.1296647023904263	-1.1989199709367098	1.5955332864725058e-18	4.7378108250377794e-17	ENSG00000231606	NA	0.1365087984777135	-8.782730375672058
	NA	TEC	0.9206499273347477	-1.6882349087160606	1.6134226663330494e-18	4.787888139882491e-17	ENSG00000279600	NA	0.1922495474505636	-8.781476633385497
RNASEH2B-AS1	NA	lncRNA	31.85175888692044	-0.7137137435270227	1.628467495891149e-18	4.829465921624106e-17	ENSG00000233672	NA	0.08128457418367446	-8.780432827442528
RNU6-125P	RNA, U6 small nuclear 125, pseudogene	snRNA	4.212395765777771	-0.960404001803342	1.699393938450025e-18	5.036611133950648e-17	ENSG00000207234	106479621	0.10943980686763193	-8.775636848162168
	NA	processed_pseudogene	3.8518063082840475	-0.9015888462610737	1.7278893549851548e-18	5.1178176209259096e-17	ENSG00000271064	NA	0.102759624777086	-8.773765457171228
	NA	lncRNA	1.8861317942145106	-1.5100459704235019	1.767015538110214e-18	5.23038838844043e-17	ENSG00000235445	NA	0.17215868179786453	-8.771244962228984
	NA	lncRNA	7.414402438100946	-0.7974987402658376	1.787329004284958e-18	5.287165957007353e-17	ENSG00000283360	NA	0.0909352972760316	-8.769958026805059
	NA	transcribed_processed_pseudogene	8.747305261705213	-0.8077056298947999	1.823242895513673e-18	5.389990658642288e-17	ENSG00000248863	NA	0.09212267759350587	-8.767717689001895
	NA	TEC	23.98668916188829	-0.7199908838128583	1.833112412529221e-18	5.415739891007425e-17	ENSG00000279700	NA	0.08212408791519123	-8.767109651876877
NA	NA	NA	52.23903064263817	-0.6758368896642633	1.8372360608700905e-18	5.424491729910307e-17	ENSG00000285106	NA	0.07708999057732288	-8.766856560792865
DUTP1	NA	processed_pseudogene	2.4000651821338668	-1.1480916338251468	1.8717667573601158e-18	5.522953472491071e-17	ENSG00000229048	NA	0.1309895271716813	-8.764758974359847
PSMA5	proteasome 20S subunit alpha 5	protein_coding	4921.728302220805	0.2746234198249321	1.8932737014649175e-18	5.582886447078588e-17	ENSG00000143106	5686	0.03133728591861096	8.763471748580354
DIP2A	disco interacting protein 2 homolog A	protein_coding	1640.6694228483072	-0.2736182275791185	1.897819725313971e-18	5.592760981053015e-17	ENSG00000160305	23181	0.031223546239473945	-8.76320151082648
TBL1XR1-AS1	TBL1XR1 antisense RNA 1	lncRNA	1.8280917046966896	-1.3328319990748094	1.903910110869289e-18	5.607171334715864e-17	ENSG00000231310	100874217	0.15210045233853053	-8.762840468799661
RC3H1	ring finger and CCCH-type domains 1	protein_coding	1621.1150296858716	-0.28814807358157496	1.9192071439214085e-18	5.648660774128864e-17	ENSG00000135870	149041	0.032886337702978795	-8.761938656230333
RNA5SP311	RNA, 5S ribosomal pseudogene 311	rRNA_pseudogene	1.9798876415321973	-0.9186861863849966	1.9224020544835787e-18	5.654501105974401e-17	ENSG00000238405	106480358	0.10485189150595983	-8.761751201529616
LAMP2	lysosomal associated membrane protein 2	protein_coding	7447.768841633163	0.3069601728607954	1.9386511139689324e-18	5.698707041055687e-17	ENSG00000005893	3920	0.03503790558449853	8.760802557690571
	NA	lncRNA	9.00018502641693	-1.2765778852370604	1.9939543709373795e-18	5.857585830950569e-17	ENSG00000260337	NA	0.1457674778942995	-8.757631700006131
RNU1-124P	RNA, U1 small nuclear 124, pseudogene	snRNA	0.9942103116039744	-1.38862770995166	1.999620234301514e-18	5.870538122186639e-17	ENSG00000200731	106481629	0.15856780571526932	-8.757311761286116
CCDC144CP	NA	transcribed_processed_pseudogene	7.54631214834155	-0.9701959947965019	2.093865311013245e-18	6.142932622605359e-17	ENSG00000154898	NA	0.11085271802412291	-8.752117332706044
TAS2R43	taste 2 receptor member 43	protein_coding	2.0299421567659564	-1.4389150633468828	2.0950334342011895e-18	6.142932622605359e-17	ENSG00000255374	259289	0.16440883431937017	-8.752054409386163
TAS2R43	taste 2 receptor member 45	protein_coding	2.0299421567659564	-1.4389150633468828	2.0950334342011895e-18	6.142932622605359e-17	ENSG00000255374	259291	0.16440883431937017	-8.752054409386163
RPL34P10	ribosomal protein L34 pseudogene 10	processed_pseudogene	2.237926347829788	-1.0767253720270404	2.098582659948478e-18	6.149479138239238e-17	ENSG00000236489	100271004	0.12302812766276383	-8.751863435477823
SOWAHD	sosondowah ankyrin repeat domain family member D	protein_coding	78.65911864370752	0.5413335278078298	2.127344788579706e-18	6.2298525222426e-17	ENSG00000187808	347454	0.06186437348466777	8.750327487628915
	NA	processed_pseudogene	3.0554954585451553	-1.2084854408382937	2.164098095061522e-18	6.333512401142145e-17	ENSG00000259632	NA	0.13813797021832813	-8.748394369254688
	NA	lncRNA	24.833242406615106	-0.7059481606431968	2.1695038469374336e-18	6.345357243995028e-17	ENSG00000287855	NA	0.0806971947408579	-8.748112780254642
DOCK8-AS2	uncharacterized LOC124902108	lncRNA	16.97075328776982	-0.7090274904515067	2.200356315581856e-18	6.431567155476402e-17	ENSG00000227155	124902108	0.08106396462362685	-8.746518798376831
	NA	processed_pseudogene	1.7531446219397322	-1.4424083671946872	2.212871624383987e-18	6.464103858871272e-17	ENSG00000228292	NA	0.16492435494949745	-8.745878482510218
RNF216-IT1	RNF216 intronic transcript 1	lncRNA	4.575116773042227	-1.0518828361724852	2.287414099836481e-18	6.677676574328886e-17	ENSG00000237738	100874342	0.12032330412453876	-8.742137226249625
XPC-AS1	NA	lncRNA	37.01050176617106	-0.47242219685272324	2.3234050290577394e-18	6.778508775906181e-17	ENSG00000228242	NA	0.05405057160092154	-8.740373743700957
RBMX2	RNA binding motif protein X-linked 2	protein_coding	1098.4767507557535	0.2977720670951816	2.3362035174164042e-18	6.811593638889065e-17	ENSG00000134597	51634	0.03407099289644851	8.739753138401223
RNU6-118P	RNA, U6 small nuclear 118, pseudogene	snRNA	6.036853660936126	-0.8230605935379972	2.3392681795165423e-18	6.816274322959337e-17	ENSG00000252361	106479618	0.0941759485416853	-8.739605029554697
CNTN2	contactin 2	protein_coding	27.010888086856184	-1.0442460481339528	2.4267696228687386e-18	7.066831815123186e-17	ENSG00000184144	6900	0.11954111480707491	-8.735455159668213
RPL23AP55	ribosomal protein L23a pseudogene 55	processed_pseudogene	3.913826997820806	-0.8788178908495767	2.439955733433412e-18	7.100803261865498e-17	ENSG00000243265	100271467	0.10061061517411929	-8.734842633937504
	NA	lncRNA	29.53957425732461	-0.6939171743513035	2.5096835631380466e-18	7.299178676875157e-17	ENSG00000263089	NA	0.07947141933213653	-8.731656992952413
	NA	lncRNA	3.329827427823423	-1.0325790459233206	2.541465257843296e-18	7.387013113167549e-17	ENSG00000267457	NA	0.11827621806270813	-8.730233878258298
	NA	lncRNA	25.615065546614705	-0.5877709286269744	2.5755096925664026e-18	7.481311083960454e-17	ENSG00000276564	NA	0.06733751749430694	-8.728728805255816
	NA	lncRNA	58.46060224519988	-0.5022633802903114	2.577422156355583e-18	7.482213269186633e-17	ENSG00000247934	NA	0.05754196550021859	-8.728644840753716
	NA	lncRNA	37.367527924090595	-0.5605067346082954	2.599182969030715e-18	7.540307359267672e-17	ENSG00000227782	NA	0.0642216316969199	-8.7276937660738
	NA	lncRNA	4.47137688255753	-1.232954725002886	2.6006626465521035e-18	7.540307359267672e-17	ENSG00000287351	NA	0.1412702890027172	-8.727629381286048
RPL37P18	ribosomal protein L37 pseudogene 18	processed_pseudogene	1.3453773215593887	-1.7920722156641633	2.709078715740736e-18	7.849774052948761e-17	ENSG00000229235	100271342	0.20544200802357307	-8.723007689150581
	NA	transcribed_unprocessed_pseudogene	4.172640788128086	-0.8670949319175775	2.7152692535049765e-18	7.862833946804956e-17	ENSG00000257896	NA	0.09940615038642645	-8.722749332379097
GTF3C6P3	GTF3C6 pseudogene 3	processed_pseudogene	1.8597835143257004	-1.35600648604695	2.7196899988661767e-18	7.8707558957274e-17	ENSG00000270196	646745	0.1554595988895528	-8.722565192068538
	NA	lncRNA	1.867012931457229	-1.565096860693248	2.7321911923466647e-18	7.902038291227267e-17	ENSG00000258337	NA	0.17944148067749452	-8.722046066406216
CACNG6	calcium voltage-gated channel auxiliary subunit gamma 6	protein_coding	24.681146944452784	-1.7167218330095382	2.7342759198522446e-18	7.903174129973917e-17	ENSG00000130433	59285	0.1968275350179466	-8.721959724044751
	NA	lncRNA	1.2369492448315764	-1.4539461914477385	2.75873824466225e-18	7.968948959179286e-17	ENSG00000234915	NA	0.16671875852335294	-8.720951405381768
	NA	lncRNA	1.9168822415453721	-1.1604388439978885	2.7724015136820124e-18	8.000412305109298e-17	ENSG00000261291	NA	0.13307186617073893	-8.720392051231762
RPS27P30	ribosomal protein S27 pseudogene 30	processed_pseudogene	1.1372175858053484	-1.7079819550634292	2.7730560538594176e-18	8.000412305109298e-17	ENSG00000270285	127379697	0.19586128466718133	-8.720365323681653
MIR320C1	microRNA 320c-1	miRNA	1.4832414302901473	-1.4081977250215463	2.7877212607124054e-18	8.037757553494798e-17	ENSG00000221493	100302135	0.1614948593939457	-8.719768110924392
	NA	lncRNA	1.0999422692976109	-1.7257967959850093	2.7958394218570648e-18	8.056191459316573e-17	ENSG00000255081	NA	0.1979252135759303	-8.7194388466477
GTF2IRD2	GTF2I repeat domain containing 2	protein_coding	98.5340024530766	-0.46281060038451377	2.8251994603361473e-18	8.133334642854542e-17	ENSG00000196275	84163	0.05308522801299163	-8.718255863406096
	NA	lncRNA	3.673528500293305	-1.132855117958779	2.826093927370083e-18	8.133334642854542e-17	ENSG00000285653	NA	0.1299411022119306	-8.71822001410394
FOXN3	forkhead box N3	protein_coding	2320.0392765143506	-0.3764488818379963	2.847555848723996e-18	8.190054565150809e-17	ENSG00000053254	1112	0.04318380155045693	-8.717363185317183
	NA	lncRNA	6.805554087575337	-0.9424675793079037	2.8832159915164524e-18	8.287516046014891e-17	ENSG00000286846	NA	0.10813132233048801	-8.715953518328256
LINC02912	long intergenic non-protein coding RNA 2912	lncRNA	9.168575782774452	-1.00439732441414	2.9209722872711176e-18	8.390879124609264e-17	ENSG00000280055	641384	0.11525614462816479	-8.714479628435345
IRAK1	interleukin 1 receptor associated kinase 1	protein_coding	9501.659391991809	0.3641125761393761	2.930487052418018e-18	8.413037475807818e-17	ENSG00000184216	3654	0.04178424730776154	8.714111168678182
RPL17P48	ribosomal protein L17 pseudogene 48	processed_pseudogene	2.031751403394595	-1.3627112092112617	2.958433688428396e-18	8.488051545012405e-17	ENSG00000235018	100271416	0.15639913026180272	-8.713035724240699
DPYD-AS1	DPYD antisense RNA 1	lncRNA	1.6366697756969109	-1.4171182339073554	2.9873140143685432e-18	8.560395723750938e-17	ENSG00000232878	100873932	0.16266400752658844	-8.711934837064177
	NA	lncRNA	2.5608011690915413	-1.1140632095093554	2.9865373180778924e-18	8.560395723750938e-17	ENSG00000267016	NA	0.12787738452085093	-8.71196430614909
	NA	transcribed_processed_pseudogene	381.0758525824891	-0.4477606753849471	3.0171159244027648e-18	8.640494648248237e-17	ENSG00000243302	NA	0.051402876034533154	-8.710809782007827
EFCAB13	EF-hand calcium binding domain 13	protein_coding	105.9895475016986	-0.5788549749483333	3.045263415049514e-18	8.715760346418367e-17	ENSG00000178852	124989	0.06646051787486068	-8.709757213121124
DUXAP7	NA	processed_pseudogene	1.2830570427232124	-1.7294765359846491	3.087552959106221e-18	8.83138463973622e-17	ENSG00000232136	NA	0.19860336028824196	-8.70819372579891
	NA	lncRNA	5.743894866103511	-0.9827527011712	3.1536489015975584e-18	9.014919617179947e-17	ENSG00000283045	NA	0.11288492851327606	-8.705791943302877
DGKB	diacylglycerol kinase beta	protein_coding	39.309846965650806	-1.2415281911741178	3.176482714834274e-18	9.074637989430832e-17	ENSG00000136267	1607	0.14262285298726202	-8.704973748386605
LIPA	lipase A, lysosomal acid type	protein_coding	3840.239896228128	0.4141540094880244	3.213983560454119e-18	9.170553336912122e-17	ENSG00000107798	3988	0.047583986691473755	8.703642512623555
CASQ1	calsequestrin 1	protein_coding	16.482886722239535	-1.0027935472146223	3.2131547062302084e-18	9.170553336912122e-17	ENSG00000143318	844	0.1152150004879963	-8.703671769884675
	NA	lncRNA	1.796490928654192	-1.1472133466051908	3.229750519256352e-18	9.209915568006407e-17	ENSG00000253961	NA	0.13181682508976547	-8.703087377684556
	NA	lncRNA	37.84172917478348	-0.5200327336418115	3.249157279701395e-18	9.259602646587704e-17	ENSG00000258768	NA	0.059757339402855186	-8.70240775172404
ASF1B	anti-silencing function 1B histone chaperone	protein_coding	1677.786290846429	0.4117777352300029	3.2598610486410475e-18	9.284442056156993e-17	ENSG00000105011	55723	0.04731970778241219	8.702034617869145
	NA	lncRNA	2.2049282452570815	-1.0151969920518755	3.2691455759605755e-18	9.305211499545554e-17	ENSG00000277855	NA	0.11666635248078928	-8.701711937201788
	NA	TEC	22.485325700904365	-1.2077218835720092	3.3203804208891372e-18	9.445289225292978e-17	ENSG00000279281	NA	0.13881944660257586	-8.699947400234048
TPTEP2	NA	transcribed_unprocessed_pseudogene	60.27606309710718	-0.4472210611766835	3.3513089539188453e-18	9.527467433268129e-17	ENSG00000244627	NA	0.05141124842101837	-8.698895181737054
	Putative uncharacterized protein FLJ44553	lncRNA	50.569092058449	-0.4528696129490937	3.3655979824284764e-18	9.556456909498584e-17	ENSG00000213963	100130691	0.05206347985183856	-8.698412288956924
RNU6ATAC16P	RNA, U6atac small nuclear 16, pseudogene	snRNA	1.6373604153177346	-1.0725534121062292	3.363848474704417e-18	9.556456909498584e-17	ENSG00000221518	106479550	0.12330366734663843	-8.698471304109754
MYO9A	myosin IXA	protein_coding	996.8710827418296	-0.37022699621482036	3.404784985509543e-18	9.661853091626078e-17	ENSG00000066933	4649	0.0425690251795081	-8.697098292799067
MACF1	microtubule actin crosslinking factor 1	protein_coding	8608.528323054124	-0.40981308474945727	3.4183164564408732e-18	9.694362074310671e-17	ENSG00000127603	23499	0.047123108051275266	-8.696648028893474
	NA	lncRNA	18.397087519820314	-0.7996913909959077	3.4775022714117174e-18	9.856228980301573e-17	ENSG00000251194	NA	0.09197459109417636	-8.694699062886539
	uncharacterized LOC101928266	lncRNA	5.629974852315366	-1.1847962268419063	3.4957955890886846e-18	9.902068900590865e-17	ENSG00000262966	101928266	0.13627583972765114	-8.69410329233513
COX6CP14	cytochrome c oxidase subunit 6C pseudogene 14	processed_pseudogene	1.1349672964378799	-1.7538723196556678	3.5357368679540345e-18	1.0009135355470606e-16	ENSG00000239576	106481683	0.20176118991941075	-8.692813124051336
	NA	lncRNA	1.7513110054406817	-1.3922725443958741	3.539624629063915e-18	1.001407188364303e-16	ENSG00000260586	NA	0.1601659342152067	-8.692688312392006
HNRNPA1P62	NA	processed_pseudogene	2.899088610273696	-1.0110741006141732	3.553962833049013e-18	1.0048550240247359e-16	ENSG00000259228	NA	0.11631931014385005	-8.692229169548852
SNHG14	NA	lncRNA	913.2952000962576	-0.842411732544989	3.564570870589501e-18	1.0066356759030531e-16	ENSG00000224078	NA	0.09691927411236924	-8.691890650855349
	NA	processed_pseudogene	3.534455985973339	-1.2139544305697376	3.564355254414345e-18	1.0066356759030531e-16	ENSG00000229853	NA	0.1396650647979293	-8.691897521589349
ADCY5	adenylate cyclase 5	protein_coding	578.1224684765283	-0.8773828735011329	3.571999777723992e-18	1.0081240943668275e-16	ENSG00000173175	111	0.10094544212942719	-8.691654174699602
MMP12	matrix metallopeptidase 12	protein_coding	2393.397490272842	0.9345562840286774	3.6103386048843056e-18	1.0183291418812864e-16	ENSG00000262406	4321	0.10753841332559329	8.690441444389997
	NA	lncRNA	1.6495143940806594	-1.9782100435408447	3.657256374972234e-18	1.0309401811622093e-16	ENSG00000288054	NA	0.22766898866813995	-8.688974528825128
ZC3H11A	zinc finger CCCH-type containing 11A	protein_coding	9.050195492762237	-0.6527845723768539	3.6678079747605916e-18	1.0332909691983864e-16	ENSG00000058673	9877	0.07513074917543153	-8.68864718562291
RBM20	RNA binding motif protein 20	protein_coding	32.59429141157237	-0.8929768460351947	3.732955768292319e-18	1.0510104338828567e-16	ENSG00000203867	282996	0.10279880158931325	-8.68664646113955
IMMP1LP1	NA	processed_pseudogene	3.3110117886636274	-0.9926007862896439	3.765687948477519e-18	1.0595874601532314e-16	ENSG00000270269	NA	0.11428048620012313	-8.685654211791185
ATG12P2	NA	processed_pseudogene	1.8033706273610444	-1.3686011143387702	3.82601568471997e-18	1.0759143083539136e-16	ENSG00000224121	NA	0.15760307964632023	-8.683847532739026
	NA	lncRNA	17.01825318460202	-0.8751764631815279	3.862877421566779e-18	1.0856266033932771e-16	ENSG00000225885	NA	0.10079476173561379	-8.68275739841649
SYT2	synaptotagmin 2	protein_coding	29.169225116557456	-0.6999648254672454	3.8658873863572275e-18	1.0858192058289822e-16	ENSG00000143858	127833	0.08061632184893852	-8.6826688369492
	NA	lncRNA	2.5762291608958385	-1.2420949552209424	3.876271998824593e-18	1.0880816634200597e-16	ENSG00000274591	NA	0.1430595379009901	-8.682363814711762
LINC02656	NA	lncRNA	13.605900791375742	-0.7636594769404117	3.8967141343702005e-18	1.092544961178087e-16	ENSG00000212743	NA	0.08796130889752272	-8.681765727589335
ARHGEF2-AS1	ARHGEF2 antisense RNA 1	lncRNA	10.141890627472717	-0.9790858104662707	3.896850511299092e-18	1.092544961178087e-16	ENSG00000224276	107985210	0.11277501489813388	-8.681761747942558
	NA	lncRNA	3.4324561821977397	-0.9206244470006456	3.9540290293957326e-18	1.1079108694303856e-16	ENSG00000287180	NA	0.10606143879445074	-8.68010520567079
	NA	lncRNA	2.4180354762684613	-1.335804277211341	4.034253252064387e-18	1.129711841430908e-16	ENSG00000264829	NA	0.1539331549465918	-8.677820432348105
GPKOW	G-patch domain and KOW motifs	protein_coding	1176.2339544360498	0.24856974629642412	4.055783515123949e-18	1.135060468591519e-16	ENSG00000068394	27238	0.028646259143981202	8.677214886839788
RPL17P29	ribosomal protein L17 pseudogene 29	processed_pseudogene	1.9685956781539724	-1.7981311671590345	4.1776310514034464e-18	1.168460890898225e-16	ENSG00000231965	100271154	0.2073049311786854	-8.673846574393085
	NA	lncRNA	7.769299754941377	-0.6952115720574448	4.187401616207574e-18	1.1704927713431454e-16	ENSG00000269997	NA	0.08015277617295179	-8.673580694913593
SNORA19	small nucleolar RNA, H/ACA box 19	snoRNA	1.3943064001457848	-1.254919696727371	4.218698284030734e-18	1.1785357544784184e-16	ENSG00000207468	641451	0.14469714169228556	-8.672733144902725
PHIP	pleckstrin homology domain interacting protein	protein_coding	2496.6681031931275	-0.34744747519633595	4.2498959582202205e-18	1.1865414842349568e-16	ENSG00000146247	55023	0.04006592538198566	-8.671894431085683
IMPG1	interphotoreceptor matrix proteoglycan 1	protein_coding	18.289489010483834	-0.5913913532639435	4.277176223519357e-18	1.1934445891539166e-16	ENSG00000112706	3617	0.06820205648958381	-8.671165998554075
RIPK2	receptor interacting serine/threonine kinase 2	protein_coding	1255.699569698543	0.3430165537454354	4.320984872322459e-18	1.2049485516496102e-16	ENSG00000104312	8767	0.039563590016492726	8.670005770518888
	uncharacterized LOC102723566	lncRNA	65.60289804443133	-0.5873199503612113	4.350732806489541e-18	1.2125201590591882e-16	ENSG00000225032	102723566	0.0677476916757116	-8.669224527568264
	NA	misc_RNA	1.2260812544438957	-2.08330754112867	4.375603143383171e-18	1.2187241933469562e-16	ENSG00000202071	NA	0.24032870926000285	-8.668575417158403
	uncharacterized LOC101928373	lncRNA	6.509384040590315	-0.9669217152888594	4.40116463951043e-18	1.2251132249516845e-16	ENSG00000286313	101928373	0.11155186041101867	-8.667912052082196
MIR302CHG	miR-302/367 cluster host gene	lncRNA	1.6543686806167748	-1.0145376577194802	4.426861627106303e-18	1.2315323391334622e-16	ENSG00000249532	109864269	0.11705417237775048	-8.667248993444016
RPL23AP11	ribosomal protein L23a pseudogene 11	processed_pseudogene	2.0749234279592166	-1.268730886017744	4.458690147546236e-18	1.2396485601293878e-16	ENSG00000230988	326294	0.14639597286169106	-8.666432970915048
ARAP1-AS2	ARAP1 antisense RNA 2	lncRNA	13.226552425179053	-0.7494884519938619	4.528155523389595e-18	1.2582130656871184e-16	ENSG00000245148	100506020	0.08649934689996379	-8.664671802211904
	NA	lncRNA	10.556095658461212	-0.6113083742009228	4.533680577490545e-18	1.2589993227943274e-16	ENSG00000285803	NA	0.07055295227814519	-8.664532871578848
	NA	lncRNA	1.488344562201593	-1.4544290260551267	4.678706014128454e-18	1.2985007677595126e-16	ENSG00000232290	NA	0.16792960596908932	-8.66094467179803
NDUFAF2P2	NA	processed_pseudogene	4.840068935710454	-1.1890059589245376	4.696853240882323e-18	1.30276317118986e-16	ENSG00000255358	NA	0.1372906285549498	-8.66050342575746
	NA	processed_pseudogene	1.789223212852807	-1.1767743368982888	4.712586251735523e-18	1.3063512832778313e-16	ENSG00000270690	NA	0.1358842640071483	-8.660122240765007
RPL26P27	ribosomal protein L26 pseudogene 27	processed_pseudogene	6.472173829272391	-0.778281256031835	4.729243964860624e-18	1.3101913188296258e-16	ENSG00000226493	100271471	0.0898737204399351	-8.659720018511752
	NA	lncRNA	2.1488342532527227	-1.2726040243380932	4.744626777571321e-18	1.3136738124100702e-16	ENSG00000287624	NA	0.14696299961423792	-8.65934982055716
PHB1P19	NA	transcribed_processed_pseudogene	16.54783930285919	-0.7396630781102067	4.785883420405607e-18	1.324311781301691e-16	ENSG00000257246	NA	0.0854275915291187	-8.658362770979988
TMEM274P	transmembrane protein 274, pseudogene	unitary_pseudogene	3.233526954451825	-1.1113588005981314	4.8819037687447644e-18	1.3500819605346312e-16	ENSG00000283611	113391335	0.12839027973137204	-8.656097665052224
CCT7	chaperonin containing TCP1 subunit 7	protein_coding	12261.921216729494	0.25761982130663363	4.989019431711586e-18	1.3788882167799791e-16	ENSG00000135624	10574	0.02977017218389994	8.653622146194957
RN7SKP255	NA	misc_RNA	3.166196412313601	-1.9261697531807753	5.0000213877058634e-18	1.3811117622611068e-16	ENSG00000200312	NA	0.22259184127561163	-8.653370860955347
BACH1-IT3	BACH1 intronic transcript 3	lncRNA	1.3549879292977043	-1.8024801815615297	5.258185205895242e-18	1.4515636689253006e-16	ENSG00000234293	54147	0.208436418421922	-8.647625953315442
H2AZ1	H2A.Z variant histone 1	protein_coding	6598.278505425046	0.3432104703193359	5.3292447518009466e-18	1.470311241062436e-16	ENSG00000164032	3015	0.03969543815991888	8.646093511719464
SMTN	smoothelin	protein_coding	5356.71899310136	-0.5723067948251838	5.380033484603092e-18	1.4825726862166366e-16	ENSG00000183963	6525	0.06620082099995096	-8.645010532809067
	NA	lncRNA	7.351489578815665	-0.8548448301567753	5.380035331814423e-18	1.4825726862166366e-16	ENSG00000287129	NA	0.09888302978801358	-8.645010493604413
	NA	misc_RNA	6.4891445710313675	-1.1718173921547534	5.39392488470585e-18	1.485523805658759e-16	ENSG00000200651	NA	0.13555302235243047	-8.644716080974515
HEATR5A-DT	HEATR5A divergent transcript	lncRNA	14.133257221231927	-0.5053763168853082	5.40951005184553e-18	1.4889381556373178e-16	ENSG00000250365	101927124	0.058462947031508145	-8.644386616585367
	NA	lncRNA	11.578168863500885	-0.6510291162760858	5.415410153693854e-18	1.4896842925140534e-16	ENSG00000228686	NA	0.07531343983979669	-8.644262135163727
EPC1-AS1	EPC1 antisense RNA 1	lncRNA	1.1109924611720925	-1.5242671741216505	5.5800658236370735e-18	1.5340747178120308e-16	ENSG00000229327	102031319	0.17640263815702845	-8.640841146405036
	NA	lncRNA	3.911131175673587	-0.9084549251406462	5.614337947970675e-18	1.5425888894809547e-16	ENSG00000228028	NA	0.1051435224338306	-8.64014162843326
RPL21P32	ribosomal protein L21 pseudogene 32	processed_pseudogene	2.1765474259788435	-1.0707815973903	5.644463941642546e-18	1.549954534098658e-16	ENSG00000224019	100271161	0.12393979436247977	-8.639530208180313
HNRNPA1P17	heterogeneous nuclear ribonucleoprotein A1 pseudogene 17	unprocessed_pseudogene	1.9288913357047714	-1.4676977169620884	5.774217267160501e-18	1.5846528456627488e-16	ENSG00000243188	100421376	0.16993274109702114	-8.636933103574922
TPRKBP2	TP53RK binding protein pseudogene 2	processed_pseudogene	1.3518961699752507	-1.3641616980772135	5.787602263714508e-18	1.587393506376048e-16	ENSG00000260452	106480804	0.15794998979475083	-8.636668478737368
	NA	lncRNA	7.039725225737441	-0.8262843099515115	6.03571808105023e-18	1.6544739192944554e-16	ENSG00000264012	NA	0.09572483711640518	-8.631869584136425
	NA	lncRNA	10.095435191069582	-0.7593766363663684	6.158267999739277e-18	1.6870764809373716e-16	ENSG00000287045	NA	0.08799703524110629	-8.629570692759417
MLANA	melan-A	protein_coding	28.862275786741264	-0.6392469248103775	6.270702514758151e-18	1.7168712998935433e-16	ENSG00000120215	2315	0.07409410092144443	-8.627500932741134
PYGM	glycogen phosphorylase, muscle associated	protein_coding	92.66826133791038	-0.8512310561884507	6.3125056680204785e-18	1.7263642198456581e-16	ENSG00000068976	5837	0.09867354118232709	-8.626740724907828
SYNE1	spectrin repeat containing nuclear envelope protein 1	protein_coding	1610.3138977091921	-0.6405816589781781	6.312766463628817e-18	1.7263642198456581e-16	ENSG00000131018	23345	0.07425539151055509	-8.62673599784498
TAS2R15P	taste 2 receptor member 15 pseudogene	unprocessed_pseudogene	9.022166155878596	-0.6448883882004388	6.433749593357979e-18	1.7584201858171903e-16	ENSG00000212125	266657	0.07477345118174748	-8.624563638676328
	NA	lncRNA	13.602693859656833	-0.8027127352560526	6.470040570671284e-18	1.767304824651959e-16	ENSG00000243107	NA	0.09307979994368015	-8.623919859537198
	NA	processed_pseudogene	1.115686972897159	-1.9987766486298304	6.666633114106716e-18	1.8199401877662804e-16	ENSG00000283176	NA	0.2318633745756893	-8.620493220576979
	NA	TEC	3.623681128616621	-1.2025014012458701	6.749149111939987e-18	1.8413902212009627e-16	ENSG00000280222	NA	0.1395161388993927	-8.6190845785448
	NA	lncRNA	6.598033825831845	-0.9702195988287615	6.759657664415622e-18	1.8431806762824826e-16	ENSG00000286093	NA	0.11256875907406613	-8.618906407153272
	NA	lncRNA	5.866437319561918	-1.042045287596796	6.805902155350599e-18	1.8547076066176843e-16	ENSG00000267375	NA	0.12091321702387747	-8.618125571756288
CCT4P2	chaperonin containing TCP1 subunit 4 pseudogene 2	processed_pseudogene	4.974130938504024	-1.365096852206146	6.861830419085211e-18	1.86885852504403e-16	ENSG00000225569	100131638	0.15841557844631798	-8.617188193197387
	NA	TEC	13.626915841816421	-0.8444249587082719	6.8833465036926516e-18	1.873626059679371e-16	ENSG00000280022	NA	0.0979971752475443	-8.616829582844861
	NA	lncRNA	4.180112770019374	-1.5402178676948939	6.9202417023827276e-18	1.8825717511741107e-16	ENSG00000285603	NA	0.1787580128544665	-8.616217215106559
	NA	lncRNA	3.6647986580401324	-0.882767401148387	7.035788498397954e-18	1.9128908321983123e-16	ENSG00000236434	NA	0.102476735734353	-8.614320068086043
	NA	lncRNA	1.2278594653597998	-1.644142089970776	7.04728487886656e-18	1.9149018580976042e-16	ENSG00000253539	NA	0.1908656496041129	-8.614132995544248
MAML3	mastermind like transcriptional coactivator 3	protein_coding	758.7907566258996	-0.3479816622618993	7.101720695415216e-18	1.9285713486171472e-16	ENSG00000196782	55534	0.04040073270353511	-8.613251269857553
NABP2	nucleic acid binding protein 2	protein_coding	2099.812642546221	0.27867241095727724	7.171465052061072e-18	1.9463797856869298e-16	ENSG00000139579	79035	0.032358123887484574	8.612131281970328
	NA	lncRNA	32.15642321832837	-0.5851935910840175	7.176975876600628e-18	1.9467442869926755e-16	ENSG00000266718	NA	0.06795060990886632	-8.612043245364017
CDCA5	cell division cycle associated 5	protein_coding	1599.3756395442756	0.41998458308878944	7.270930519689595e-18	1.9687993834445294e-16	ENSG00000146670	113130	0.048775567435959816	8.610552478763283
MIR27B	microRNA 27b	miRNA	2.2523555098579395	-1.1821214499203907	7.263361067419267e-18	1.9687993834445294e-16	ENSG00000207864	407019	0.13728562264756505	-8.610671876071775
YRDCP1	yrdC N(6)-threonylcarbamoyltransferase domain containing pseudogene 1	processed_pseudogene	3.063686627300671	-1.087035539197308	7.268587499853371e-18	1.9687993834445294e-16	ENSG00000278486	100420501	0.12624403345000534	-8.610589423442269
SEMA6A-AS1	SEMA6A antisense RNA 1	lncRNA	22.89450566315769	-0.6409740648922593	7.30193415275075e-18	1.9760489127510705e-16	ENSG00000248445	101927233	0.07444474413486528	-8.610064717679203
CREBBP	CREB binding protein	protein_coding	5110.010944473315	-0.26644568094160515	7.407082099366017e-18	2.0033433571470022e-16	ENSG00000005339	1387	0.03095173193924344	-8.608425579047514
	NA	lncRNA	3.0195051020096373	-0.981042217278527	7.449005963813153e-18	2.0135163169198413e-16	ENSG00000230433	NA	0.11397159272021884	-8.607778428496838
	NA	TEC	12.539125572514259	-0.7260451805129295	7.659967006539437e-18	2.0693429665034734e-16	ENSG00000279330	NA	0.08437896494447349	-8.604575571538613
EIF4A3	eukaryotic translation initiation factor 4A3	protein_coding	4254.744703275218	0.2662882770544768	7.676842675554717e-18	2.07270314758662e-16	ENSG00000141543	9775	0.030948195795628908	8.604323134471285
RNU4-24P	RNA, U4 small nuclear 24, pseudogene	snRNA	0.9297008699240766	-1.6992577723804887	7.768294274988287e-18	2.0961828844045518e-16	ENSG00000201435	106481179	0.1975200238214952	-8.602964598243261
RN7SKP237	NA	misc_RNA	1.8165112326607116	-1.2720526155787661	7.909284669928567e-18	2.1329952520074678e-16	ENSG00000201533	NA	0.14789760389479484	-8.600900772426478
CHD3	chromodomain helicase DNA binding protein 3	protein_coding	5397.092513307316	-0.3613814226192545	7.929826737954511e-18	2.137301079648686e-16	ENSG00000170004	1107	0.04201814895461912	-8.60060311104036
	NA	lncRNA	41.68166876904036	-0.5192024488716352	8.037030678764426e-18	2.1649461705559834e-16	ENSG00000253854	NA	0.06037896374512352	-8.599061935930763
ILK	integrin linked kinase	protein_coding	32.921887768074775	-0.5227947385400316	8.117226160542559e-18	2.18528828088059e-16	ENSG00000166333	3611	0.06080477626660585	-8.597922246235644
	ribosomal protein S10 pseudogene 23	processed_pseudogene	1.7566185325392043	-1.3948581877210446	8.1413063670335785e-18	2.190508520148453e-16	ENSG00000240861	645713	0.16223842412782355	-8.597582201748159
	NA	lncRNA	2.586225788859897	-1.0083418358311786	8.297319133504824e-18	2.2312002268674547e-16	ENSG00000287456	NA	0.11731175987837718	-8.595402855404913
	NA	lncRNA	15.053987384607925	-0.6024686981994067	8.347372517455558e-18	2.2433683712188244e-16	ENSG00000275413	NA	0.07009759986267564	-8.594712220955783
RPL21P137	ribosomal protein L21 pseudogene 137	unprocessed_pseudogene	4.259383753364774	-0.8204108222319512	8.413595049456675e-18	2.2598655041119713e-16	ENSG00000236732	127379693	0.09546537849742522	-8.593804739946412
PIANP	PILR alpha associated neural protein	protein_coding	51.53515201134006	-0.737603735910579	8.439429770359021e-18	2.2655018686419514e-16	ENSG00000139200	196500	0.08583322305894456	-8.59345262386386
RBM5-AS1	RBM5 antisense RNA 1	lncRNA	7.494155288136979	-0.6103767731419223	8.453316595241896e-18	2.2679262771232266e-16	ENSG00000281691	100775107	0.07102967951756543	-8.593263791806605
PTRH2	peptidyl-tRNA hydrolase 2	protein_coding	1043.9020715396196	0.30170382342193086	8.510141608175195e-18	2.281861104341304e-16	ENSG00000141378	51651	0.03511248469761033	8.592494265792135
MTOR-AS1	MTOR antisense RNA 1	lncRNA	1.4831443980530847	-1.5563953161569561	8.622874577721176e-18	2.3107621838828365e-16	ENSG00000225602	100873935	0.18116616008192934	-8.590982529259893
LINC00632	long intergenic non-protein coding RNA 632	lncRNA	62.00711836377989	-0.9425419934228184	8.661050830223299e-18	2.319661830440941e-16	ENSG00000203930	286411	0.10971942675161972	-8.590475008190873
	nucleoporin 155kDa pseudogene	processed_pseudogene	1.1849846475525423	-1.829710807324903	8.7462173374521e-18	2.3411293158455595e-16	ENSG00000217512	100419073	0.21302085229272555	-8.589350702674782
MEMO1	mediator of cell motility 1	protein_coding	123.2063768829347	-0.38207576259942083	8.869827238243512e-18	2.3728565891816503e-16	ENSG00000162959	51072	0.044490850079940365	-8.587737971131455
DDX17	DEAD-box helicase 17	protein_coding	17065.55241873223	-0.21489965576914116	8.910352761849357e-18	2.382333526921704e-16	ENSG00000100201	10521	0.025025538459608667	-8.587214061986726
RPL26P35	ribosomal protein L26 pseudogene 35	processed_pseudogene	2.8648873061097233	-1.1052706816490305	9.246889430741953e-18	2.4708979314675395e-16	ENSG00000244229	100128115	0.12877511991598545	-8.58295206690643
	zinc finger protein 337 pseudogene	processed_pseudogene	3.6770346576971393	-1.2872141401687576	9.29064170445272e-18	2.4811697162566156e-16	ENSG00000275488	100419830	0.14998284302194517	-8.582409255840117
	NA	lncRNA	2.114268829391238	-1.0377844208442468	9.4175465500267e-18	2.513623896029698e-16	ENSG00000259935	NA	0.12094192829437725	-8.580848970079591
RPS12P17	ribosomal protein S12 pseudogene 17	processed_pseudogene	1.9582780954137156	-1.1177019299370723	9.483231347389821e-18	2.529710182782588e-16	ENSG00000233163	100271353	0.13026753848909933	-8.580049511188088
POLHP1	NA	processed_pseudogene	1.7922514147215065	-1.2126692866599915	9.509817993096072e-18	2.535354387211897e-16	ENSG00000232970	NA	0.14134123610941343	-8.579727474020775
	NA	processed_pseudogene	1.4276981798845567	-1.5141051495762254	9.549066084479419e-18	2.5443658171132297e-16	ENSG00000267526	NA	0.1764844826667765	-8.57925369243388
DAAM1	dishevelled associated activator of morphogenesis 1	protein_coding	1319.320165640055	-0.3550094749030926	9.659181177622475e-18	2.570068464174735e-16	ENSG00000100592	23002	0.04138635815256924	-8.577934632333767
	NA	lncRNA	5.707524590733459	-0.835614533240176	9.653520409463872e-18	2.570068464174735e-16	ENSG00000255449	NA	0.09741365477558638	-8.578002079535938
	NA	lncRNA	42.890253401778764	-0.517704866911733	9.662035631443265e-18	2.570068464174735e-16	ENSG00000272078	NA	0.06035332989221177	-8.577900636739178
	NA	misc_RNA	4.37134538525255	-0.8539890995348733	9.721308316831184e-18	2.584363063010061e-16	ENSG00000200769	NA	0.09956505657288163	-8.577196949712505
	NA	processed_pseudogene	1.1752587448176766	-1.5295109197098737	9.754422284027025e-18	2.591691185805565e-16	ENSG00000214067	NA	0.17833106871499757	-8.576805661128427
SLC2A4	solute carrier family 2 member 4	protein_coding	186.24608605173032	-0.8375420548785799	1.0054665407647898e-17	2.6699452332338013e-16	ENSG00000181856	6517	0.09769172194268837	-8.573316533103293
SMG1P5	NA	transcribed_unprocessed_pseudogene	40.93916497556758	-0.4669902056569285	1.0077749162139419e-17	2.674554463718012e-16	ENSG00000183604	NA	0.05447187020143211	-8.573052548591418
GAN	gigaxonin	protein_coding	1069.2316379398055	-0.35990558510587073	1.0149811936155885e-17	2.692149720192534e-16	ENSG00000261609	8139	0.04198504822973569	-8.572232265556133
PLS1-AS1	NA	lncRNA	1.502361575735505	-1.4209345349131848	1.0215749540951535e-17	2.708101278707748e-16	ENSG00000239641	NA	0.16577457103223991	-8.571486724805585
NA	NA	NA	6.111420304807506	-0.6878937524383373	1.0289100221239155e-17	2.725998764797843e-16	ENSG00000272650	NA	0.08026144049649421	-8.570662925846493
	NA	processed_pseudogene	3.2775873583910378	-0.8186125515736148	1.040694742974759e-17	2.755658205760092e-16	ENSG00000227962	NA	0.09552794707860862	-8.569351447487822
LAMC1-AS1	LAMC1 antisense RNA 1	lncRNA	7.5351267833765	-0.6860910682483681	1.0418869946313401e-17	2.7572521038093637e-16	ENSG00000224468	110841583	0.08006459182902118	-8.5692195835273
KLHL25P1	KLHL25 pseudogene 1	processed_pseudogene	2.3777738191873636	-1.244099273549144	1.0443662257103715e-17	2.7606848917207553e-16	ENSG00000224618	127379729	0.1451869686927621	-8.56894585478845
	hCG1645011-like	lncRNA	1.256975245714528	-1.3068624697952866	1.0440582106967175e-17	2.7606848917207553e-16	ENSG00000228804	100131635	0.15251085848197887	-8.568979827424611
	NA	lncRNA	2.3935125752513957	-1.3355457422778674	1.0523028028972271e-17	2.7800911550071597e-16	ENSG00000285734	NA	0.15587467626739432	-8.568073879985567
	NA	lncRNA	10.883686330390045	-0.6537976982065401	1.0544426126816341e-17	2.784169587097029e-16	ENSG00000259921	NA	0.07630834682525686	-8.567839894418253
	NA	lncRNA	1.3881939115376762	-1.2623454117022932	1.0752426861530722e-17	2.837486476131291e-16	ENSG00000234943	NA	0.14737402550269146	-8.565589542637818
SEPTIN7P10	septin 7 pseudogene 10	processed_pseudogene	1.647205290016881	-1.389753056234054	1.0772660630014332e-17	2.8412208095276085e-16	ENSG00000248885	100418707	0.16225248652823174	-8.565372931848652
	NA	lncRNA	21.136923028347656	-0.4716073502261586	1.0980670087476166e-17	2.894447624807699e-16	ENSG00000272140	NA	0.05507392703795623	-8.563169099983245
RN7SKP71	NA	misc_RNA	1.5371939151117633	-1.6097250606696816	1.1056121220977482e-17	2.912692420251761e-16	ENSG00000201428	NA	0.18799972486821315	-8.56237987474764
MIR573	microRNA 573	miRNA	5.227953000431646	-0.7358537725342251	1.1083703616268136e-17	2.9183129211514564e-16	ENSG00000207697	693158	0.0859432149904126	-8.562092686622362
RN7SL502P	RNA, 7SL, cytoplasmic 502, pseudogene	misc_RNA	2.04231834226037	-1.2344632714597499	1.1100543743742172e-17	2.921100268881426e-16	ENSG00000240733	106479407	0.1441806982537312	-8.561917693638328
PSMA3-AS1	PSMA3 antisense RNA 1	lncRNA	1148.985321302113	-0.3266123464029058	1.1224341584945707e-17	2.952014476865028e-16	ENSG00000257621	379025	0.038152798774162715	-8.560639242646847
ANKHD1-EIF4EBP3	ANKHD1-EIF4EBP3 readthrough	protein_coding	48.52867401331446	-0.49610866078303645	1.1342277327214386e-17	2.9813530201286257e-16	ENSG00000254996	404734	0.057960450283964564	-8.559434206471144
TEX56P	NA	transcribed_unitary_pseudogene	5.042311035684856	-0.8040965840326221	1.1375561658873814e-17	2.9884201885508265e-16	ENSG00000185689	NA	0.0939464343985156	-8.559096352946069
	NA	lncRNA	3.7269245159232955	-0.9789212934304278	1.196757683877859e-17	3.142178451728551e-16	ENSG00000287857	NA	0.11445028435495097	-8.553244746814654
ARNT	aryl hydrocarbon receptor nuclear translocator	protein_coding	2094.902688539718	-0.20886158730606505	1.2356537885876133e-17	3.2424804950077993e-16	ENSG00000143437	405	0.024429531040747545	-8.54955369211516
TACR2	tachykinin receptor 2	protein_coding	393.4511959651731	-1.1454988862417572	1.2783852170968284e-17	3.351059496484931e-16	ENSG00000075073	6865	0.13404501180157577	-8.545628597783384
CTSC	cathepsin C	protein_coding	7503.362580067791	0.37061751202124027	1.278466253342214e-17	3.351059496484931e-16	ENSG00000109861	1075	0.04336928819670536	8.545621277902251
ARHGEF10	Rho guanine nucleotide exchange factor 10	protein_coding	37.313840401071275	-0.7432904480214231	1.3050935825511217e-17	3.4189352858878486e-16	ENSG00000104728	9639	0.08700333855757683	-8.54324052782791
	NA	misc_RNA	1.431476736043067	-1.3207518325681844	1.3106663026042923e-17	3.431609435445285e-16	ENSG00000212205	NA	0.15460502638462173	-8.542748340422373
	NA	lncRNA	6.024138820000296	-0.8768247734282156	1.3456417246319905e-17	3.5212089252568987e-16	ENSG00000238140	NA	0.10267622905192073	-8.539705650709356
	NA	lncRNA	3.2340538747559195	-0.9904401361699446	1.3537770108521231e-17	3.540513460240303e-16	ENSG00000278456	NA	0.11599005494077778	-8.539009113114428
NEXN	nexilin F-actin binding protein	protein_coding	939.6433686447153	-0.792807667096029	1.3626811818069397e-17	3.5618061175724874e-16	ENSG00000162614	91624	0.0928536329171598	-8.53825146295934
ZNF445	zinc finger protein 445	protein_coding	1134.2971618826011	-0.26994903610201326	1.3684291663099982e-17	3.57482986181061e-16	ENSG00000185219	353274	0.03161823232801964	-8.53776496109772
STON1	stonin 1	protein_coding	413.83784107913436	-0.701389962325381	1.3785831942730235e-17	3.599342784868567e-16	ENSG00000243244	11037	0.08215969546366883	-8.536910444556565
SPTBN1-AS2	NA	lncRNA	58.43841991490709	-0.6117555179519681	1.3859718892542354e-17	3.616612344981904e-16	ENSG00000238018	NA	0.07166524753236582	-8.536292540895557
MTND5P25	MT-ND5 pseudogene 25	unprocessed_pseudogene	3.713744815980458	-1.046315992422247	1.3988914224599045e-17	3.6482869598927796e-16	ENSG00000227348	100873263	0.12258805373088678	-8.535219873212013
	NA	lncRNA	8.860570784338341	-1.0995953811215944	1.4127308163540372e-17	3.682323867247808e-16	ENSG00000226963	NA	0.12884753505220797	-8.534081623494368
	NA	lncRNA	25.98510450927514	-0.6031490894170825	1.458308344081395e-17	3.799003036458331e-16	ENSG00000236364	NA	0.07070576199204621	-8.530409296556785
	NA	lncRNA	1.3033468954775598	-1.6237486642261472	1.4725982239871323e-17	3.8340908831780916e-16	ENSG00000224972	NA	0.19037344697424594	-8.52928121034553
	NA	lncRNA	7.7801786222819125	-0.7171466414506962	1.4813108587114008e-17	3.854626679640714e-16	ENSG00000255670	NA	0.08408727704074441	-8.528598697555678
SHPRH	SNF2 histone linker PHD RING helicase	protein_coding	423.3797828607196	-0.42389436653070856	1.4918386342557002e-17	3.879860287719906e-16	ENSG00000146414	257218	0.04970747408302652	-8.527779259567218
	NA	lncRNA	3.1464683988908364	-0.790245925437539	1.4942780726767664e-17	3.8840419864584906e-16	ENSG00000260608	NA	0.09266931302546448	-8.527590198282665
TPMTP2	NA	processed_pseudogene	1.5708334654635558	-1.4923505951801814	1.502914010790708e-17	3.9021642813563864e-16	ENSG00000234562	NA	0.17501630266271048	-8.52692333500053
	NA	lncRNA	2.948619591331095	-1.2355650583983468	1.5029209664433277e-17	3.9021642813563864e-16	ENSG00000286721	NA	0.1449016353805052	-8.526922799413605
	NA	lncRNA	17.144002161354326	-0.6459616859296035	1.534148076440928e-17	3.9810290279155167e-16	ENSG00000269887	NA	0.07577669727503042	-8.524542625354796
KLF3-AS1	NA	lncRNA	96.61697127054302	-0.5336239968657248	1.5352130135238943e-17	3.9815804913207985e-16	ENSG00000231160	NA	0.06259913858420205	-8.524462299875703
	NA	lncRNA	2.3443105782730456	-1.1136750929105803	1.5423041085221095e-17	3.99712217801268e-16	ENSG00000259483	NA	0.13065279104534197	-8.523928834586386
	NA	lncRNA	2.56595146565077	-0.9950261699379012	1.5429170581594257e-17	3.99712217801268e-16	ENSG00000273165	NA	0.11673390977963655	-8.523882835897927
VIPR1-AS1	NA	lncRNA	41.5114747164959	-0.6916270623936445	1.5597255590481873e-17	4.0384268923271496e-16	ENSG00000232354	NA	0.08115184988852649	-8.522628422441285
CALHM6	calcium homeostasis modulator family member 6	protein_coding	63.01898343298121	0.9503303374006657	1.5990514754069265e-17	4.137955421871586e-16	ENSG00000188820	441168	0.1115444592813108	8.519744893863077
SLC25A14P1	NA	processed_pseudogene	1.7535498193768801	-1.1222439432789482	1.663202339500176e-17	4.301579073959785e-16	ENSG00000213608	NA	0.13179320776524073	-8.51518801543982
	NA	misc_RNA	1.416284057532621	-1.3074468820249083	1.6716679247535085e-17	4.3210811896686016e-16	ENSG00000200742	NA	0.15355353544756914	-8.51459966853929
CREB3L2-AS1	CREB3L2 antisense RNA 1	lncRNA	1.4995685303937256	-1.5413250652705146	1.6731470261717926e-17	4.3225124140187096e-16	ENSG00000237243	100130880	0.18102361579741963	-8.514497174751964
POLR1HASP	POLR1H antisense, pseudogene	transcribed_unitary_pseudogene	193.2057964675071	-0.4209696067436236	1.689448913115473e-17	4.3622149962803e-16	ENSG00000204623	80862	0.04944803729543535	-8.513373427310617
PCHILR	prostate cancer associated HIP1 interacting lncRNA	lncRNA	21.968352326545606	-0.5787982499702259	1.693635841662627e-17	4.3706097529403116e-16	ENSG00000260884	129810500	0.06798923605938519	-8.513086534237194
BMPR2	bone morphogenetic protein receptor type 2	protein_coding	3967.9192462576552	-0.35795558706547376	1.708063206397719e-17	4.4054071953413067e-16	ENSG00000204217	659	0.04205254271124194	-8.512103287627866
ZBTB16	zinc finger and BTB domain containing 16	protein_coding	518.41970055725	-1.0217858035473306	1.710226240076234e-17	4.4085517355254315e-16	ENSG00000109906	7704	0.12004123774458622	-8.511956580466137
	NA	processed_pseudogene	3.964012520174569	-0.9795656002043561	1.7204897562375636e-17	4.432562384120262e-16	ENSG00000275839	NA	0.11509051081714997	-8.511262946435618
	NA	lncRNA	1.121587682600608	-1.8893887278195582	1.7283042637291618e-17	4.450240565299086e-16	ENSG00000259575	NA	0.2220005863928951	-8.51073755488074
KCNMB2	potassium calcium-activated channel subfamily M regulatory beta subunit 2	protein_coding	25.182609542305038	-1.039301548480493	1.735254371856448e-17	4.465674735815032e-16	ENSG00000197584	10242	0.1221231846117416	-8.510272245066961
	NA	lncRNA	49.0903854760098	-0.6046660963389257	1.7379765470604e-17	4.470217320299792e-16	ENSG00000253636	NA	0.07105283975460458	-8.51009049641454
	NA	protein_coding	25.191515806288134	-0.5961986471690522	1.7642830530137246e-17	4.535382340298187e-16	ENSG00000256591	NA	0.07007219445878397	-8.508348450821424
	NA	processed_pseudogene	1.5899922499033485	-1.0805134172647068	1.7748338251707993e-17	4.559995222216879e-16	ENSG00000223908	NA	0.12700481725949742	-8.507656958058464
CSRP2P2	NA	processed_pseudogene	1.3267219520728202	-1.7315480709483166	1.7833773521766492e-17	4.579426758813585e-16	ENSG00000249098	NA	0.203541521087986	-8.507099984773184
NEGR1	neuronal growth regulator 1	protein_coding	400.74573450189604	-0.7561795000484585	1.791636124134913e-17	4.596386174012827e-16	ENSG00000172260	257194	0.08889364655498196	-8.506564072391281
	NA	lncRNA	5.188500878485901	-0.6605455613737473	1.7919499931228155e-17	4.596386174012827e-16	ENSG00000274765	NA	0.07765146227579989	-8.506543753518041
	NA	lncRNA	9.644294022678833	-0.9430003822448949	1.8120531710888485e-17	4.645400195850111e-16	ENSG00000264546	NA	0.1108727464326035	-8.505249599982795
	NA	TEC	1.9834457635004334	-2.0198223703904388	1.848602492237681e-17	4.736498837626432e-16	ENSG00000279128	NA	0.23754420573525065	-8.502932597908048
TXNDC12-AS1	TXNDC12 antisense RNA 1	lncRNA	2.1993785950863747	-1.0447835972429145	1.8497287762787092e-17	4.736786261579069e-16	ENSG00000228369	104355143	0.12287434598617887	-8.502861918471034
GK5	glycerol kinase 5	protein_coding	1441.9585552143085	-0.32773186206839133	1.8619880541061913e-17	4.765567124342252e-16	ENSG00000175066	256356	0.038547187419594474	-8.502095328018594
PSME3	proteasome activator subunit 3	protein_coding	6423.3632479107855	0.22201243236373525	1.8680810361071964e-17	4.778543105998413e-16	ENSG00000131467	10197	0.026113837227074617	8.5017161757275
MTATP8P2	MT-ATP8 pseudogene 2	processed_pseudogene	49.58490180529441	-1.0419448175177304	1.870911978535088e-17	4.78261944853693e-16	ENSG00000229604	106479042	0.12255953216753339	-8.501540427662848
	NA	TEC	18.46903664640661	-0.8597613314093068	1.8717224414835488e-17	4.78261944853693e-16	ENSG00000280162	NA	0.10113066239843195	-8.501490161530253
	NA	lncRNA	9.167640152784317	-0.7041490501886286	1.8777511036385845e-17	4.792780125675117e-16	ENSG00000279345	NA	0.08283018057468046	-8.501116927467775
	NA	TEC	22.126945934969346	-0.5878599500284393	1.877052183697233e-17	4.792780125675117e-16	ENSG00000280355	NA	0.06915055599009318	-8.501160136914283
	NA	misc_RNA	1.3034199786432454	-1.2505600727886887	1.8805306243557452e-17	4.797253136703031e-16	ENSG00000207021	NA	0.1471083552076765	-8.500945245586099
	NA	protein_coding	25.618418084010948	-0.48141360877291695	1.8926198854495976e-17	4.825457545276488e-16	ENSG00000284773	NA	0.05663555300239259	-8.500201432703932
MYOM1	myomesin 1	protein_coding	294.9365653948088	-0.7336783702671714	1.9129218886852747e-17	4.874559110671058e-16	ENSG00000101605	8736	0.08632563613996312	-8.49896280031612
CEP295NL	CEP295 N-terminal like	protein_coding	9.400956306890924	-0.8028671877367702	1.9312447336668392e-17	4.918566535705802e-16	ENSG00000178404	100653515	0.09447879412127694	-8.497856002545674
	NA	lncRNA	6.668408497185382	-0.6359803721579326	1.941723077776387e-17	4.942558214706118e-16	ENSG00000259767	NA	0.07484563135729237	-8.49722770220132
JMJD7	jumonji domain containing 7	protein_coding	6.958802705194451	-0.6365239004140703	1.9593609267020573e-17	4.984737991575512e-16	ENSG00000243789	100137047	0.07491885513026172	-8.496177621872938
	NA	lncRNA	3.242610663227268	-1.1287079736750454	1.960825389673132e-17	4.985748128810143e-16	ENSG00000256325	NA	0.13285027115166834	-8.4960908539393
	NA	processed_pseudogene	2.5499604607007744	-1.1144793241777358	1.9703710857834918e-17	5.007293963322149e-16	ENSG00000243423	NA	0.13118425081360602	-8.495526843090722
	NA	lncRNA	1.5103535513996103	-1.7275901332225054	2.0014427285277496e-17	5.083490397324777e-16	ENSG00000233848	NA	0.20339642437693556	-8.493709456863039
	PRICKLE2 antisense RNA 1	lncRNA	1.9032672133747175	-1.2587493926174906	2.0026533470589138e-17	5.083800825422543e-16	ENSG00000241111	100652759	0.14819906534276628	-8.493639212272747
	uncharacterized LOC105376070	lncRNA	11.127810461296782	-0.6640031906088896	2.005871753971004e-17	5.089204984043e-16	ENSG00000233178	105376070	0.07817824108290757	-8.493452671884983
EEF1B2P7	eukaryotic translation elongation factor 1 beta 2 pseudogene 7	processed_pseudogene	5.329604246012669	-0.8415377151121931	2.0070777405753657e-17	5.08950022717344e-16	ENSG00000213055	100421756	0.09908157092816819	-8.493382848383462
	NA	lncRNA	4.5507631629405765	-0.8849894970539941	2.00991695130015e-17	5.093934393829555e-16	ENSG00000285701	NA	0.10419954268676637	-8.493218628745385
ATP1A2	ATPase Na+/K+ transporting subunit alpha 2	protein_coding	225.83884850278199	-1.2030986467158808	2.0123209851854288e-17	5.097261436932005e-16	ENSG00000018625	477	0.1416563462159941	-8.493079758540615
RANBP1	RAN binding protein 1	protein_coding	4207.315503875758	0.30898530211519526	2.0150385581095074e-17	5.1013786455684e-16	ENSG00000099901	5902	0.03638150293800715	8.492922973569723
RPS3AP34	RPS3A pseudogene 34	processed_pseudogene	15.723647898459141	-0.8043963946101803	2.0214314662404685e-17	5.11479102690282e-16	ENSG00000242607	100271260	0.09471783198196247	-8.492554968565633
	NA	lncRNA	128.67686595408756	-0.4253442806753542	2.0808378385372246e-17	5.262255257186531e-16	ENSG00000278600	NA	0.05010422932531518	-8.489189164325673
MYT1L	myelin transcription factor 1 like	protein_coding	21.42952924225116	-1.4693706101763837	2.090074187200167e-17	5.282752987550465e-16	ENSG00000186487	23040	0.1730977703407459	-8.488674390686274
	NA	lncRNA	50.26823071958695	-0.41851909621632694	2.10268816281388e-17	5.311761027413387e-16	ENSG00000272750	NA	0.04930729614439347	-8.487974984284653
PPIAP51	peptidylprolyl isomerase A pseudogene 51	processed_pseudogene	7.3536427470403964	-0.8475694793829965	2.1323577440203527e-17	5.383799884618739e-16	ENSG00000260229	729313	0.09987448911103636	-8.486346082238313
	NA	lncRNA	10.275879264481105	-0.8716710297238603	2.1474937960204777e-17	5.419086316494894e-16	ENSG00000255968	NA	0.10272448254584211	-8.485523685503756
	NA	lncRNA	3.088966149230347	-1.2179968802737153	2.152623315910376e-17	5.429097325208302e-16	ENSG00000232978	NA	0.14354290264619599	-8.485246277036975
ANGPTL3	angiopoietin like 3	protein_coding	13.13967315391347	-1.0532947085741184	2.162458911385375e-17	5.450960242412277e-16	ENSG00000132855	27329	0.1241402406695318	-8.484716179808668
	uncharacterized LOC101927692	lncRNA	6.642227508824627	-0.9343683215762669	2.1967916199076454e-17	5.534516708428599e-16	ENSG00000228484	101927692	0.11014747971640286	-8.482884256471312
	NA	processed_pseudogene	2.088581288653877	-0.9972461590348276	2.240219384160835e-17	5.640884485971345e-16	ENSG00000275339	NA	0.11759136448714985	-8.480607086958369
ERVFRD-1	endogenous retrovirus group FRD member 1, envelope	protein_coding	9.443175432537412	-1.031852056586805	2.2539219068859973e-17	5.672329652410455e-16	ENSG00000244476	405754	0.12168213617906298	-8.47989761675756
	NA	lncRNA	1.75839405727943	-1.482800249014665	2.2663971956920725e-17	5.700654098738881e-16	ENSG00000229751	NA	0.1748738754298302	-8.479255379741685
RPS20P15	ribosomal protein S20 pseudogene 15	processed_pseudogene	1.9811548787825943	-1.3450008587548061	2.2753483785481128e-17	5.720088665963606e-16	ENSG00000227523	100271085	0.1586311011418879	-8.478796711823664
MIRLET7IHG	MIRLET7I host gene	lncRNA	132.2938007767952	-0.5139581609964738	2.281264311047169e-17	5.731875992722013e-16	ENSG00000257354	120766144	0.060619035372775056	-8.4784945493755
SMIM11P2	SMIM11 pseudogene 2	processed_pseudogene	1.25702861152422	-1.9829139187344877	2.3039519900854754e-17	5.78576846800551e-16	ENSG00000270377	127379740	0.23390748111316673	-8.47734287632782
GAPDHP39	NA	processed_pseudogene	3.9187700345935097	-1.1356575996499938	2.332573869588815e-17	5.854497199066306e-16	ENSG00000239207	NA	0.1339865758917626	-8.475905829307884
DNAJB7	DnaJ heat shock protein family (Hsp40) member B7	protein_coding	6.09010563029358	-0.7314532071020118	2.357216390049845e-17	5.913169729475737e-16	ENSG00000172404	150353	0.08631039707374	-8.474682447319628
RPS3P2	ribosomal protein S3 pseudogene 2	processed_pseudogene	3.4718106227674963	-0.9096338197224462	2.372338339224648e-17	5.947909365906821e-16	ENSG00000231307	140761	0.1073448761765237	-8.473937947691097
PSMD14	proteasome 26S subunit, non-ATPase 14	protein_coding	3140.565763117503	0.24597137132986988	2.4030500062507855e-17	6.021677185727893e-16	ENSG00000115233	10213	0.029031939425924615	8.472440222516623
TSC22D2	TSC22 domain family member 2	protein_coding	1550.3900604318183	-0.26777867579713466	2.4428109927458017e-17	6.11802995496856e-16	ENSG00000196428	9819	0.03161298142869758	-8.470528994587362
ZFPM1-AS1	ZFPM1 antisense RNA 1	lncRNA	11.928716599380445	-0.7095901872728272	2.4500630621910227e-17	6.132904371483413e-16	ENSG00000261744	100128882	0.0837750645277941	-8.470183714838036
RN7SL57P	RNA, 7SL, cytoplasmic 57, pseudogene	misc_RNA	1.2592163851788483	-1.7186782470350725	2.4545581630762294e-17	6.140865411844006e-16	ENSG00000242256	106480484	0.20291432032691187	-8.469970203513181
TNPO1P1	transportin 1 pseudogene 1	processed_pseudogene	4.263288736323676	-0.9725925671151168	2.4830789454419574e-17	6.206980161005407e-16	ENSG00000225423	100418919	0.11484658169298985	-8.468624427282219
	NA	processed_pseudogene	1.5798384720913103	-1.4609635979201605	2.483642535896531e-17	6.206980161005407e-16	ENSG00000274064	NA	0.172515403380147	-8.468597987745177
TSSK4	testis specific serine kinase 4	protein_coding	55.61054267439914	-0.46753826003664617	2.5330525614037913e-17	6.327077651904261e-16	ENSG00000139908	283629	0.0552234280240641	-8.466302740802549
	NA	processed_pseudogene	9.898362673159989	-0.8941252295708836	2.54684550394069e-17	6.358129697678551e-16	ENSG00000251229	NA	0.10561777627529571	-8.465669900494031
NA	NA	NA	1.098191140164798	-1.345814525259479	2.5641858293961502e-17	6.397999781264144e-16	ENSG00000229463	NA	0.15898803896605262	-8.464879081544238
	NA	transcribed_unprocessed_pseudogene	101.00220656175671	-0.5078207396447539	2.5729758168270874e-17	6.416504400863664e-16	ENSG00000260261	NA	0.05999432055241533	-8.464480220274941
HEBP2P1	NA	processed_pseudogene	1.2593630520127947	-1.6963653569075667	2.5746418918649e-17	6.417233091094858e-16	ENSG00000235548	NA	0.20041165360749846	-8.464404770741819
FUNDC2	FUN14 domain containing 2	protein_coding	2265.771580774386	0.3073586532225833	2.577357122322364e-17	6.42057460408295e-16	ENSG00000165775	65991	0.036312431036540915	8.464281912529918
ZBTB34	zinc finger and BTB domain containing 34	protein_coding	559.6593131676025	-0.2635953217175348	2.609016334137812e-17	6.49597782256093e-16	ENSG00000177125	403341	0.03114731433055647	-8.462858753088055
SNORA22	small nucleolar RNA, H/ACA box 22	snoRNA	7.028652969998238	-1.127946996642942	2.6422581494351743e-17	6.575238993178879e-16	ENSG00000206634	677807	0.1333052812193304	-8.46138267235717
	NA	lncRNA	1.2133835285530723	-1.0713744582280793	2.691088868561101e-17	6.693187963877553e-16	ENSG00000234203	NA	0.12665127572104887	-8.459247268758634
ROCK1	Rho associated coiled-coil containing protein kinase 1	protein_coding	2660.40608026988	-0.3469638577683517	2.6993735312583562e-17	6.710220237974803e-16	ENSG00000067900	6093	0.04101766403932743	-8.458888771327526
	NA	lncRNA	27.008290844551475	-0.5566410285910595	2.7202409906946994e-17	6.758496618848868e-16	ENSG00000251023	NA	0.06581244371279751	-8.457990574247864
	NA	lncRNA	1.222752892756687	-2.113914003926474	2.8142308856750793e-17	6.988299332216761e-16	ENSG00000269950	NA	0.25004815916946904	-8.45402745994134
FCF1P8	NA	processed_pseudogene	1.6489502195455574	-1.192230122708497	2.820850426374009e-17	7.001015014107523e-16	ENSG00000251111	NA	0.14102968020880083	-8.453753287558664
RNU6-90P	RNA, U6 small nuclear 90, pseudogene	snRNA	1.5253152349745829	-1.153643941694468	2.835506172793026e-17	7.03365150424798e-16	ENSG00000272337	106481205	0.13647505887824696	-8.45314851795495
GINS2	GINS complex subunit 2	protein_coding	1013.6744201565789	0.46373945713372927	2.859078599852764e-17	7.088359995781463e-16	ENSG00000131153	51659	0.0548662397399544	8.452182240512236
TTC36-AS1	TTC36 and KMT2A antisense RNA 1	lncRNA	11.3871934630932	-0.6164974454033483	2.864903942615665e-17	7.099034390219369e-16	ENSG00000255435	101929089	0.07294149100518812	-8.451944660131756
RPL21P30	NA	processed_pseudogene	2.1841228135958644	-1.0150144974923083	2.869352296778226e-17	7.106287191421748e-16	ENSG00000235937	NA	0.12009499441761919	-8.451763559459353
OTUD4P1	NA	processed_pseudogene	6.125618932575248	-0.8237798781962942	2.894603436344321e-17	7.16502553832575e-16	ENSG00000118976	NA	0.09748019749976344	-8.450740758894064
CRYBG3	crystallin beta-gamma domain containing 3	protein_coding	637.9642808852859	-0.510606402507998	2.908593077633622e-17	7.195840787245171e-16	ENSG00000080200	131544	0.06042552111760758	-8.450177889474764
IDI2-AS1	IDI2 antisense RNA 1	lncRNA	32.30997854700513	-0.607401432883447	2.9381954641151755e-17	7.265228794777964e-16	ENSG00000232656	55853	0.07189037155647725	-8.448995598892836
EPM2A	EPM2A glucan phosphatase, laforin	protein_coding	202.77545710899727	-0.42225189524433154	2.939998520618207e-17	7.265840788336287e-16	ENSG00000112425	7957	0.04997700262264465	-8.448923966740827
	NA	lncRNA	12.90910096398082	-0.7870196586334924	2.9880402804539006e-17	7.380664910614556e-16	ENSG00000261329	NA	0.09317115621769238	-8.447031147650868
CKS2	CDC28 protein kinase regulatory subunit 2	protein_coding	2194.448133575926	0.44479743613443895	3.017307116067975e-17	7.449016812072888e-16	ENSG00000123975	1164	0.0526643483795041	8.44589271150168
ZNF888-AS1	ZNF888 antisense RNA 1	lncRNA	14.656630452513037	-0.7096699974723569	3.0461999275411744e-17	7.516373608849483e-16	ENSG00000269646	123706511	0.08403653414643027	-8.444779460273619
	NA	lncRNA	14.676742386643927	-0.5999167359766938	3.05376044706101e-17	7.531050513293174e-16	ENSG00000270681	NA	0.07104238920422846	-8.444489870013923
ATP6AP1	ATPase H+ transporting accessory protein 1	protein_coding	8011.665234325723	0.29036438786823554	3.091582715526978e-17	7.620302747205784e-16	ENSG00000071553	537	0.0343909285502192	8.443051703132477
C18orf15	chromosome 18 putative open reading frame 15	TEC	1.976874665505764	-1.4523141652329579	3.100751078361694e-17	7.638870364936517e-16	ENSG00000279020	147276	0.1720199918713539	-8.44270569620233
TNS1	tensin 1	protein_coding	9468.593495444436	-0.7520883844416337	3.211367707894472e-17	7.903043955112903e-16	ENSG00000079308	7145	0.08912468825791839	-8.438608865201989
TMEM181	transmembrane protein 181	protein_coding	3311.679825807293	-0.2767672701374748	3.2098304792074197e-17	7.903043955112903e-16	ENSG00000146433	57583	0.032797518971272054	-8.438664838639177
	NA	lncRNA	0.930282811721949	-2.0525879308675026	3.227796390401135e-17	7.939291290113039e-16	ENSG00000259621	NA	0.24325491066834823	-8.438012310740087
RSPH3	radial spoke head 3	protein_coding	754.9005081161789	-0.2572659518143257	3.234850221695148e-17	7.952453631850455e-16	ENSG00000130363	83861	0.030489850442575003	-8.437757092277769
GARS1-DT	NA	lncRNA	856.8720153617667	-0.39300724560720107	3.24026149097214e-17	7.961566227344434e-16	ENSG00000196295	NA	0.04657829604028011	-8.437561676093415
	NA	processed_pseudogene	11.178610387291783	-0.7174288404562007	3.302242837103672e-17	8.109593095598075e-16	ENSG00000224431	NA	0.08505031533720142	-8.435346037363766
CBX3P5	NA	processed_pseudogene	1.9642594789336623	-1.16391120874294	3.314258226768262e-17	8.134823306049329e-16	ENSG00000257666	NA	0.13798720470184564	-8.434921275909955
SECISBP2L	SECIS binding protein 2 like	protein_coding	1599.3156329351168	-0.3320564204109726	3.322287415459638e-17	8.150248050877323e-16	ENSG00000138593	9728	0.039368187402060884	-8.43463827835746
DUOX1	dual oxidase 1	protein_coding	531.9936642190656	-0.7603137593437447	3.361413076900232e-17	8.241902541151335e-16	ENSG00000137857	53905	0.09015647125621758	-8.433268835278534
	NA	lncRNA	1.4102965539825094	-1.538856037663508	3.367289454121483e-17	8.251979176944406e-16	ENSG00000287106	NA	0.1824788645918803	-8.433064514650548
	small nucleolar RNA SNORA17	snoRNA	0.8993635090239062	-1.9250493331426768	3.394667341993802e-17	8.310352037588495e-16	ENSG00000212461	124900332	0.22829964131670677	-8.4321172036892
	NA	lncRNA	7.185227655766263	-1.2464385532198503	3.3941609976477286e-17	8.310352037588495e-16	ENSG00000253475	NA	0.1478200484413575	-8.432134655363287
ZNF546	zinc finger protein 546	protein_coding	136.7509654734435	-0.43408991714485934	3.396459821757996e-17	8.310384589549201e-16	ENSG00000187187	339327	0.05148091352019764	-8.432055444675662
	NA	processed_pseudogene	3.101919486203741	-1.0555293648794886	3.4618925492713115e-17	8.466049166697053e-16	ENSG00000220695	NA	0.12521370841480395	-8.429822726620035
	NA	lncRNA	1.7979161334237213	-1.609050724940237	3.5022096955160956e-17	8.560162881625396e-16	ENSG00000263708	NA	0.19090667395498107	-8.428467646551098
	NA	processed_pseudogene	0.9421793565070563	-1.8500685748817667	3.507822966026907e-17	8.569398688292406e-16	ENSG00000241991	NA	0.2195072458782535	-8.428280203141359
	NA	processed_pseudogene	1.6888073285144216	-1.7486004334725507	3.5355876265811656e-17	8.632711053318331e-16	ENSG00000237971	NA	0.20749095505064877	-8.42735739032921
NA	NA	NA	1.9718564265370586	-1.1159697659107233	3.553533297385017e-17	8.671995129966392e-16	ENSG00000253197	NA	0.1324315798651057	-8.426764726717341
B4GALT4-AS1	B4GALT4 antisense RNA 1	lncRNA	1.2226121714842446	-1.2995160161577708	3.7413053240575105e-17	9.125463727488368e-16	ENSG00000240254	100874201	0.15432335282207693	-8.4207347261047
FABP5P8	NA	processed_pseudogene	3.3984831859547944	-0.8588401664252283	3.7681358972713323e-17	9.18610958380202e-16	ENSG00000259308	NA	0.10200126053335007	-8.419897577093414
DNASE2	deoxyribonuclease 2, lysosomal	protein_coding	2176.016908741976	0.2639102091521256	3.802256916972548e-17	9.26445583384824e-16	ENSG00000105612	1777	0.03134756866196	8.41884140993615
MAPRE3-AS1	MAPRE3 antisense RNA 1	lncRNA	4.548743445371995	-0.9616769101447232	3.820955471865175e-17	9.305162102990117e-16	ENSG00000205500	100129724	0.11423692761388103	-8.418266581846245
	NA	lncRNA	12.065763064145695	-0.7429275186357615	3.893847306098299e-17	9.477733914567245e-16	ENSG00000225963	NA	0.0882750634394667	-8.41605193685545
TLE4	TLE family member 4, transcriptional corepressor	protein_coding	782.4543887542889	-0.4221580216010004	3.912165257064294e-17	9.517360780844588e-16	ENSG00000106829	7091	0.050164331329944724	-8.415501819895693
MAMDC2	MAM domain containing 2	protein_coding	124.17595723781069	-1.01346366813778	3.9712072235827454e-17	9.655966590646874e-16	ENSG00000165072	256691	0.12045332582211746	-8.413745832426732
HPSE2	heparanase 2 (inactive)	protein_coding	34.92708888137575	-0.9711966133388135	4.0127189286180745e-17	9.75182562106252e-16	ENSG00000172987	60495	0.11544648391637544	-8.412526569820068
CCT6A	chaperonin containing TCP1 subunit 6A	protein_coding	10437.24703040946	0.2661612069969539	4.021415367018995e-17	9.767877814773285e-16	ENSG00000146731	908	0.031639631273503006	8.412272718862367
TATDN2P2	NA	processed_pseudogene	75.40304068160671	-0.5051885968397107	4.0487103478365876e-17	9.829065053903284e-16	ENSG00000218226	NA	0.06005942216773666	-8.411479474923972
C8orf17	chromosome 8 putative open reading frame 17	TEC	2.887960073753641	-1.4393565205699883	4.0736966405318356e-17	9.884586825070208e-16	ENSG00000250733	100507249	0.17113279580056043	-8.41075793705507
	NA	lncRNA	1.392608544351586	-1.6771051511023243	4.097347233440925e-17	9.936811626520882e-16	ENSG00000254177	NA	0.19941609999938717	-8.41007898112278
GPR135	G protein-coupled receptor 135	protein_coding	65.07932742431966	-0.5475079990207343	4.129116188970724e-17	1.0008660512227998e-15	ENSG00000181619	64582	0.0651084235582679	-8.409173023990505
	NA	lncRNA	2.763320551480615	-1.1354657551793874	4.1685108554180027e-17	1.0098909416271759e-15	ENSG00000288032	NA	0.1350449302136006	-8.408059105835525
OFD1P17	OFD1 pseudogene 17	processed_pseudogene	4.577130033438273	-1.0108926513042507	4.231295527381215e-17	1.0245701544243088e-15	ENSG00000228212	23738	0.12025409966536157	-8.406305099928597
TUBA3D	tubulin alpha 3d	protein_coding	19.202270428858593	-0.5404853994791586	4.255506819387258e-17	1.029898798066111e-15	ENSG00000075886	113457	0.06430036080383819	-8.405635562886237
UBE2V2P4	ubiquitin conjugating enzyme E2 V2 pseudogene 4	processed_pseudogene	1.6553576928041132	-1.4789256253144538	4.2755713256875503e-17	1.0342188557821843e-15	ENSG00000231849	106480802	0.17595608871130106	-8.405083541843172
LINC00882	NA	lncRNA	20.48512079463458	-0.7949344116733871	4.321398480403647e-17	1.0447629483497617e-15	ENSG00000242759	NA	0.09459189422754419	-8.40383225396823
MAP1B	microtubule associated protein 1B	protein_coding	2050.3906162275453	-0.6812573434313194	4.328386909938981e-17	1.045911144212829e-15	ENSG00000131711	4131	0.08106691070981316	-8.403642589390707
PPIAP41	peptidylprolyl isomerase A pseudogene 41	processed_pseudogene	6.959727172136909	-0.8212012945529665	4.339422064139253e-17	1.0480354973830423e-15	ENSG00000254463	111082977	0.09772315910485915	-8.4033437117172909
GZMB	granzyme B	protein_coding	524.8410067081473	0.8252595343870032	4.3609715984259123e-17	1.0526957229502634e-15	ENSG00000100453	3002	0.0982128868018488	8.402762216449462
RNU6-60P	RNA, U6 small nuclear 60, pseudogene	snRNA	1.0913158180345692	-1.7916289975260478	4.444476178560933e-17	1.072298749092989e-15	ENSG00000201662	106480750	0.21327557316807272	-8.400535377364323
ARHGAP44-AS1	ARHGAP44 and MYOCD antisense RNA 1	lncRNA	2.9517147687211027	-1.1059422042615008	4.4899411833664435e-17	1.0827086356936665e-15	ENSG00000265489	100128006	0.1316701279697274	-8.399340239995594
	NA	misc_RNA	0.8548251434261658	-1.3463275517568676	4.5718168529866026e-17	1.101883350805734e-15	ENSG00000201724	NA	0.16033019364629553	-8.397217773758829
	NA	lncRNA	2.0651207385975767	-1.1270238972979	4.602841283691732e-17	1.1087886205258232e-15	ENSG00000231691	NA	0.13422666486113286	-8.3964233072757
TRPS1-AS1	TRPS1 antisense RNA 1	lncRNA	0.9480096295242868	-1.89872104552149	4.6123984525559923e-17	1.1105181408269993e-15	ENSG00000227170	125177374	0.22614106991711352	-8.396179633435978
LINC-PINT	long intergenic non-protein coding RNA, p53 induced transcript	lncRNA	227.48523332245566	-0.58758025916789	4.658367426460816e-17	1.1206163166956245e-15	ENSG00000231721	378805	0.06999157165501438	-8.395014503518357
	NA	TEC	11.852249909208215	-0.6443542635281415	4.6591382539187374e-17	1.1206163166956245e-15	ENSG00000279412	NA	0.07675457325422655	-8.394995062950985
LAMA4-AS1	NA	lncRNA	6.389779362331859	-0.8034504261807298	4.7244045655232315e-17	1.135729350751542e-15	ENSG00000226440	NA	0.09572452340436066	-8.393360422248174
PNISR	PNN interacting serine and arginine rich protein	protein_coding	3041.7880361564776	-0.3575546631084426	4.76782861800208e-17	1.1451919508091861e-15	ENSG00000132424	25957	0.04260516147240737	-8.392285130523629
DUTP6	deoxyuridine triphosphatase pseudogene 6	processed_pseudogene	11.89648665708078	-0.5652987201841477	4.7686705866618154e-17	1.1451919508091861e-15	ENSG00000225171	100873912	0.06735949855755258	-8.392264376807248
FTX	FTX transcript, XIST regulator	lncRNA	1371.4544651329213	-0.5398646396518183	4.7996537852357325e-17	1.1520402294685295e-15	ENSG00000230590	100302692	0.06433467621606308	-8.39150317378958
PURA	purine rich element binding protein A	protein_coding	1646.8890237377948	-0.30060663330692294	4.805750591199216e-17	1.1529111677674586e-15	ENSG00000185129	5813	0.03582337663924477	-8.391353956779334
CRIPTOP6	NA	processed_pseudogene	2.4533289906876745	-1.0743004920650476	4.852775602923981e-17	1.1635949468017261e-15	ENSG00000241438	NA	0.12804215689313897	-8.390209272729091
MIR553	microRNA 553	miRNA	1.4325651395083887	-1.1415307058331179	4.9307487923146206e-17	1.1816846861991976e-15	ENSG00000207750	693138	0.13608549088779692	-8.388335144224264
	NA	lncRNA	13.986708112643948	-0.6724810195619146	4.993906719842593e-17	1.1962071229596291e-15	ENSG00000273381	NA	0.0801828992452801	-8.386838414320616
	NA	lncRNA	11.117660634464627	-0.6033545172050787	5.004528266333084e-17	1.198136908211953e-15	ENSG00000228107	NA	0.07194278275000217	-8.386588538029
	NA	lncRNA	2.271300880890723	-1.3406418798422497	5.03503811839075e-17	1.204823747294639e-15	ENSG00000259463	NA	0.15986907638278405	-8.38587367973698
HMGN2P20	NA	processed_pseudogene	1.891393938550659	-1.1046212813343814	5.063431919751295e-17	1.2109976525328379e-15	ENSG00000232963	NA	0.13173444524956834	-8.38521222935807
MAK	male germ cell associated kinase	protein_coding	53.3561593591424	-0.6753041969872625	5.219411942536678e-17	1.2476638302146658e-15	ENSG00000111837	4117	0.08056943366783177	-8.381642593782871
	NA	processed_pseudogene	2.1129520522985357	-1.0464069833413536	5.355631069441885e-17	1.2795712103455806e-15	ENSG00000227413	NA	0.12489028067934654	-8.378610230110572
KLHL36	kelch like family member 36	protein_coding	2158.207065337875	-0.2563055385453526	5.5225058075624557e-17	1.318766481418378e-15	ENSG00000135686	79786	0.03060365563763214	-8.374997470242853
	uncharacterized LOC124901632	lncRNA	1.2544629219784702	-1.5735685178974126	5.579449123947724e-17	1.3316836439983355e-15	ENSG00000286658	124901632	0.18791594420728094	-8.373789273366212
	NA	lncRNA	2.456128199299799	-1.2433830452133878	5.598525993737821e-17	1.3355543955132782e-15	ENSG00000277579	NA	0.14849224231929173	-8.37338722746091
PPIAP53	NA	processed_pseudogene	10.181376857666338	-0.5800238986233547	5.636145860409867e-17	1.3438424553031367e-15	ENSG00000223878	NA	0.0692764510687533	-8.372598331397072
RN7SL144P	RNA, 7SL, cytoplasmic 144, pseudogene	misc_RNA	1.6454793937413736	-1.325948644129988	5.715833220669441e-17	1.3621472137971882e-15	ENSG00000242559	106480960	0.15839893316155204	-8.370944283934316
MSMB	microseminoprotein beta	protein_coding	606.5595505243037	-1.9060477693947708	5.882606734403155e-17	1.4011763281858083e-15	ENSG00000263639	4477	0.2277902886845816	-8.367555001583284
C3orf49	chromosome 3 open reading frame 49	protein_coding	9.880100462600712	-0.5880451599958392	5.896197968101237e-17	1.4036978129054062e-15	ENSG00000163632	132200	0.07027910509078635	-8.367282981708492
	NA	misc_RNA	9.33832858660194	-1.4571323179906026	5.901220103794541e-17	1.404177737280383e-15	ENSG00000201501	NA	0.17414850178241253	-8.367182623317637
TSPYL6	TSPY like 6	protein_coding	2.3529730281387016	-1.2833825426478491	5.950846689780635e-17	1.4152652649336236e-15	ENSG00000178021	388951	0.15340097580686934	-8.366195429314725
	NA	lncRNA	10.94509446075096	-0.5016893342259714	6.070800777512709e-17	1.443058694742194e-15	ENSG00000276523	NA	0.05998311672348133	-8.363842388162821
CEP290	centrosomal protein 290	protein_coding	679.2299302624509	-0.4256988834374208	6.10733565261312e-17	1.4510047863576103e-15	ENSG00000198707	80184	0.05090183199223369	-8.36313481806257
PDE4DIPP2	NA	transcribed_unprocessed_pseudogene	153.36935364969483	-0.46309197314710504	6.124974956976371e-17	1.4544557969771698e-15	ENSG00000275131	NA	0.05537526511824986	-8.362794691062982
ARID4B	AT-rich interaction domain 4B	protein_coding	1942.0890546059852	-0.294429922302172	6.128394885687317e-17	1.4545284385953705e-15	ENSG00000054267	51742	0.035207397881480675	-8.362728858671039
	NA	lncRNA	5.596386293724052	-0.695233094439896	6.20178058431296e-17	1.4711984221060135e-15	ENSG00000250015	NA	0.08314867619300154	-8.36132487336476
	NA	lncRNA	1.9308280358621817	-1.2268584691021047	6.222646999495171e-17	1.4753990796924869e-15	ENSG00000259999	NA	0.14673710534576417	-8.36092865680562
	NA	lncRNA	5.414507870906456	-0.8842470316018441	6.269050508021787e-17	1.485647286550937e-15	ENSG00000287405	NA	0.1057705154366635	-8.360052212578472
	NA	lncRNA	4.18297765100519	-0.966840182149762	6.342402475775185e-17	1.5022681401672572e-15	ENSG00000272627	NA	0.11566900651330118	-8.358679747444548
CDC42EP3P1	NA	processed_pseudogene	1.8889843304689344	-1.4984797080611207	6.350796169046752e-17	1.5034938583882653e-15	ENSG00000268992	NA	0.17927564277324964	-8.358523695025426
DSN1	DSN1 component of MIS12 kinetochore complex	protein_coding	1187.8148481648718	0.3228680090856526	6.403713285891383e-17	1.5152535150491418e-15	ENSG00000149636	79980	0.038631922042472504	8.35754453870265
TSHZ2	teashirt zinc finger homeobox 2	protein_coding	722.107848181242	-0.7141619156063617	6.489609925071737e-17	1.5348009619755736e-15	ENSG00000182463	128553	0.08546724606048059	-8.35597200711238
FRMD3-AS1	NA	lncRNA	11.593819151574316	-0.7071282310652119	6.495400387789058e-17	1.5353929995609267e-15	ENSG00000229109	NA	0.08462655677942017	-8.355866739424926
RNU4ATAC11P	RNA, U4atac small nuclear 11, pseudogene	snRNA	1.7204511655350225	-1.5100853141077217	6.500569223070762e-17	1.5358375712716856e-15	ENSG00000251748	106481158	0.1807235956599468	-8.355772850763378
PEG3	paternally expressed 3	protein_coding	61.72628103445458	-0.9664892723754325	6.553823331481185e-17	1.5468546437097255e-15	ENSG00000198300	5178	0.11568058363152857	-8.35480978773362
	NA	lncRNA	2.5736083451611966	-1.1554246244618265	6.55174737310856e-17	1.5468546437097255e-15	ENSG00000233953	NA	0.13829392672927093	-8.354847185182082
	NA	lncRNA	12.097468991024948	-0.5545893376237957	6.592257332165227e-17	1.5551401400409374e-15	ENSG00000271843	NA	0.06638513327027801	-8.354119518987194
	NA	lncRNA	23.12825478353735	-0.4768418826632204	6.616116076777226e-17	1.5599806452811079e-15	ENSG00000270060	NA	0.057081566427427274	-8.353693013478715
SEC24AP1	SEC24 homolog A pseudogene 1	processed_pseudogene	1.814504599407768	-1.4531965254135581	6.665758777668377e-17	1.570892667740223e-15	ENSG00000267361	100421166	0.173976955187322	-8.352810427386162
	NA	lncRNA	1.1977208378366209	-1.7444027049500568	6.672060797706401e-17	1.5715849107416451e-15	ENSG00000237387	NA	0.20884300229620245	-8.352698849233967
SETD2	SET domain containing 2, histone lysine methyltransferase	protein_coding	3277.734458819808	-0.23886468248624138	6.676515835609967e-17	1.5718416238180744e-15	ENSG00000181555	29072	0.028597575549890803	-8.35262003485304
	NA	lncRNA	17.10924448714632	-0.6394186114075004	6.71142032317193e-17	1.5792631328717262e-15	ENSG00000268201	NA	0.07655870213036792	-8.352004326283732
ZDHHC9	zinc finger DHHC-type palmitoyltransferase 9	protein_coding	5785.07476577118	0.32614054602326187	6.724796908802091e-17	1.5816139920102562e-15	ENSG00000188706	51114	0.039050473991129264	8.351769202528713
ATF7	activating transcription factor 7	protein_coding	1422.3846158437136	-0.21027183791406323	6.772534740379953e-17	1.5920398851958088e-15	ENSG00000170653	11016	0.025179440022759448	-8.350933846185642
RNF14P1	NA	processed_pseudogene	2.8093901178337717	-1.3469237177646067	6.784291717588513e-17	1.5940014176903514e-15	ENSG00000232915	NA	0.1612941477455618	-8.35072900406375
TPH1	tryptophan hydroxylase 1	protein_coding	56.682107052565875	-0.9174381225258158	6.791127393823583e-17	1.5948052762096818e-15	ENSG00000129167	7166	0.10986480211483213	-8.350610066788246
	NA	lncRNA	6.414956657432897	-0.7320177438189454	6.800806700988215e-17	1.596275779881701e-15	ENSG00000254397	NA	0.08766215688383808	-8.350441853591953
DDX39A	DExD-box helicase 39A	protein_coding	4218.839939640141	0.34843056658425625	6.832471601144979e-17	1.6029026419783066e-15	ENSG00000123136	10212	0.04172874526668634	8.349893205689598
[truncated: 46,173 more rows]
