# Supplementary material for: The Gb3-synthase A4GALT is an epigenetically regulated driver of tumor invasiveness in gastrointestinal cancer
Source: BMC Cancer. 2026 Jan 27;26:274. doi: 10.1186/s12885-026-15600-7 (PMC12917973; doi:10.1186/s12885-026-15600-7)
Supplement: Supplementary file 1 — Supplementary Material 1: Supplementary Fig. 1: Genetic alterations in TCGA patients and A4GALT accessibility in DLD1 and HCT116. Supplementary Fig. 2: Generation of A4GALT deficiency. Supplementary Fig. 3: Direct quantification of Gb3 and other lipid species by MALDI2 mass spectrometry. Supplementary Fig. 4: Detailed Gene expression analysis and signatures. Supplementary Fig. 5: Methylation levels. Supplementary Fig. 6: Patient-derived Organoids. Supplementary Fig. 7: Kaplan-Meier survival analysis details. Supplementary Fig. 8: Disease free survival . Supplementary Fig. 9: Progression free survival. Supplementary Fig. 10: Single cell RNAseq analysis. Supplementary Fig. 11: Survival analysis for esophageal adenocarcinoma (EAC). [file 12885_2026_15600_MOESM1_ESM.zip › Suppl 4a_Patients_all_Hallmarks_enrichment_A4GALT.tsv]

ID	Description	setSize	enrichmentScore	NES	pvalue	p.adjust	qvalue	rank	leading_edge	core_enrichment
HALLMARK_EPITHELIAL_MESENCHYMAL_TRANSITION	Genes defining epithelial-mesenchymal transition, as in wound healing, fibrosis and metastasis.	200	0.7894776949479629	2.7545437373831287	3.9794490400748765e-48	1.9897245200374384e-46	6.702229962231372e-47	4065	tags=70%, list=13%, signal=61%	6422/1311/2619/6876/3371/9244/4256/6424/4638/26585/10398/2199/8076/9353/6586/5744/59/2316/4313/2192/1809/7058/5054/8038/7169/1296/1292/8572/1281/1277/1634/2247/800/3678/5999/633/2191/25890/1293/3569/6444/6695/2200/1278/6445/5396/4837/6387/2006/10979/10631/22943/1289/1294/131578/3908/2335/26577/10516/1301/50863/30008/4060/115908/3491/2303/7078/5159/1290/1462/10409/5118/1303/2014/10272/7070/5806/66…
HALLMARK_MYOGENESIS	Genes involved in development of skeletal muscle (myogenesis).	199	0.6983291822821995	2.4355657282544927	3.026765295262196e-26	7.56691323815549e-25	2.5488549854839548e-25	5674	tags=56%, list=19%, signal=46%	4629/1674/845/2775/11155/88/6876/3479/5740/26353/7140/4638/5837/6442/10290/2273/1410/165/70/5507/8038/7169/1292/1281/1277/4842/2247/844/10278/1293/6444/6445/10580/3679/2878/816/347/8912/3908/948/1306/3316/8877/9260/22808/6678/1346/2702/4684/5816/187/6840/7040/6588/1284/8082/1837/25937/4046/6261/3490/3486/8736/1756/4633/1191/1489/4618/4208/786/5348/6525/1158/4616/2934/1675/6450/4608/26287/6300/299…
HALLMARK_APICAL_JUNCTION	Genes encoding components of apical junction complex.	199	0.664523029417851	2.3176598617812414	3.3770795392452404e-21	5.628465898742068e-20	1.8959043027341706e-20	5601	tags=50%, list=19%, signal=41%	57863/72/2318/88/9074/10398/10290/9353/4313/70/147/91624/5010/2200/3881/8745/253559/257194/83700/51148/1272/143903/794/7122/1462/10000/7070/1307/1009/57555/9379/7216/8910/6624/247/7106/5175/5600/4318/8515/4628/7450/7781/7412/51466/4478/347902/947/23114/9459/1825/87/11096/3680/5788/7087/649/2533/140885/29126/3383/3757/942/1013/5310/2771/84552/30835/58/8174/7059/54509/1758/9672/3384/9080/6376/7185/…
HALLMARK_INFLAMMATORY_RESPONSE	Genes defining inflammatory response.	199	0.6616855063245665	2.3077634201395663	7.08477020579073e-21	8.855962757238412e-20	2.983061139280308e-20	6640	tags=62%, list=22%, signal=49%	7432/6869/970/5054/3678/6401/3569/8685/558/8877/5739/2014/3554/6324/6372/2357/6354/10630/4323/5008/3624/6347/3690/5099/187/1236/6402/728/7130/4973/9180/60675/1440/131566/3586/1441/366/6361/4693/3587/114548/23601/23533/5027/623/23166/4986/929/1880/7076/3738/5724/3575/9435/10316/10886/4210/1902/8578/4481/969/1240/719/1435/10203/6367/6004/4049/2015/29933/2867/10148/2769/3383/5142/19/4061/3037/3604/7…
HALLMARK_KRAS_SIGNALING_UP	Genes up-regulated by KRAS activation.	200	0.640816245710389	2.2358533847511266	8.593860854795538e-19	8.593860854795539e-18	2.894774182667971e-18	4950	tags=47%, list=16%, signal=40%	1149/7476/9945/5473/5178/8404/9358/56729/9590/55273/4674/9892/2982/2162/5396/1437/10418/347/2995/3290/4320/25960/6324/3075/51129/6616/50486/951/3624/9935/12/5328/27344/2556/1363/5175/29106/5121/4318/220/131566/5327/2324/3486/3481/2791/3587/4803/3689/8829/10457/1794/2022/23643/2012/9734/25907/2113/7805/3575/11184/5743/64123/7166/80380/23136/1240/10320/719/101/6004/83483/7462/7852/1438/3936/5649/70…
HALLMARK_ALLOGRAFT_REJECTION	Genes up-regulated during transplant rejection.	200	0.6227303779701634	2.1727505079532436	1.434117334356461e-16	1.1950977786303843e-15	4.025592517491821e-16	6648	tags=58%, list=22%, signal=46%	9607/3589/6363/2316/3569/973/7042/10563/7070/1991/6357/2213/6354/322/3624/3625/6347/6356/5579/7040/4318/3586/7454/114548/3603/4050/6688/2268/3689/924/23166/729230/5552/1029/3059/9734/7076/2113/11184/9450/10333/3848/3117/3824/1435/6367/5788/2149/940/1230/2533/3112/3683/3383/56253/7124/942/3702/3662/920/1234/7096/6352/5199/7903/7097/6351/3111/916/3559/3937/3560/958/2069/3596/925/5551/3932/8477/5085…
HALLMARK_TNFA_SIGNALING_VIA_NFKB	Genes regulated by NF-kB in response to TNF [GeneID=7124].	199	0.6243806131983065	2.177654982027927	2.3597381454800787e-16	1.6855272467714849e-15	5.677565462809213e-16	7841	tags=64%, list=26%, signal=48%	3371/5055/9945/5054/3569/1437/3491/8877/8013/9242/5806/1959/50486/6372/2669/3624/6347/5328/2354/7130/4973/1847/1843/687/6515/5187/9021/1960/23258/597/1880/4616/3575/5743/80176/604/969/8061/1435/57007/10365/11182/5341/3383/7124/5142/11080/388/19/7127/3604/6352/7097/6351/56937/1958/7185/1051/24147/8613/7128/8303/5971/3976/8942/3433/5329/51561/3572/3553/7538/4792/4791/7071/6446/23529/22822/941/10769…
HALLMARK_MYC_TARGETS_V1	A subgroup of genes regulated by MYC - version 1 (v1).	200	-0.4711884698712569	-2.3581525561388825	1.1357545243182854e-14	7.098465776989283e-14	2.3910621564595485e-14	13796	tags=82%, list=46%, signal=45%	5690/6418/1478/3837/22948/8664/7555/3183/3068/23435/4171/220988/8454/5230/23450/6634/10907/1019/3939/10574/7284/1965/3192/6626/65005/6633/328/10576/23016/57819/11137/55651/5902/1017/3735/7411/7298/6741/4176/11331/1973/10054/8669/5685/51020/7965/4173/26986/6950/3838/3066/6599/5706/26135/7531/9184/3181/7514/28973/10146/6434/2079/2091/7203/10399/3608/6627/10492/1854/6187/5901/2935/4175/9136/6141/922…
HALLMARK_HYPOXIA	Genes up-regulated in response to low oxygen levels (hypoxia).	199	0.6044106264357962	2.1080055722846422	2.2238284290981832e-14	1.2354602383878795e-13	4.161550276674963e-14	6949	tags=48%, list=23%, signal=37%	8839/3036/5837/5317/8406/9590/5054/5507/857/7043/1634/633/284119/3569/1289/3491/112464/51129/4015/1490/1837/3484/10570/1843/3486/9469/5155/3798/55076/6515/2908/6383/1466/3623/680/6781/2113/9435/5228/7052/2817/1028/57007/1356/4502/6518/7852/7436/3423/6095/2651/9672/6275/6513/7162/8609/7128/3340/124872/5292/3162/5260/5066/10370/54206/6820/5329/58528/133/7538/7045/8497/1907/272/4627/2548/2026/8277/5…
HALLMARK_COMPLEMENT	Genes encoding components of the complement system, which is part of the innate immune system.	200	0.5964490591994647	2.081053120562496	1.0565144676640966e-13	5.282572338320484e-13	1.7793927876447946e-13	6373	tags=47%, list=21%, signal=37%	88/4322/5055/6280/5054/718/1380/6283/2219/3569/23414/7077/716/2335/710/948/51440/715/6935/4317/3075/3684/1378/4057/4323/978/7980/1284/29106/4973/1847/1465/5327/7454/5155/1191/3003/30818/2625/23533/59345/7076/4855/337/1514/54331/714/2157/5341/712/10404/60489/9806/1356/1012/5294/2534/55619/1368/2771/6352/2207/3937/2793/9732/151/1051/1508/7128/1519/2153/3932/4035/5292/8942/3303/10019/5329/959/1509/3…
HALLMARK_E2F_TARGETS	Genes encoding cell cycle related targets of E2F transcription factors.	200	-0.4470253900980648	-2.2372238153594033	1.10466206574232e-12	5.021191207919637e-12	1.6913486174045094e-12	14180	tags=78%, list=47%, signal=42%	146909/5511/6839/9918/8914/3609/4678/11004/3835/57122/5395/81611/4171/64858/4605/5981/8243/11113/10664/24137/5982/29028/8493/9972/55148/83463/10527/23047/1019/1965/10460/6941/10111/84296/4683/51155/79677/3149/332/10212/5902/3978/4176/5347/8726/3925/1163/4173/23649/3838/7153/7514/9183/3364/4361/83461/6434/9924/147841/5411/10492/1854/23165/5901/2935/4172/4175/5885/204/51747/9221/6628/5931/79075/103…
HALLMARK_INTERFERON_GAMMA_RESPONSE	Genes up-regulated in response to IFNG [GeneID=3458].	199	0.5843333594474062	2.0379820008306604	2.03040669384927e-12	8.460027891038626e-12	2.8496936054024852e-12	8588	tags=61%, list=28%, signal=44%	163351/6403/3569/716/710/715/3075/2357/6354/6347/1439/8082/7130/9934/7412/3587/9021/2209/5743/10791/3117/969/1240/10875/4502/29126/3383/942/26524/3662/5142/7127/3434/9636/4061/6352/7903/10068/55024/3937/3560/958/4599/3123/4600/7128/91543/5292/972/6398/10964/3433/10437/3437/6375/3695/4939/10628/4792/81030/952/57823/6773/4261/54739/8869/7378/25939/3663/5371/6775/3566/23586/3091/55016/3620/3669/1127…
HALLMARK_UV_RESPONSE_DN	Genes down-regulated in response to ultraviolet (UV) radiation.	144	0.6195503058861792	2.1174690199491693	3.990348162803163e-12	1.534749293385832e-11	5.169681830352277e-12	5313	tags=42%, list=18%, signal=35%	3778/5054/857/1281/1277/273/2202/5999/1278/4131/3488/5737/10516/1301/3491/5159/1290/10000/4052/23345/6591/493/10486/5376/3690/4325/50937/10395/5797/23266/1843/5577/2908/2697/6383/8829/5293/1902/29970/2534/627/7436/2535/7035/3915/3037/3815/11030/7049/8613/3667/4853/10370/9863/4092/2869/10401/861/57178/773/6310
HALLMARK_IL2_STAT5_SIGNALING	Genes up-regulated by STAT5 in response to IL2 stimulation.	199	0.5786204334052611	2.0180570038101604	5.676367077143517e-12	2.027273956122685e-11	6.82871227325536e-12	7147	tags=52%, list=24%, signal=40%	5179/4135/6403/5745/1437/84525/1291/974/2983/80760/23208/8784/1893/126669/23413/6402/8728/943/3586/3587/6515/4050/8829/8530/23258/2012/7074/333/4616/399/7293/152007/1233/7052/1435/1028/10875/5621/6004/2623/84230/23710/942/51284/3662/388/1493/55509/3604/6095/79026/11230/962/3559/3563/6335/3560/3596/5583/7185/8320/8611/8477/57045/5292/3976/6696/10538/3685/58528/6484/5339/92749/1522/22822/23075/2985…
HALLMARK_KRAS_SIGNALING_DN	Genes down-regulated by KRAS activation.	200	0.57569808300442	2.008651491120116	6.964523388578738e-12	2.321507796192913e-11	7.819815734544549e-12	6911	tags=52%, list=23%, signal=41%	3852/51806/3851/58157/3860/6663/27076/7704/5055/3779/5650/5317/6707/8115/8900/70/11202/4842/105375355/5737/57451/51226/6620/55190/7042/3699/8823/51384/56154/80303/64137/6261/7781/1271/11346/3963/3866/6474/786/2044/3780/5158/23676/1158/5133/83439/9435/3848/4210/3750/7252/1237/9194/7032/1630/3785/4908/4599/6559/7051/5020/26548/5409/8303/91543/7356/50489/9073/10964/29799/2895/2668/9746/55220/525/658…
HALLMARK_OXIDATIVE_PHOSPHORYLATION	Genes encoding proteins involved in oxidative phosphorylation.	200	-0.42969187443727214	-2.150474930622177	1.8310179151210596e-11	5.721930984753311e-11	1.9273872790748e-11	11655	tags=66%, list=39%, signal=41%	26517/3420/11331/6391/23530/22/5162/7417/10063/4190/4700/1351/4695/26519/56993/4720/4724/10939/2821/26521/6390/34/2746/4712/4694/4717/64960/8803/211/54884/4707/4259/4191/10989/10975/4702/6389/65003/5250/4722/10476/517/10651/1340/522/1537/7381/10884/1737/4696/7384/8050/9167/2110/1431/1892/4710/10449/1528/10440/4719/4976/1349/80273/5264/4697/4714/1345/4709/29796/498/29088/4706/4718/1352/292/7416/28…
HALLMARK_COAGULATION	Genes encoding components of blood coagulation system; also up-regulated in platelets.	138	0.5696833485448616	1.9405781703410823	1.3247667963929253e-7	3.8963729305674275e-7	1.3124624608227125e-7	4550	tags=39%, list=15%, signal=33%	1311/5055/4313/5054/11202/718/2200/716/2335/710/715/301/4320/7078/6678/4317/3075/1513/4312/2/5654/7057/4323/4314/3690/5328/7056/1397/7980/4316/5175/4973/4318/1465/7450/5327/5155/1191/7076/2934/1675/2157/649/5341/712/10404/2534/7044/7018/8609/1508/1519/4035/10603
HALLMARK_IL6_JAK_STAT3_SIGNALING	Genes up-regulated by IL6 [GeneID=3569] via STAT3 [GeneID=6774], e.g., during acute phase response.	87	0.622591784887135	2.0315899686325967	1.7490255502518665e-7	4.858404306255185e-7	1.6365151347385887e-7	5239	tags=44%, list=17%, signal=36%	3569/1437/948/10563/3554/2/6354/3690/64109/1439/7040/9180/1441/1271/56034/4050/23533/9021/929/1435/1230/10148/7124/3953/1438/7097/3559/3563/3581/5292/3162/3676/51330/3572/3553/3594/952/6773
HALLMARK_ESTROGEN_RESPONSE_EARLY	Genes defining early response to estrogen.	200	0.5046784686759387	1.7608590137243134	6.94890675063368e-7	1.8286596712193895e-6	6.159695734633734e-7	6985	tags=41%, list=23%, signal=32%	8839/3860/26353/27295/6387/367/5241/2674/5655/794/57419/9145/11031/4137/744/3625/10439/6840/9536/9467/3487/10395/56944/4886/91683/9022/2697/9214/3866/360/5979/347733/1960/7074/7022/7052/56603/2296/23541/107/6196/863/9687/7739/6513/7162/5420/21/2289/11145/65055/29984/26509/6820/3572/11098/7071/79875/5366/5914/5029/115/4681/60598/10125/4603/3480/60481/8553/375449/596/6542/2810/4277/9612/23254/9620/…
HALLMARK_APOPTOSIS	Genes mediating programmed cell death (apoptosis) by activation of caspases.	160	0.5257848301616272	1.809950062623865	9.190272548819599e-7	2.2975681372048996e-6	7.739176883216506e-7	7221	tags=42%, list=24%, signal=33%	3489/4313/8900/857/1634/633/3569/7077/2878/4060/301/7078/7042/5159/552/9638/9890/5327/1191/4744/1960/2012/929/7076/4616/2934/1806/969/3082/2149/2769/7124/388/51176/7049/2069/5551/3315/3162/90427/8682/51330/4092/3553/914/10628/952/5366/3000/5914/2944/2026/5330/5526/330/3669/4000/1540/356/10018/118/4739/599/10410/1647/4170/3552/3005
HALLMARK_ADIPOGENESIS	Genes up-regulated during adipocyte differentiation (adipogenesis).	199	0.488050028280209	1.7021742076827031	5.787266298050583e-6	1.3779205471549007e-5	4.641416579890192e-6	3054	tags=17%, list=10%, signal=15%	9370/2167/1149/3952/26353/4638/6623/8404/4958/56729/718/5733/284119/8436/10580/3679/2878/948/1306/51129/80760/3910/8082/83871/284/348/1282/1580/604/4056/3977/2040/8322/23187
HALLMARK_ANGIOGENESIS	Genes up-regulated during formation of blood vessels (angiogenesis).	36	0.7022402697352804	2.0253469283673775	1.2483245495819244e-5	2.8371012490498283e-5	9.55655157574679e-6	5371	tags=58%, list=18%, signal=48%	1281/2260/10631/4060/1290/1462/11167/3764/6372/7056/4973/8829/6781/7076/6578/6275/6696/3685/4023/8993/5104
HALLMARK_ESTROGEN_RESPONSE_LATE	Genes defining late response to estrogen.	200	0.469127791557106	1.6368201768527222	3.601198780052392e-5	7.828693000113895e-5	2.6370334316173124e-5	5424	tags=30%, list=18%, signal=24%	8839/3860/26353/6280/8900/27295/857/5733/64377/6387/5241/5655/57419/11031/4137/4057/493/10439/12/7177/1363/57758/9536/7980/5121/3487/5577/4886/9022/9455/5979/1960/23650/7074/7022/10610/56603/2296/6196/11012/7054/7162/4665/21/2289/11145/2852/429/3918/10538/26509/6820/3572/11098/7538/3547/6446/5104/2707
HALLMARK_APICAL_SURFACE	Genes encoding proteins over-represented on the apical surface of epithelial cells, e.g., important for cell polarity (apical area).	44	0.6257063537807475	1.864136418168395	1.0772969979578649e-4	2.244368745745552e-4	7.55997893303765e-5	4867	tags=43%, list=16%, signal=36%	2619/27076/4118/8406/51458/266727/7070/6517/131566/2625/22854/84632/50617/3560/6376/3315/1946/55959/5329
HALLMARK_MYC_TARGETS_V2	A subgroup of genes regulated by MYC - version 2 (v2).	58	-0.4654580267332534	-1.9060855381606423	1.3576382094851032e-4	2.7152764189702065e-4	9.146194253373328e-5	12933	tags=72%, list=43%, signal=42%	1019/51154/56915/10244/6573/10171/5347/7965/79711/4173/27340/9136/9221/10199/92856/51388/80324/56342/7374/10528/5245/10733/5036/8886/6832/4609/11335/23160/4869/9238/51491/3177/79077/26354/10196/29078/64216/3329/6652/3099/3336/27346
HALLMARK_HEDGEHOG_SIGNALING	Genes up-regulated by activation of hedgehog signaling.	36	0.6387530596203672	1.8422420402849475	3.4408931029209357e-4	6.617102121001799e-4	2.2289186091795538e-4	6229	tags=58%, list=21%, signal=46%	3897/8828/7070/2735/1400/1271/6252/8829/7857/23493/23462/7436/6585/4825/4897/8633/4627/7090/5371/8851/1808
HALLMARK_TGF_BETA_SIGNALING	Genes up-regulated in response to TGFB1 [GeneID=7040].	54	0.5704436919093352	1.7521972970032347	8.59588591349196e-4	0.0015918307247207333	5.361956125375102e-4	6803	tags=43%, list=22%, signal=33%	5054/4053/11031/9241/7057/7040/25937/2022/1028/7044/56937/6497/4092/7071/8412/3726/7046/23645/9612/64750/90/5045/659
HALLMARK_UV_RESPONSE_UP	Genes up-regulated in response to ultraviolet (UV) radiation.	157	0.43056024244165764	1.480200439545275	0.004625375877046442	0.008259599780440075	0.002782180978674552	8047	tags=36%, list=27%, signal=27%	1482/1036/6236/885/27295/3569/2878/3363/2326/4916/23467/4323/10439/2354/1742/3306/23542/360/6474/5979/9355/1028/3383/3757/1030/388/5334/3162/7062/3572/4792/4885/2026/10125/3726/4245/3164/8817/8692/5045/10018/6539/1212/226/898/7389/467/1267/5566/7832/2353/2052/58525/409/8878/10948/51706
HALLMARK_INTERFERON_ALPHA_RESPONSE	Genes up-regulated in response to alpha interferon proteins.	97	0.4652722404777472	1.5356302886981688	0.005924118526334301	0.01021399745919707	0.0034405044073084873	9516	tags=58%, list=31%, signal=40%	716/6402/1435/9636/4061/4599/91543/972/10964/3433/10437/3437/2634/10628/55281/6773/3566/3669/11274/115361/3665/3107/684/10561/85441/10581/3431/54809/10410/79132/55008/3430/219285/27074/8638/1267/11054/64135/129607/9246/3627/6890/10906/94240/55601/54625/3600/3429/51056/93343/83666/7453/567/5698/6373/2766
HALLMARK_G2M_CHECKPOINT	Genes involved in the G2/M checkpoint, as in progression through the cell division cycle.	200	-0.2579179106473682	-1.290799370437211	0.008487654320987654	0.014146090534979424	0.004764998917045701	14066	tags=68%, list=46%, signal=37%	3837/6839/3609/3312/4678/9994/11004/3835/8438/4171/8454/8065/4605/8243/1871/9493/4691/10664/24137/4928/23047/1019/3192/10460/1950/94239/10036/1874/85236/51155/899/10762/3149/11065/332/6421/10212/7290/5347/904/3925/1163/8451/2176/8452/23649/3838/6713/6599/7153/81539/9184/1841/7150/7514/7371/7468/3364/8899/10146/10024/9055/6434/990/7486/22823/1058/10492/2935/4172/4175/5885/9221/22974/1033/4288/9700…
HALLMARK_WNT_BETA_CATENIN_SIGNALING	Genes up-regulated by activation of WNT signaling through accumulation of beta catenin CTNNB1 [GeneID=1499].	42	0.5360596893327615	1.5846798336043666	0.012004921272074266	0.01936277624528107	0.006522198314199941	7230	tags=43%, list=24%, signal=33%	22943/7475/8321/23493/4855/23462/8325/51176/85407/81029/2770/7471/10014/28514/9612/3714/5467/5727
HALLMARK_P53_PATHWAY	Genes involved in p53 pathways and networks.	200	0.39270120556464017	1.3701623913797634	0.015018991889949698	0.023467174828046403	0.007904732573657737	7843	tags=35%, list=26%, signal=26%	7704/6236/8626/11202/3872/9635/22891/8877/3625/7040/247/8722/1029/23612/4808/2040/4033/6004/2149/1012/1030/5784/6275/6948/10458/3162/3976/64061/10437/7062/677/1263/100/10628/1509/7378/10769/3732/79651/63874/8851/30851/26207/23645/975/55332/4814/2810/54541/1969/7039/5154/8651/2760/2258/51278/3714/5268/1606/1647/10614/5791/3552/64065/467/8744/7832/2353/2052/26471
HALLMARK_PANCREAS_BETA_CELLS	Genes specifically up-regulated in pancreatic beta cells.	40	0.5144119325846106	1.5089497173205098	0.02675765354034934	0.04054189930355961	0.013656218712777975	4738	tags=38%, list=16%, signal=32%	4760/2641/1641/6750/5126/10000/9935/4821/1113/5063/3642/10590/4825/4005/3670
HALLMARK_NOTCH_SIGNALING	Genes up-regulated by activation of Notch signaling.	32	0.5363838720904384	1.5164959082011902	0.02950381134182607	0.043387957855626574	0.014614891067158428	6251	tags=34%, list=21%, signal=27%	4854/26508/1840/7472/8321/8324/10402/7474/4853/28514/84441
HALLMARK_ANDROGEN_RESPONSE	Genes defining response to androgens.	101	0.3559954454986784	1.180289496442378	0.19816433566433567	0.2830919080919081	0.09535727430464275	6853	tags=28%, list=23%, signal=22%	9590/2982/9510/79689/4094/220/51171/9455/3977/87/56937/4824/8611/2289/3685/3992/658/57178/6446/22936/60481/10461/25816/6722/84159/11099/445347/8821
HALLMARK_XENOBIOTIC_METABOLISM	Genes encoding proteins involved in processing of drugs and other xenobiotics.	199	0.32240917188077833	1.1244678719303636	0.2360095324184403	0.32779101724783377	0.11041381633611244	4689	tags=19%, list=15%, signal=16%	3479/1036/2192/5054/316/948/3290/2326/7042/3554/5730/978/9536/1066/3484/3487/366/2099/5166/348/8460/1586/4355/6560/2953/1646/4502/225/23710/131/1571/2651/65018/1593/586/3162/8942
HALLMARK_SPERMATOGENESIS	Genes up-regulated during production of male gametes (sperm), as in spermatogenesis.	132	0.327821949722157	1.1127317024181473	0.2819822017628528	0.38105702940926056	0.1283560520115404	5946	tags=25%, list=20%, signal=20%	116/8900/4842/9892/7278/83700/5443/126669/84779/27344/1132/29106/51298/3306/4744/5414/254263/11318/6518/1630/7180/814/64180/83401/4889/3010/116832/2672/8277/29118/6447/4291/8852
HALLMARK_GLYCOLYSIS	Genes encoding proteins involved in glycolysis and gluconeogenesis.	199	0.30695407184027246	1.0705650522567194	0.34166735146684196	0.4495623045616342	0.15143151311549785	6474	tags=22%, list=21%, signal=17%	53836/1634/1289/8912/8534/1462/51129/4166/10570/3486/6383/6781/8460/9435/2817/7852/5836/7436/9672/9080/7162/27087/5066/56956/10370/55501/58528/7045/9123/79586/8497/5351/55586/2026/375790/8277/9048/5352/10461/3669/2998/4907/54541/7039
HALLMARK_BILE_ACID_METABOLISM	Genes involve in metabolism of bile acids and salts.	112	0.3134587169585749	1.0492737913565782	0.39638131244936536	0.5081811698068787	0.17117681509284335	7251	tags=31%, list=24%, signal=24%	10351/367/10350/23460/9420/5947/654/1734/8630/64137/366/9023/10858/6258/225/19/1582/1593/3932/21/6820/3992/6310/8412/9415/54363/3991/4864/1733/215/9962/2180/27232/24/10133
HALLMARK_HEME_METABOLISM	Genes involved in metabolism of heme (a cofactor consisting of iron and porphyrin) and erythroblast differentiation.	197	0.29157303266424583	1.0164276453586985	0.4598462897889567	0.5748078622361958	0.19361949043745547	8769	tags=36%, list=29%, signal=25%	2532/7145/718/119/2995/9911/6622/6886/2908/360/2996/56895/1193/6710/2623/4059/759/6513/54/3792/1508/644/6708/4005/4635/51257/6583/6397/10098/10841/22936/5526/3043/6007/51327/54498/80148/118/55544/669/7389/3045/9429/1497/51646/3005/10133/23568/2057/4354/23052/2145/23002/7832/4779/55810/50865/51092/8850/8273/665/26020/7351/140609/27429/66008/2038/286/54855/4778
HALLMARK_MITOTIC_SPINDLE	Genes important for mitotic spindle assembly.	199	0.28947822853936617	1.00961447751927	0.4751314816336593	0.579428636138609	0.19517596164668935	9228	tags=35%, list=30%, signal=24%	2316/23022/6624/4628/11346/5311/1794/7074/3797/2934/79658/64857/57580/55704/54509/9732/7414/9411/8936/51199/4853/25777/667/4627/4650/84376/8470/6249/7204/55785/357/57787/10435/25/11214/10018/3996/4739/6453/9564/832/5829/4082/1778/81/10163/23637/50650/396/10801/3831/55201/6093/10611/23332/10048/393/127829/64411/5048/7461/9344/9462/8476/11133/23095/9181/4926/7430
HALLMARK_PI3K_AKT_MTOR_SIGNALING	Genes up-regulated by activation of the PI3K/AKT/mTOR pathway.	105	0.27471284139643193	0.9140109088237836	0.6402210810340325	0.7621679536119434	0.25673025805876	7953	tags=21%, list=26%, signal=15%	108/5579/5602/4803/6503/7074/7852/5563/814/6513/3932/6773/2810/10392/356/7132/1845/27071/9630/27006/8878/396
HALLMARK_REACTIVE_OXYGEN_SPECIES_PATHWAY	Genes up-regulated by reactive oxigen species (ROS).	48	0.26588352003605453	0.8029019481827051	0.771704766536965	0.8973311238801919	0.3022589048859594	8157	tags=27%, list=27%, signal=20%	2878/4046/5621/2242/4353/3087/3726/140809/22904/1032/2539/26034/2879
HALLMARK_CHOLESTEROL_HOMEOSTASIS	Genes involved in cholesterol homeostasis.	74	0.237074705635658	0.7596613877404982	0.8516823749032464	0.967820880571871	0.32600282292947236	7414	tags=27%, list=25%, signal=20%	116496/552/1191/127/493869/118429/54206/5329/51330/4023/2770/9415/2946/308/4783/10957/94241/5641/26270/467
HALLMARK_MTORC1_SIGNALING	Genes up-regulated through activation of mTORC1 complex.	200	-0.15276276864195526	-0.764530408510012	0.9942129629629629	1	0.33684210526315794	12916	tags=53%, list=43%, signal=31%	5033/3939/7323/5861/10197/10061/10622/3949/5052/2965/5701/899/3308/29110/10212/6509/9368/6917/5347/5685/4173/80777/7184/5718/2932/6713/5706/5684/7494/2821/23165/3145/9136/10987/23657/2729/10989/10213/3157/30001/821/7374/4199/2181/8894/6745/8833/699/27230/440/6790/1717/908/5163/6319/5478/26747/6309/5860/51109/4860/10797/56902/5723/54843/27101/6472/2805/57761/1595/1718/2058/3638/2542/26227/3251/862…
HALLMARK_FATTY_ACID_METABOLISM	Genes encoding proteins involved in metabolism of fatty acids.	158	0.2059923214539779	0.7085111967739451	0.9493101504936442	1	0.33684210526315794	3682	tags=9%, list=12%, signal=8%	1149/8639/2572/948/2326/3956/50486/11185/765/4056/1579/259307/23710/131
HALLMARK_PEROXISOME	Genes encoding components of peroxisome.	103	-0.1500559375553914	-0.6836667680388612	0.9954271961492178	1	0.33684210526315794	11613	tags=42%, list=38%, signal=26%	390916/8443/3416/373156/26986/6599/7153/5194/2224/6647/8799/51170/54884/1022/7367/8800/5828/223/847/25824/51109/4436/51015/6342/8915/51/1718/866/3291/51703/3295/3422/5825/1962/3417/216/11001/2053/2172/7276/8856/1056/213
HALLMARK_DNA_REPAIR	Genes involved in DNA repair.	150	-0.1397811999763579	-0.6736116593703791	0.9995641752015689	1	0.33684210526315794	14396	tags=53%, list=48%, signal=28%	10289/10189/6834/3704/5893/9883/5429/353/51497/5898/10978/7251/1643/2237/404672/50484/4799/5982/4090/5439/8086/65109/1716/5432/8480/2965/6895/112/5433/124583/5440/3978/7298/2959/5888/53343/5423/50808/23649/10623/552900/10063/2967/51164/1854/2073/1161/10959/5422/2958/11051/7157/30834/1479/9533/3615/4860/5985/51082/5437/5557/22916/10714/7372/5984/6119/6880/6431/3251/4830/6809/23204/11130/5111/51251…
HALLMARK_UNFOLDED_PROTEIN_RESPONSE	Genes up-regulated during unfolded protein response, a cellular stress response related to the endoplasmic reticulum.	113	0.17862791059678385	0.5983629683168251	0.9908809341376817	1	0.33684210526315794	23518	tags=98%, list=78%, signal=22%	6347/3484/3434/1051/64061/9531/6464/54541/7466/55033/7280/467/7709/1639/10775/22872/8140/4189/55062/9709/9695/6734/9114/30827/4801/55738/8614/811/10897/55466/64859/10113/1981/79094/5073/9797/55770/2081/10605/54512/23644/2521/9570/468/27257/23478/10525/5394/8815/3014/9775/167227/3309/10130/4848/7422/1938/60559/51013/8570/7534/55802/4850/10954/22926/55153/9652/1965/56915/25804/1662/55651/6509/6897/…
HALLMARK_PROTEIN_SECRETION	Genes involved in protein secretion pathway.	96	-0.09574799045484787	-0.431596572689779	1	1	0.33684210526315794	14114	tags=45%, list=47%, signal=24%	8675/1956/8615/9525/81611/23041/51552/7251/1213/286451/3998/1211/163/1203/51614/476/9554/259230/4952/9276/5862/81542/9522/8546/164/9183/6647/10565/1315/2803/10959/6197/10564/23033/27236/10282/22796/1182/6456/10040/3382/7103/7163
