# Supplementary material for: The Gb3-synthase A4GALT is an epigenetically regulated driver of tumor invasiveness in gastrointestinal cancer
Source: BMC Cancer. 2026 Jan 27;26:274. doi: 10.1186/s12885-026-15600-7 (PMC12917973; doi:10.1186/s12885-026-15600-7)
Supplement: Supplementary file 1 — Supplementary Material 1: Supplementary Fig. 1: Genetic alterations in TCGA patients and A4GALT accessibility in DLD1 and HCT116. Supplementary Fig. 2: Generation of A4GALT deficiency. Supplementary Fig. 3: Direct quantification of Gb3 and other lipid species by MALDI2 mass spectrometry. Supplementary Fig. 4: Detailed Gene expression analysis and signatures. Supplementary Fig. 5: Methylation levels. Supplementary Fig. 6: Patient-derived Organoids. Supplementary Fig. 7: Kaplan-Meier survival analysis details. Supplementary Fig. 8: Disease free survival . Supplementary Fig. 9: Progression free survival. Supplementary Fig. 10: Single cell RNAseq analysis. Supplementary Fig. 11: Survival analysis for esophageal adenocarcinoma (EAC). [file 12885_2026_15600_MOESM1_ESM.zip › Suppl 4a_Patients_all_Hallmarks_enrichment_aGLA.tsv]

ID	Description	setSize	enrichmentScore	NES	pvalue	p.adjust	qvalue	rank	leading_edge	core_enrichment
HALLMARK_E2F_TARGETS	Genes encoding cell cycle related targets of E2F transcription factors.	200	0.6958376000231958	3.943261261507856	2.0856591683143493e-51	1.0428295841571747e-49	5.269033688373093e-50	5127	tags=62%, list=17%, signal=52%	6839/6790/4830/5631/332/1164/7083/3149/10549/55723/9232/79019/9319/1033/24137/27338/3838/57405/3161/10535/79077/4085/991/5111/10212/1019/6241/3015/3014/994/9212/6119/29089/83461/79075/64785/9837/84844/84296/5983/983/4605/5902/6628/9133/5931/55646/11004/898/5347/23594/55143/4609/9833/54962/10528/1029/10797/5036/5982/1111/5901/55635/7884/1434/5889/147841/29893/7037/4173/11200/10248/51155/7283/4176/…
HALLMARK_MYC_TARGETS_V1	A subgroup of genes regulated by MYC - version 1 (v1).	200	0.6486221675596366	3.6756948267927916	1.2916765543385466e-42	3.2291913858463667e-41	1.631591437059217e-41	6700	tags=65%, list=22%, signal=51%	5230/4830/1478/10549/8318/3838/7411/4085/991/5111/3251/708/5634/1019/3015/890/5687/7965/4953/5902/7419/5688/5709/5691/10576/3939/55651/4609/3336/5478/11331/5245/5984/5685/3329/6637/10528/6629/5682/51491/10574/6204/6742/5036/10213/5714/5901/8894/57819/2079/4869/10575/6950/4173/5690/1537/4176/22948/2739/6633/1854/5704/4175/4174/4706/4171/11260/10728/54107/10935/5425/9377/5713/1503/1017/7284/6240/25…
HALLMARK_INTERFERON_GAMMA_RESPONSE	Genes up-regulated in response to IFNG [GeneID=3458].	199	0.6216634124557185	3.536695868474396	1.0422492729076245e-38	1.7370821215127076e-37	8.776835982379996e-38	5061	tags=53%, list=17%, signal=45%	3620/3627/6373/4283/29126/116071/6354/5698/7453/6890/3108/834/3123/3001/9246/942/3659/972/115361/3117/9636/5721/57823/5699/94240/2357/81030/3437/2209/684/3383/3569/10410/51056/5696/6352/5720/8651/11274/3430/8767/10791/6398/4061/3106/3601/10068/952/3135/958/3394/567/3560/6772/4940/7130/2643/3429/4599/4939/129607/25939/629/196410/3434/256586/10437/3105/10797/4261/3663/4860/5690/10581/1240/5684/1090…
HALLMARK_OXIDATIVE_PHOSPHORYLATION	Genes encoding proteins involved in oxidative phosphorylation.	200	0.6041076473811442	3.423434266299068	8.881135272902796e-36	1.1101419091128496e-34	5.609138067096504e-35	7300	tags=67%, list=24%, signal=51%	292/1349/9131/3028/4694/3052/3945/3421/5160/9296/3418/4695/5435/26521/7419/26519/537/593/65003/3939/7386/10476/54205/29088/11331/64981/64960/3419/4712/516/56993/22/80273/9551/10632/374291/1337/506/38/4700/1537/518/293/533/6183/6390/27089/4702/1351/10975/4697/27429/56945/522/4706/4722/509/10935/529/9377/64963/4726/3420/1329/2821/26517/1666/3313/8802/1347/51660/7388/4724/5250/4713/92609/515/29796/1…
HALLMARK_ALLOGRAFT_REJECTION	Genes up-regulated during transplant rejection.	200	0.5711427468910095	3.2366245637364637	2.130192336105535e-31	2.1301923361055347e-30	1.0763077066638491e-30	4405	tags=46%, list=15%, signal=40%	3458/3002/4283/6354/7453/2833/3596/3122/6351/6890/3109/3108/5551/356/3589/3001/942/3592/972/4689/4830/3117/4843/3111/5699/6688/6357/3594/3689/915/5552/3559/3383/3569/27240/7124/941/6352/10261/1230/914/8651/925/8767/717/920/3135/958/1234/3394/567/3560/6772/7454/926/2268/56253/924/3561/7076/1029/3105/919/8477/6367/3459/3565/4869/1984/6891/7334/9437/916/1520/8807/4067/4318/3586/3824/6170/7070/5777/3…
HALLMARK_MTORC1_SIGNALING	Genes up-regulated through activation of mTORC1 complex.	200	0.5622101861886453	3.186004389456537	3.126579658330132e-30	2.6054830486084434e-29	1.3164545929811083e-29	5440	tags=49%, list=18%, signal=40%	2717/7453/5230/6790/3689/10682/57761/5723/2539/8624/1075/3251/226/10212/6241/29968/10622/2597/2023/3939/6472/5347/7167/10452/3336/5478/908/5685/699/3329/2232/80777/516/10437/811/10797/10213/10963/23753/8894/5052/899/1719/4860/7037/4173/2542/7283/6509/10197/993/5701/5641/5704/60481/27101/3145/5684/11151/5860/2745/4171/5718/2805/5464/56902/5693/47/2821/3992/6503/10135/9415/7277/5719/3313/26471/4074…
HALLMARK_INTERFERON_ALPHA_RESPONSE	Genes up-regulated in response to alpha interferon proteins.	97	0.6730327360119905	3.4121072632076683	5.292707268122724e-23	3.7805051915162315e-22	1.910149991502938e-22	6183	tags=63%, list=20%, signal=50%	3627/6373/116071/8519/5698/7453/6890/834/9246/3659/972/115361/9636/5721/94240/10544/3437/684/10410/51056/5696/5720/11274/3430/8767/4061/3107/567/3429/4599/129607/4938/10437/10581/83666/5684/10906/27074/9034/3433/9111/6737/93343/64135/8638/5359/10964/91543/10561/11054/51667/3669/85441/54625/55281/3959/87178/64761/3665/1267/81894
HALLMARK_G2M_CHECKPOINT	Genes involved in the G2/M checkpoint, as in progression through the cell division cycle.	200	0.49779116298769344	2.820946452541341	7.297255362325282e-23	4.560784601453301e-22	2.304396430207984e-22	5127	tags=43%, list=17%, signal=36%	6839/11065/51659/6790/332/1164/3149/8318/9232/1033/24137/27338/3838/3161/4085/991/55872/10212/1019/3015/3014/890/994/9212/1736/1869/1058/983/4605/4953/8438/9133/3312/11004/990/5347/23594/4609/699/22974/9055/1111/899/10036/51155/26255/4001/9156/993/7153/4175/5933/4174/29127/6491/22809/26271/8243/10926/1841/4171/1870/10024/1950/7272/9493/5001/8819/10419/3835/7027/3151/9184/4751/2146/8317/10403/1073…
HALLMARK_DNA_REPAIR	Genes involved in DNA repair.	150	0.5341369684628697	2.910988223487761	1.0544426229302052e-20	5.858014571834473e-20	2.95983894155847e-20	6639	tags=52%, list=22%, signal=41%	100/4830/5111/3251/10134/5557/6119/2237/5983/5435/1069/64976/10189/5422/129607/5984/5888/8480/6880/5982/5985/2958/5434/4860/5436/11130/1854/5148/11047/5423/65109/1716/10978/6883/3978/5440/51497/51251/1603/9978/7298/10959/9533/5432/55290/8237/2959/6749/6118/552900/2962/29901/25874/56655/23649/7157/7936/8086/4350/2879/6834/7372/10946/51292/978/5424/51082/3704/5433/6895/3059/10063/5437/53343/23204/5…
HALLMARK_MYC_TARGETS_V2	A subgroup of genes regulated by MYC - version 2 (v2).	58	0.6837688507943802	3.1926328825918224	1.9842004313356295e-14	9.921002156678147e-14	5.012716879163695e-14	6335	tags=69%, list=21%, signal=55%	81887/79077/1844/1019/7965/5347/4609/3336/5245/2193/3329/10528/51491/5036/4869/4173/23481/4174/10244/6723/54663/11335/705/51154/56915/79050/27346/9136/10733/51388/7374/10171/9221/10196/79711/6949/9238/29078/6573/92856
HALLMARK_UNFOLDED_PROTEIN_RESPONSE	Genes up-regulated during unfolded protein response, a cellular stress response related to the endoplasmic reticulum.	113	0.5098562114188127	2.643140604363333	7.001749475008005e-14	3.1826133977309113e-13	1.6080572956956184e-13	6513	tags=50%, list=22%, signal=40%	29968/3014/1736/8614/10775/55651/9775/8815/3434/10528/25804/6897/811/10797/4869/6509/10113/10897/11260/5393/10130/1978/1965/55272/3313/79094/9114/58477/8602/27257/56915/8570/1051/23404/9136/54512/10525/7184/1662/6208/6347/9221/3484/10605/1977/3376/50628/3309/7494/1163/468/4189/23478/10954/51013/28972/55062
HALLMARK_IL6_JAK_STAT3_SIGNALING	Genes up-regulated by IL6 [GeneID=3569] via STAT3 [GeneID=6774], e.g., during acute phase response.	87	0.5565089047484926	2.7818542538075537	1.822416000248899e-13	7.593400001037079e-13	3.836665263681893e-13	4866	tags=41%, list=16%, signal=35%	3627/1437/5320/6373/4283/6354/3659/2919/2921/3594/3559/3569/7124/1230/929/8651/3162/1438/1441/3601/952/6772/3561/7133/3459/578/10148/3581/51330/55540/5770/1326/2885/10456/83729/928
HALLMARK_INFLAMMATORY_RESPONSE	Genes defining inflammatory response.	199	0.3779186475328266	2.1500112320732483	1.2578504524211405e-12	4.837886355465925e-12	2.4444057374985727e-12	4469	tags=38%, list=15%, signal=33%	3627/6373/4283/970/8519/6354/3576/6369/5008/3659/366/2357/684/3383/3569/2015/4481/10663/8744/1318/8685/6352/719/929/8767/962/728/6364/4061/1441/9435/1536/3601/3604/958/3560/7130/2643/4609/4233/6361/8877/7076/5329/7133/6367/1440/10148/11047/5724/1240/2867/27074/8807/4049/3587/9034/4210/64127/4067/9111/6004/3759/3656/3586/1317/23601/3937/10135/6376/7439/60675/2014/3606/623/5996
HALLMARK_TNFA_SIGNALING_VIA_NFKB	Genes regulated by NF-kB in response to TNF [GeneID=7124].	199	0.3565427966225726	2.0284022036429237	5.885862797683725e-11	2.1020938563156162e-10	1.0621105800331534e-10	4602	tags=28%, list=15%, signal=24%	3627/1437/6373/6351/6890/3659/2919/2921/374/597/3383/3569/7124/8744/941/6352/1844/5341/8767/8061/6364/5328/3601/2920/3604/51561/6303/7130/2643/4609/8877/24147/5329/5055/330/10209/9308/5971/4814/9034/4794/3433/55332/79693/64135/9242/127544/10135/50486/11182/3606/10769/1051/8878/1326/10950
HALLMARK_REACTIVE_OXYGEN_SPECIES_PATHWAY	Genes up-regulated by reactive oxigen species (ROS).	48	0.5544553023976899	2.489114381593382	1.1202753075930132e-7	3.615953601308483e-7	1.8270081353979702e-7	7217	tags=58%, list=24%, signal=44%	140809/10549/7001/2539/4353/5052/4257/4700/4046/7295/2745/6647/2512/3163/475/2936/4710/1032/10542/2878/2879/7296/55829/5524/3726/22904/9124/5214
HALLMARK_COMPLEMENT	Genes encoding components of the complement system, which is part of the innate immune system.	200	0.31656093709364996	1.7939278936728966	1.1571051524187145e-7	3.615953601308483e-7	1.8270081353979702e-7	5058	tags=32%, list=17%, signal=26%	4321/3002/7941/5698/341/714/2207/7980/834/712/3001/3659/838/2919/4317/3988/3569/1514/51056/2159/6352/60489/1075/5341/2793/717/1508/3920/2219/7454/629/7076/146547/5329/1803/5055/1512/6283/5641/1515/1520/4067/5547/1509/51734/5531/2155/837/3937/5359/9986/475/64167/5216/2230/1051/2885/808/51548/4048/200316/3003/4973
HALLMARK_UV_RESPONSE_UP	Genes up-regulated in response to ultraviolet (UV) radiation.	157	0.3209383273169731	1.7309311973188024	7.577410248111011e-7	2.2286500729738267e-6	1.1260547737130915e-6	4983	tags=36%, list=16%, signal=30%	4885/6890/3659/8836/9355/3383/3569/885/51083/226/3162/3014/3134/9296/2237/2920/898/5243/2643/23542/2326/5984/637/80777/10105/3337/6897/1968/80273/10963/2288/2907/7037/409/3301/1138/578/10280/1515/5538/4067/54107/1017/5471/5702/7277/6184/997/8878/10950/4245/7389/5789/10652/1175/262
HALLMARK_APOPTOSIS	Genes mediating programmed cell death (apoptosis) by activation of caspases.	160	0.3032239588542369	1.6601651920067546	2.740435324614804e-6	7.612320346152233e-6	3.846225017003234e-6	5436	tags=31%, list=18%, signal=26%	6890/834/5551/356/3659/10682/3569/10410/7124/5366/929/914/10134/3162/994/952/6303/2643/637/2944/7076/2232/3875/3459/3301/330/638/2876/7153/5538/6647/51330/1017/8900/839/837/672/3606/7417/2936/8878/10950/581/8743/598/3669/2878/3148/2879/355
HALLMARK_IL2_STAT5_SIGNALING	Genes up-regulated by STAT5 in response to IL2 stimulation.	199	0.2780693197834522	1.5819599396122936	7.4089140588567995e-6	1.9497142260149475e-5	9.851187668286048e-6	4557	tags=27%, list=15%, signal=23%	3627/1437/8784/3596/942/115361/6696/3559/10410/7293/8651/29851/962/10888/9446/4953/191/51651/3604/3394/64116/92749/3560/990/3682/23600/898/5243/4609/7052/7133/8477/3459/4860/84306/9308/2151/943/3587/55509/6004/3586/123/9144/11230/5359/8530/152007/822/221143/1522/2184/1493/1326
HALLMARK_GLYCOLYSIS	Genes encoding proteins involved in glycolysis and gluconeogenesis.	199	0.26585752806149	1.5124860209862558	3.685466116597335e-5	9.213665291493338e-5	4.6553256209650555e-5	5218	tags=28%, list=17%, signal=23%	8277/5230/90161/6790/5631/4282/50814/2539/3161/226/8614/10007/1058/9435/983/2023/3939/7167/4233/5478/3948/55635/2288/10112/2542/51728/638/2584/5704/7295/10616/2745/6647/26229/2239/2805/10327/1365/140838/4200/8819/839/9456/5223/5917/6888/5315/4190/2806/3925/10456/4191/3669/3597/25796
HALLMARK_COAGULATION	Genes encoding components of blood coagulation system; also up-regulated in platelets.	138	0.2681610206763373	1.4277064771753425	9.480341419836791e-4	0.0022572241475801885	0.0011404922008826216	2967	tags=22%, list=10%, signal=20%	732/341/4319/4316/7980/4314/712/4317/2243/2159/4312/5341/717/1508/1675/731/5328/3920/11072/1369/629/1513/7076/9104/1803/5055/1512/5641/1515/2151
HALLMARK_FATTY_ACID_METABOLISM	Genes encoding proteins involved in metabolism of fatty acids.	158	0.2406184533659805	1.3084099155411524	0.0048472795915108806	0.011016544526161094	0.005566254076376131	4979	tags=30%, list=16%, signal=26%	259307/6999/9246/762/4282/3028/1149/51179/50814/5720/3052/2819/3421/6611/226/5160/3015/4953/3939/2326/10808/8608/873/10005/60481/644/58505/5092/39/3420/2182/2639/1666/328/3956/50486/8802/5805/7533/4190/2954/7390/2271/29781/7389/9380/4191/6392
HALLMARK_KRAS_SIGNALING_UP	Genes up-regulated by KRAS activation.	200	0.23553595827006257	1.3347652094504632	0.008957803204661255	0.019473485227524467	0.009839234641275521	3467	tags=22%, list=11%, signal=20%	3627/1437/27344/5473/4319/2207/27299/51311/10457/7805/6696/3689/1149/50856/5696/719/80380/6364/1438/5328/1363/3394/5243/9935/629/23643/3561/2556/5329/7133/7462/3290/25907/330/51012/26272/9949/1240/1520/2745/3587/4318/6004/57332/79693
HALLMARK_MYOGENESIS	Genes involved in development of skeletal muscle (myogenesis).	199	-0.43886008878696353	-1.2104940852115453	0.03110643549009686	0.0648050739377018	0.03274361630536512	10023	tags=42%, list=33%, signal=28%	4209/7249/9260/178/10278/7135/4641/3479/1191/4621/3270/5348/5664/375790/6764/5816/65055/6445/4208/26287/3983/25803/2934/1146/4205/7433/4607/3908/4632/25937/5569/6450/89797/2247/8082/4151/8497/7140/3756/7138/4633/1489/4684/7134/4626/5740/4619/8048/5507/3679/1760/6876/1756/6525/1410/6444/6840/58/1152/7169/4634/8912/2775/8736/859/26353/7139/1837/29970/6442/10580/70/5837/2273/10290/4638/4842/844/845/…
HALLMARK_PEROXISOME	Genes encoding components of peroxisome.	103	0.24457769460551412	1.2515150018294856	0.04	0.07892402401136506	0.039877401605742345	4320	tags=22%, list=14%, signal=19%	213/80270/51179/60386/3418/215/5243/5052/6820/10005/7153/11001/60481/6647/25824/866/10478/1503/1022/3992/2182/51015/7533
HALLMARK_KRAS_SIGNALING_DN	Genes down-regulated by KRAS activation.	200	-0.4337556073911338	-1.1965857115944079	0.04104049248590983	0.07892402401136506	0.039877401605742345	7822	tags=38%, list=26%, signal=28%	11346/1146/6474/6707/6754/83439/8786/27076/29842/51168/80303/7042/54847/4439/6620/7051/22849/51806/9127/5737/258/3851/26548/8647/6498/4868/5324/398/9992/5071/2593/23676/29930/5030/6262/2668/5077/525/7068/676/57016/2261/9499/3567/105375355/9073/5317/57451/3860/5078/658/5409/2044/8471/9194/1280/6663/70/3779/2895/3963/56154/495/4842/10753/50832/7704/8115/6528/2813/10777/58157/7021/3852/7032
HALLMARK_ADIPOGENESIS	Genes up-regulated during adipocyte differentiation (adipogenesis).	199	0.2078353940153962	1.1823931803117944	0.06470767385159483	0.11982902565110154	0.06054519190792499	4706	tags=26%, list=16%, signal=22%	3952/348/1349/9131/1149/3421/226/9370/2167/593/29088/3419/10400/80273/3459/1337/1537/949/6390/10113/23788/27089/1351/10975/5860/27069/4706/4722/6647/369/10935/29103/58472/483/123/47/1666/51805/8884/8802/84274/4713/29796/1431/6888/2184/7086/1737/25979/7351/204
HALLMARK_P53_PATHWAY	Genes involved in p53 pathways and networks.	200	0.21548329404365968	1.2211282142214572	0.08984172980438095	0.16043166036496598	0.0810602073422986	5436	tags=26%, list=18%, signal=22%	6890/834/100/10544/8744/57761/3945/3654/5111/8651/3162/2760/6275/6303/8877/1029/2232/10437/3094/5889/6520/578/2877/10906/4814/1050/1509/55332/6004/51499/30851/51002/8841/11202/127544/7378/26207/26471/6948/10769/27165/8673/581/5883/51181/64782/55270/7157/10668/9538/49856/79651/355
HALLMARK_UV_RESPONSE_DN	Genes down-regulated in response to ultraviolet (UV) radiation.	144	-0.4220794131937196	-1.1533926020779908	0.12714503041074762	0.2192155696737028	0.11076155099302878	13815	tags=62%, list=46%, signal=34%	8621/5581/5468/8871/490/1843/2202/91746/323/8829/2535/627/2152/5728/6256/8553/546/51460/1902/140609/22828/8997/25836/2697/26037/22884/1739/5999/657/3491/3488/5578/4088/2650/57178/1859/4092/861/7799/9975/10659/2534/10516/4853/10611/23116/3667/7035/92/7436/3915/10401/2908/8821/5922/7048/23469/5797/6334/23266/4781/857/7082/5577/10395/11030/11343/4052/5054/7049/2064/3690/4325/11099/5737/6310/3480/847…
HALLMARK_NOTCH_SIGNALING	Genes up-regulated by activation of Notch signaling.	32	0.294750074431837	1.2084977296899813	0.1529768467475193	0.2549614112458655	0.12882260778738466	21351	tags=100%, list=71%, signal=29%	7472/55851/8819/9978/2648/6500/8454/51107/113878/23291/408/595/23220/7474/3955/7855/26508/8321/182/5467/4851/4854/6934/8324/5578/10402/3280/28514/4853/84441/5664/1840
HALLMARK_PROTEIN_SECRETION	Genes involved in protein secretion pathway.	96	0.21296572893302199	1.0772794701234754	0.2632552404438964	0.42460522652241356	0.21453737761132474	5795	tags=23%, list=19%, signal=19%	2717/1075/3920/9367/11316/6845/3875/5538/6647/10959/9183/664/4074/10652/1175/1211/4952/51614/8775/51606/286451/10282
HALLMARK_XENOBIOTIC_METABOLISM	Genes encoding proteins involved in processing of drugs and other xenobiotics.	199	0.18655628821158685	1.0613345429957006	0.46253479291368016	0.7227106139276253	0.36515904703711594	4757	tags=25%, list=16%, signal=21%	6370/348/8529/7299/6999/366/5699/2159/3251/3162/6898/1586/9446/191/10857/3394/6472/2643/10237/2326/629/10400/2937/3290/873/384/1593/2948/60481/4814/10728/866/839/9361/1644/7378/5805/2160/4522/9054/2184/3735/27346/28959/1401/2936/7274/2618/51181/5831
HALLMARK_PI3K_AKT_MTOR_SIGNALING	Genes up-regulated by activation of the PI3K/AKT/mTOR pathway.	105	0.1878135914218852	0.960743936335288	0.6090573012939002	0.8956725019027946	0.45255031675088564	4756	tags=22%, list=16%, signal=19%	356/57761/1019/1869/983/3561/5499/811/3565/7334/5300/1072/7529/51295/396/1017/6503/10451/5571/5216/8878/2885/7184
HALLMARK_HEDGEHOG_SIGNALING	Genes up-regulated by activation of hedgehog signaling.	36	-0.3741834324500991	-0.9422447139238079	0.6080228806101496	0.8956725019027946	0.45255031675088564	15793	tags=75%, list=52%, signal=36%	23493/7422/2735/4983/9289/4627/8861/7090/8829/7088/6469/1021/3897/5921/8851/4763/1808/7436/1400/5727/7857/8633/9620/8828/6585/4825/5340
HALLMARK_CHOLESTEROL_HOMEOSTASIS	Genes involved in cholesterol homeostasis.	74	0.19104286072923354	0.9321407348074416	0.6583279880265127	0.9404685543235896	0.47518411165823476	7377	tags=43%, list=24%, signal=33%	26270/10682/50814/57761/5329/5641/2171/22809/51330/39/5359/9415/27346/1595/2222/230/58191/928/6713/71/5165/6282/308/2224/6319/55902/6811/1717/4598/134429/114569/6309
HALLMARK_TGF_BETA_SIGNALING	Genes up-regulated in response to TGFB1 [GeneID=7040].	54	-0.3421539361951237	-0.8919761866909008	0.7087545497448902	0.9582074705949476	0.48414693251113144	14087	tags=52%, list=47%, signal=28%	57154/4091/90/56937/5494/9612/6711/6497/324/657/4088/51592/7057/4092/4053/650/28996/7044/1028/8412/51742/7046/7082/25937/659/5054/6498/9241
HALLMARK_APICAL_SURFACE	Genes encoding proteins over-represented on the apical surface of epithelial cells, e.g., important for cell polarity (apical area).	44	-0.3441456298630916	-0.8830115070564523	0.7090735282402613	0.9582074705949476	0.48414693251113144	10296	tags=36%, list=34%, signal=24%	142680/51754/5205/84632/11126/9465/2619/27076/80274/5314/51738/1946/22854/4118/50617/6517
HALLMARK_APICAL_JUNCTION	Genes encoding components of apical junction complex.	199	-0.33173989360959505	-0.9150277942865214	0.7697307762308673	0.986834328501112	0.4986110291374039	11434	tags=37%, list=38%, signal=23%	1297/64398/9672/1739/3918/51474/1462/3914/8910/57555/5921/5522/4763/7216/57463/1004/51754/7248/247/51776/7059/347902/3675/3667/5010/8745/7450/55742/7781/1500/79849/1307/143903/4628/2770/7414/4982/87/1002/7082/54413/8174/1308/3680/83700/5310/23114/1823/10000/149461/1041/2593/9353/81607/4892/147/51208/57863/10398/58/9073/3881/8515/1272/1825/257194/253559/91624/70/1758/10290/2318/88/72
HALLMARK_ANGIOGENESIS	Genes up-regulated during formation of blood vessels (angiogenesis).	36	0.2022497932175351	0.8514343626049801	0.7636123846008918	0.986834328501112	0.4986110291374039	24148	tags=100%, list=80%, signal=20%	6696/6275/7076/4043/4973/4487/894/6781/4060/8993/5196/3764/10631/350/7410/1290/1281/5553/5747/6372/7448/5154/3714/351/7422/11167/27242/7056/8829/182/4023/1462/3685/5104/2260/6578
HALLMARK_HYPOXIA	Genes up-regulated in response to low oxygen levels (hypoxia).	199	0.1375766852250898	0.782685428296194	1	1	0.5052631578947369	3734	tags=16%, list=12%, signal=14%	8277/5230/4282/3569/6518/5313/226/3162/8614/9435/2597/6275/2645/2023/3939/7167/7052/3948/5329/680/2542/6820/2584/949/2745/2239/25824/25819/123/8819/2821/839
HALLMARK_PANCREAS_BETA_CELLS	Genes specifically up-regulated in pancreatic beta cells.	40	-0.2977752670645653	-0.7575698420351644	0.854189417763509	1	0.5052631578947369	8713	tags=35%, list=29%, signal=25%	6750/5063/3670/1113/3642/6833/10000/57818/4825/1641/5078/3375/50674/6514
HALLMARK_ESTROGEN_RESPONSE_EARLY	Genes defining early response to estrogen.	200	-0.26884322038685754	-0.7416479480433703	0.9822497869974439	1	0.5052631578947369	12456	tags=40%, list=41%, signal=24%	9612/25976/23052/8553/80004/10160/2353/4886/22876/8204/115/57419/2697/9846/64699/7022/6658/3866/7357/5420/58495/9145/1836/3280/11057/1952/6196/56603/26018/6387/7739/65055/55806/22836/7466/55793/221/347733/771/3983/56944/3625/2444/2317/23389/375449/21/3572/9214/7074/10395/596/9314/6542/4582/4299/51195/9620/9022/89797/54898/7869/3480/6337/9687/4137/79875/27295/5979/744/79083/6840/863/2674/3860/360/…
HALLMARK_EPITHELIAL_MESENCHYMAL_TRANSITION	Genes defining epithelial-mesenchymal transition, as in wound healing, fibrosis and metastasis.	200	-0.2547746259054793	-0.7028374315871461	0.9916859002308027	1	0.5052631578947369	11942	tags=37%, list=39%, signal=23%	3688/2331/1303/2200/2697/3725/284217/3918/1893/1462/5999/3491/2006/3624/2669/7057/9244/388/4035/1490/1004/1296/10516/4853/3685/4907/2201/4148/6387/3678/3915/10085/1307/6445/2619/4982/4256/22943/1842/23705/5806/7857/3908/5021/5768/5054/7049/3690/2247/4147/6586/7168/6695/26585/59/9353/10486/10979/1000/3371/6422/290/1809/2316/6876/667/6444/800/10398/2303/7169/25890/5645/4638
HALLMARK_WNT_BETA_CATENIN_SIGNALING	Genes up-regulated by activation of WNT signaling through accumulation of beta catenin CTNNB1 [GeneID=1499].	42	-0.27313217592557265	-0.6979103687300154	0.9076097638878652	1	0.5052631578947369	15793	tags=64%, list=52%, signal=31%	23493/3714/9794/6868/1454/51176/10023/10014/23385/3516/8321/182/27121/79885/5467/4851/8650/4855/9612/81029/28514/5664/2770/5727/22943/85407/7475
HALLMARK_SPERMATOGENESIS	Genes up-regulated during production of male gametes (sperm), as in spermatogenesis.	132	-0.22897568026992687	-0.6239001777777792	0.9933469641710363	1	0.5052631578947369	5637	tags=15%, list=19%, signal=12%	26330/7091/116/6954/5443/814/54514/4225/3010/3211/83445/4744/2515/10047/7278/56903/51298/4842/9892/84779
HALLMARK_BILE_ACID_METABOLISM	Genes involve in metabolism of bile acids and salts.	112	-0.21894111114138604	-0.5930945210963928	0.9938722019341144	1	0.5052631578947369	9919	tags=28%, list=33%, signal=19%	225/19/8856/9963/20/10858/8412/8630/7276/114327/21/23461/8435/29842/2638/4306/6718/24/64241/9971/6310/9420/27232/1733/27284/10350/23460/10351/367/6579/8424
HALLMARK_ANDROGEN_RESPONSE	Genes defining response to androgens.	101	-0.18807137482354352	-0.5073929237494649	0.9984900294884824	1	0.5052631578947369	13475	tags=36%, list=45%, signal=20%	65986/6446/10397/2289/54407/56937/6675/5867/84159/25816/1021/3817/8554/10788/57178/1836/11057/3685/3248/10611/563/9510/8821/25803/2005/87/2982/11099/9455/8916/354/9590/3977/79689/4117/658
HALLMARK_ESTROGEN_RESPONSE_LATE	Genes defining late response to estrogen.	200	-0.16526376186682473	-0.45590708851831063	0.999992999915999	1	0.5052631578947369	9610	tags=24%, list=32%, signal=17%	1952/12/6196/56603/6387/27250/55806/5104/7466/5364/221/9231/64377/771/3547/2444/2317/857/21/3572/7074/5577/596/9314/11012/4299/51195/9022/760/7869/6337/4137/9455/27295/57758/7134/2852/5979/5733/7054/2261/493/1152/9254/3860/26353/7031/3158/5241
HALLMARK_MITOTIC_SPINDLE	Genes important for mitotic spindle assembly.	199	-0.13963237569131506	-0.38514362366732074	1	1	0.5052631578947369	14286	tags=41%, list=47%, signal=22%	5048/9266/57679/4627/201176/5829/85464/25/29/2035/10928/6453/9732/613/5116/10565/7204/6709/10276/64857/23332/22930/10160/25777/79658/10163/85378/3799/134549/7840/6711/5108/23095/1739/324/9826/55755/5921/4763/4926/9874/6654/23365/1778/23607/6249/64411/9113/7248/4739/4853/9181/55785/9411/55125/10611/9462/51199/4628/3831/11064/253260/5922/7414/23637/2317/2934/11346/7074/84376/5311/6093/11214/121512/…
HALLMARK_HEME_METABOLISM	Genes involved in metabolism of heme (a cofactor consisting of iron and porphyrin) and erythroblast differentiation.	197	-0.11354082080437945	-0.3130949349646163	1	1	0.5052631578947369	14665	tags=39%, list=48%, signal=20%	55030/63891/25897/26130/7716/4059/9091/23351/114625/1182/3043/118/2035/718/55810/665/571/79269/4140/6710/4005/4601/831/10107/8867/23052/23657/66008/6006/7779/9663/140609/212/7029/9911/2993/51092/2145/210/51274/23365/2994/2996/10840/6622/4329/3045/80853/2309/8991/8780/25893/2908/7832/51312/6886/56895/3321/8850/10181/6521/129642/23002/6708/23112/760/5909/2532/759/6007/119/55532/1510/3049/360/7145/8…
